# Supplementary material for: Genome-scale metabolic model of the diatom Thalassiosira pseudonana highlights the importance of nitrogen and sulfur metabolism in redox balance
Source: PLoS One. 2021 Mar 24;16(3):e0241960. doi: 10.1371/journal.pone.0241960 (PMC7990286; doi:10.1371/journal.pone.0241960)
Supplement: S1 Dataset — (XLS) [file pone.0241960.s007.xls]

## Sheet: reactions
id	name	reaction	gene_reaction_rule	genes	subsystem	reversible	lower_bound	upper_bound	objective	confidence_score	biocyc	ec_number	kegg	mnxr	references	notes
IDP_m	Inorganic diphosphatase	h2o_m + ppi_m --> h_m + 2.0 pi_m	Thaps3a_7917	Thaps3a_7917	Oxidative phosphorylation	0	0	10000	0		INORGPYROPHOSPHAT-RXN	3.6.1.1	R00004	MNXR4373
ATAM_c	ATP:AMP phosphotransferase	amp_c + atp_c --> 2.0 adp_c	Thaps3a_32766 or Thaps3a_24799 or Thaps3a_265658	Thaps3a_24799,Thaps3a_32766,Thaps3a_265658	Nucleotide metabolism: Purine metabolism	0	0	10000	0		ADENYL-KIN-RXN	2.7.4.3	R00127	MNXR479
GLTS_c	Glutamate synthase (ferredoxin)	akg_c + 2.0 fdxrd_c + gln__L_c + 2.0 h_c --> 2.0 fdxox_c + 2.0 glu__L_c	(Thaps3a_25232 and Thaps3a_23239) or (Thaps3a_42243 and Thaps3a_23239) or (Thaps3a_267266 and Thaps3a_23239) or (Thaps3a_259373 and Thaps3a_23239)	Thaps3a_267266,Thaps3a_23239,Thaps3a_259373,Thaps3a_42243,Thaps3a_25232	Amino acid metabolism: Alanine, Aspartate and Glutamate metabolism	0	0	10000	0		GLUTAMATE-SYNTHASE-FERREDOXIN-RXN	1.4.7.1	R00021	MNXR35431
GLNA_h	Glutamine synthetase	atp_h + glu__L_h + nh4_h --> adp_h + gln__L_h + h_h + pi_h	Thaps3a_26051	Thaps3a_26051	Amino acid metabolism: Alanine, Aspartate and Glutamate metabolism	0	0	10000	0		GLUTAMINESYN-RXN	6.3.1.2	R00253	MNXR32767
GLNA_m	Glutamine synthetase	atp_m + glu__L_m + nh4_m --> adp_m + gln__L_m + h_m + pi_m	Thaps3a_25885	Thaps3a_25885	Amino acid metabolism: Alanine, Aspartate and Glutamate metabolism	0	0	10000	0		GLUTAMINESYN-RXN	6.3.1.2	R00253	MNXR32767	10.1093/pcp/pcz097	Schober, et al. (2019) verified Thaps3a_25885 localization to mitochondria.
FACOAL_181_9Z_c	long-chain acyl-CoA synthetase (18:1(9Z))	atp_c + coa_c + ocdcea_c --> amp_c + odecoa_c + ppi_c	Thaps3a_263105	Thaps3a_263105	Fatty acid biosynthesis	0	0	10000	0			6.2.1.3	R00390	MNXR73493
ACS_c	Acetyl-CoA Synthetase	ac_c + atp_c + coa_c --> accoa_c + amp_c + ppi_c	Thaps3a_25042 or Thaps3a_25022 or Thaps3a_33454 or Thaps3a_21299	Thaps3a_21299,Thaps3a_25042,Thaps3a_25022,Thaps3a_33454	Pyruvate metabolism	0	0	10000	0		ACETATE--COA-LIGASE-RXN	6.2.1.1	R00235	MNXR453
UTAL_h	UTP:ammonia ligase (ADP-forming)	atp_h + nh4_h + utp_h --> adp_h + ctp_h + 2.0 h_h + pi_h	Thaps3a_28623	Thaps3a_28623	Nucleotide metabolism: Pyrimidine metabolism	0	0	10000	0		RXN-14325	6.3.4.2	R00571	MNXR1317
UTAL_c	UTP:ammonia ligase (ADP-forming)	atp_c + nh4_c + utp_c --> adp_c + ctp_c + 2.0 h_c + pi_c	Thaps3a_23475 or Thaps3a_258199	Thaps3a_23475,Thaps3a_258199	Nucleotide metabolism: Pyrimidine metabolism	0	0	10000	0		RXN-14325	6.3.4.2	R00571	MNXR1317
ASPTA_L_h	aspartate aminotransferase	akg_h + asp__L_h <=> glu__L_h + oaa_h	Thaps3a_12030 or Thaps3a_460	Thaps3a_12030,Thaps3a_460	Amino acid metabolism: Alanine, Aspartate and Glutamate metabolism	1	-10000	10000	0		ASPAMINOTRANS-RXN	2.6.1.1	R00355	MNXR32641
ASPTA_L_m	aspartate aminotransferase	akg_m + asp__L_m <=> glu__L_m + oaa_m	Thaps3a_269248	Thaps3a_269248	Amino acid metabolism: Alanine, Aspartate and Glutamate metabolism	1	-10000	10000	0		ASPAMINOTRANS-RXN	2.6.1.1	R00355	MNXR32641	10.1093/pcp/pcz097	Schober, et al. (2019) verified Thaps3a_269248 localization to mitochondria.
ASPTA_L_c	aspartate aminotransferase	akg_c + asp__L_c <=> glu__L_c + oaa_c	Thaps3a_2920 or Thaps3u_878 or Thaps3a_31424	Thaps3a_2920,Thaps3a_31424,Thaps3u_878	Amino acid metabolism: Alanine, Aspartate and Glutamate metabolism	1	-10000	10000	0		ASPAMINOTRANS-RXN	2.6.1.1	R00355	MNXR32641
FACOAL_160_m	long-chain acyl-CoA synthetase (16:0)	atp_m + coa_m + hdca_m --> amp_m + pmtcoa_m + ppi_m	Thaps3a_22364 or Thaps3a_11953	Thaps3a_22364,Thaps3a_11953	Fatty acid biosynthesis, mitochondria	0	0	10000	0			6.2.1.3	R00390	MNXR73493
FACOAL_160_c	long-chain acyl-CoA synthetase (16:0)	atp_c + coa_c + hdca_c --> amp_c + pmtcoa_c + ppi_c	Thaps3a_263105	Thaps3a_263105	Fatty acid biosynthesis	0	0	10000	0			6.2.1.3	R00390	MNXR73493
SAL_m	L-serine deaminase	ser__L_m <=> nh4_m + pyr_m	Thaps3a_24447 or Thaps3a_14147 or Thaps3a_6299	Thaps3a_14147,Thaps3a_6299,Thaps3a_24447	Amino acid metabolism: Glycine, Serine and Threonine metabolism	1	-10000	10000	0		4.3.1.17-RXN	4.3.1.19	R00220	MNXR4812	10.1093/pcp/pcz097	Schober, et al. (2019) verified Thaps3a_14147 localization to mitochondria.
ALATA_L_c	L-alanine transaminase	akg_c + ala__L_c <=> glu__L_c + pyr_c	Thaps3a_35402 or Thaps3a_412	Thaps3a_35402,Thaps3a_412	Amino acid metabolism: Alanine, Aspartate and Glutamate metabolism	1	-10000	10000	0		ALANINE-AMINOTRANSFERASE-RXN	2.6.1.2	R00258	MNXR32635
GLYK_c	glycerol kinase	atp_c + glyc_c --> adp_c + glyc3p_c + h_c	Thaps3a_7130 or Thaps3a_25132	Thaps3a_7130,Thaps3a_25132	Phosphoglycerolipid metabolism	0	0	10000	0		GLYCEROL-KIN-RXN	2.7.1.30	R00847	MNXR69177
MDH_m	Malate dehydrogenase (NAD)	h_m + nadh_m + oaa_m <=> mal__L_m + nad_m	Thaps3a_20726	Thaps3a_20726	TCA cycle	1	-10000	10000	0		MALATE-DEH-RXN	1.1.1.37	R00342	MNXR3464	10.1093/pcp/pcz097	Schober, et al. (2019) verified Thaps3a_20726 localization to mitochondria.
ME1_c	Malate:NAD+ oxidoreductase (decarboxylating)	mal__L_c + nad_c --> co2_c + nadh_c + pyr_c	Thaps3a_34030	Thaps3a_34030	TCA cycle	0	0	10000	0		1.1.1.39-RXN	1.1.1.39	R00214	MNXR3470	10.1007/s11120-014-9968-9	NAD-ME:GFP is localized in the cytosol.
PGI_h	Glucose-6-phosphate isomerase	g6p_h <=> f6p_h	Thaps3a_33663	Thaps3a_33663	Glycolysis/Gluconeogenesis/Entner-Doudoroff pathway	1	-10000	10000	0		RXN-6182	5.3.1.9	R02740	MNXR35757
PGI_c	Glucose-6-phosphate isomerase	g6p_c <=> f6p_c	Thaps3a_38266 or Thaps3a_21848 or Thaps3a_265722	Thaps3a_265722,Thaps3a_38266,Thaps3a_21848	Glycolysis/Gluconeogenesis/Entner-Doudoroff pathway	1	-10000	10000	0		RXN-6182	5.3.1.9	R02740	MNXR35757
AMPD_c	AMP deaminase	amp_c + h2o_c + h_c --> imp_c + nh4_c	Thaps3a_22255_4446 or Thaps3a_13021 or Thaps3a_27867_40296_40295_268685_27868_40297_265950_27869	Thaps3a_13021,Thaps3a_22255_4446,Thaps3a_27867_40296_40295_268685_27868_40297_265950_27869	Nucleotide metabolism: Purine metabolism	0	0	10000	0		AMP-DEAMINASE-RXN	3.5.4.6	R00181	MNXR714
FACOAL_180_c	long-chain acyl-CoA synthetase (18:0)	atp_c + coa_c + ocdca_c --> amp_c + ocdccoa_c + ppi_c	Thaps3a_263105	Thaps3a_263105	Fatty acid biosynthesis	0	0	10000	0			6.2.1.3	R00390	MNXR73493
FTHDF_c	Formyltetrahydrofolate deformylase	10fthf_c + h2o_c --> for_c + h_c + thf_c	Thaps3a_37493	Thaps3a_37493	Cofactor biosynthesis: Folate biosynthesis	0	0	10000	0			3.5.1.10	R00944	MNXR2317
FTHFL_c	Formate--tetrahydrofolate ligase	atp_c + for_c + thf_c --> 10fthf_c + adp_c + pi_c	Thaps3a_33000	Thaps3a_33000	Cofactor biosynthesis: Folate biosynthesis	0	0	10000	0			6.3.4.3	R00943	MNXR2319
ASNS_c	asparagine synthetase	asp__L_c + atp_c + gln__L_c + h2o_c --> amp_c + asn__L_c + glu__L_c + h_c + ppi_c	Thaps3a_22335	Thaps3a_22335	Amino acid metabolism: Asparagine metabolism	0	0	10000	0		ASNSYNB-RXN	6.3.5.4	R00578	MNXR33036
CISY_m	citrate synthase	accoa_m + h2o_m + oaa_m --> cit_m + coa_m + h_m	Thaps3a_11411	Thaps3a_11411	Glyoxylate cycle; TCA cycle; Dicarboxylate metabolism	0	0	10000	0		CITSYN-RXN	2.3.3.1	R00351	MNXR1298	10.1016/j.protis.2016.10.005;10.1093/pcp/pcz097	Citrate synthase are glycolate oxidase are co-localized in the mitochondria;Schober, et al. (2019) verified Thaps3a_11411 localization to mitochondria.
G3PDH_c	glycerol-3-phosphate dehydrogenase (NAD)	dhap_c + h_c + nadh_c --> glyc3p_c + nad_c	Thaps3a_40073 or Thaps3a_1278	Thaps3a_40073,Thaps3a_1278	Phosphoglycerolipid metabolism	0	0	10000	0		1.1.1.8-RXN	1.1.1.8	R00842	MNXR2438
TPI_h	Triose-phosphate isomerase	g3p_h <=> dhap_h	Thaps3a_23038 or Thaps3a_258978 or Thaps3a_8590 or Thaps3a_258978	Thaps3a_258978,Thaps3a_8590,Thaps3a_23038	Calvin-Benson cycle	1	-10000	10000	0		TRIOSEPISOMERIZATION-RXN	5.3.1.1	R01015	MNXR51088
TPI_m	Triose-phosphate isomerase	g3p_m <=> dhap_m	Thaps3a_257162 or Thaps3a_28239 or Thaps3a_28241	Thaps3a_257162,Thaps3a_28239,Thaps3a_28241	Glycolysis/Gluconeogenesis/Entner-Doudoroff pathway	1	-10000	10000	0		TRIOSEPISOMERIZATION-RXN	5.3.1.1	R01015	MNXR51088	10.1093/pcp/pcz097	Schober, et al. (2019) verified Thaps3a_28239 and Thaps3a_28241 localization to mitochondria.
TPI_c	Triose-phosphate isomerase	g3p_c <=> dhap_c	Thaps3a_30380	Thaps3a_30380	Glycolysis/Gluconeogenesis/Entner-Doudoroff pathway	1	-10000	10000	0		TRIOSEPISOMERIZATION-RXN	5.3.1.1	R01015	MNXR51088
DGOTO_c	2'-Deoxyguanosine 5'-diphosphate:oxidized-thioredoxin 2'-oxidoreductase	gdp_c + trdrd_c --> dgdp_c + h2o_c + trdox_c	(Thaps3a_36381 and Thaps3a_268807 and Thaps3a_19991) or (Thaps3a_258931 and Thaps3a_268807 and Thaps3a_19991) or (Thaps3a_36332_36380 and Thaps3a_268807 and Thaps3a_19991) or (Thaps3a_16342_16355 and Thaps3a_268807 and Thaps3a_19991) or (Thaps3a_16163 and Thaps3a_268807 and Thaps3a_19991) or (Thaps3a_8522 and Thaps3a_268807 and Thaps3a_19991) or (Thaps3a_21609 and Thaps3a_268807 and Thaps3a_19991…	Thaps3a_370,Thaps3a_16163,Thaps3a_21609,Thaps3a_36332_36380,Thaps3a_268807,Thaps3a_36381,Thaps3a_19991,Thaps3a_8522,Thaps3a_16342_16355,Thaps3a_258931	Nucleotide metabolism: Purine metabolism	0	0	10000	0		GDPREDUCT-RXN	1.17.4.1	R02019	MNXR84120
PGM_h	Phosphoglucomutase	g1p_h <=> g6p_h	Thaps3a_35878 or Thaps3a_25753	Thaps3a_25753,Thaps3a_35878	Glycolysis/Gluconeogenesis/Entner-Doudoroff pathway	1	-10000	10000	0		RXN66-532	5.4.2.2	R08639	MNXR69672
PGM_x	Phosphoglucomutase	g1p_x <=> g6p_x	Thaps3a_23401	Thaps3a_23401	Glycolysis/Gluconeogenesis/Entner-Doudoroff pathway	1	-10000	10000	0		RXN66-532	5.4.2.2	R08639	MNXR69672
PGM_c	Phosphoglucomutase	g1p_c <=> g6p_c	Thaps3a_262059 or Thaps3a_4165 or Thaps3a_268621	Thaps3a_4165,Thaps3a_268621,Thaps3a_262059	Glycolysis/Gluconeogenesis/Entner-Doudoroff pathway	1	-10000	10000	0		RXN66-532	5.4.2.2	R08639	MNXR69672
PYC_h	Pyruvate carboxylase	atp_h + hco3_h + pyr_h --> adp_h + h_h + oaa_h + pi_h	Thaps3a_11076 or Thaps3a_11075 or Thaps3a_267547	Thaps3a_11075,Thaps3a_267547,Thaps3a_11076	Pyruvate metabolism	0	0	10000	0		PYRUVATE-CARBOXYLASE-RXN	6.4.1.1	R00344	MNXR4112		Thaps3a_11075, Thaps3a_267547 predicted to be cytoplasmic but moved to chloroplast because of weak targetP prediction
MAT_x	methionine adenosyltransferase	atp_x + h2o_x + met__L_x --> amet_x + pi_x + ppi_x	Thaps3a_39946	Thaps3a_39946	Amino acid metabolism: Cysteine and Methionine metabolism	0	0	10000	0		S-ADENMETSYN-RXN	2.5.1.6	R00177	MNXR3487	10.1186/s40064-015-1163-8
GHMT_m	glycine hydroxymethyltransferase	gly_m + h2o_m + mlthf_m <=> ser__L_m + thf_m	Thaps3a_269942	Thaps3a_269942	Amino acid metabolism: Glycine, Serine and Threonine metabolism	1	-10000	10000	0			2.1.2.1	R00945	MNXR2619	10.1093/pcp/pcz097	Schober, et al. (2019) verified Thaps3a_269942 localization to mitochondria.
GHMT_c	glycine hydroxymethyltransferase	gly_c + h2o_c + mlthf_c <=> ser__L_c + thf_c	Thaps3a_26190 or Thaps3a_26031	Thaps3a_26190,Thaps3a_26031	Amino acid metabolism: Glycine, Serine and Threonine metabolism	1	-10000	10000	0			2.1.2.1	R00945	MNXR2619
PEPC_m	Phosphoenolpyruvate carboxylase	co2_m + h2o_m + pep_m --> h_m + oaa_m + pi_m	Thaps3a_21950	Thaps3a_21950	Pyruvate metabolism	0	0	10000	0			4.1.1.31	R00345	MNXR4381	10.1007/s11120-014-9968-9;10.1093/pcp/pcz097	PEPC2:GFP is localized in the mitochondria.;Schober, et al. (2019) verified Thaps3a_21950 localization to mitochondria.
PYK_c	pyruvate kinase	adp_c + h_c + pep_c --> atp_c + pyr_c	Thaps3a_817 or Thaps3a_40393 or Thaps3a_22345 or Thaps3a_21510 or Thaps3a_4875	Thaps3a_40393,Thaps3a_817,Thaps3a_22345,Thaps3a_4875,Thaps3a_21510	Glycolysis/Gluconeogenesis/Entner-Doudoroff pathway	0	0	10000	0		PEPDEPHOS-RXN	2.7.1.40	R00200	MNXR4545
AGPOP_c	dGTP:Pyruvate 2-O-phosphotransferase	dgdp_c + h_c + pep_c --> dgtp_c + pyr_c	Thaps3a_40393 or Thaps3a_22345	Thaps3a_40393,Thaps3a_22345	Nucleotide metabolism: Purine metabolism	0	0	10000	0		RXN-14207	2.7.1.40	R01858	MNXR59293
GTPOP_c	GTP:Pyruvate 2-O-phosphotransferase	gdp_c + h_c + pep_c --> gtp_c + pyr_c	Thaps3a_40393 or Thaps3a_22345	Thaps3a_40393,Thaps3a_22345	Nucleotide metabolism: Purine metabolism	0	0	10000	0		RXN-14117	2.7.1.40	R00430	MNXR73657
PPDK_c	Pyruvate phosphate dikinase	atp_c + pi_c + pyr_c --> amp_c + h_c + pep_c + ppi_c	Thaps3a_5500	Thaps3a_5500	Carbon fixation	0	0	10000	0		PYRUVATEORTHOPHOSPHATE-DIKINASE-RXN	2.7.9.1	R00206	MNXR4389
PEPCK_m	Phosphoenolpyruvate carboxykinase	atp_m + oaa_m --> adp_m + co2_m + pep_m	Thaps3a_5186	Thaps3a_5186	TCA cycle	0	0	10000	0		PEPCARBOXYKIN-RXN	4.1.1.49	R00341	MNXR4383	10.1007/s11120-014-9968-9;10.1093/pcp/pcz097	PEPCK:GFP is localized in the mitochondria.;Schober, et al. (2019) verified Thaps3a_5186 localization to mitochondria.
DAOTO_c	2'-Deoxyadenosine 5'-diphosphate:oxidized-thioredoxin 2'-oxidoreductase	adp_c + trdrd_c --> dadp_c + h2o_c + trdox_c	(Thaps3a_36381 and Thaps3a_268807 and Thaps3a_19991) or (Thaps3a_258931 and Thaps3a_268807 and Thaps3a_19991) or (Thaps3a_36332_36380 and Thaps3a_268807 and Thaps3a_19991) or (Thaps3a_16342_16355 and Thaps3a_268807 and Thaps3a_19991) or (Thaps3a_16163 and Thaps3a_268807 and Thaps3a_19991) or (Thaps3a_8522 and Thaps3a_268807 and Thaps3a_19991) or (Thaps3a_21609 and Thaps3a_268807 and Thaps3a_19991…	Thaps3a_370,Thaps3a_16163,Thaps3a_21609,Thaps3a_36332_36380,Thaps3a_268807,Thaps3a_36381,Thaps3a_19991,Thaps3a_8522,Thaps3a_16342_16355,Thaps3a_258931	Nucleotide metabolism: Purine metabolism	0	0	10000	0		ADPREDUCT-RXN	1.17.4.1	R02017	MNXR84118
DAPOP_c	dATP:Pyruvate 2-O-phosphotransferase	dadp_c + h_c + pep_c --> datp_c + pyr_c	Thaps3a_40393 or Thaps3a_22345	Thaps3a_40393,Thaps3a_22345	Nucleotide metabolism: Purine metabolism	0	0	10000	0		RXN-14192	2.7.1.40	R01138	MNXR59224
DHFR1_c	Dihydrofolate reductase (NAD+)	dhf_c + h_c + nadh_c --> nad_c + thf_c	Thaps3a_582	Thaps3a_582	Cofactor biosynthesis: Folate biosynthesis	0	0	10000	0			1.5.1.3	R00936	MNXR14705
DHFR2_c	Dihydrofolate reductase (NADP+)	dhf_c + h_c + nadph_c --> nadp_c + thf_c	Thaps3a_582	Thaps3a_582	Cofactor biosynthesis: Folate biosynthesis	0	0	10000	0			1.5.1.3	R00939	MNXR1561
AGAT_m	alanine---glyoxylate aminotransferase	ala__L_m + glx_m --> gly_m + pyr_m	Thaps3a_22208	Thaps3a_22208	Amino acid metabolism: Alanine, Aspartate and Glutamate metabolism	0	0	10000	0		ALANINE--GLYOXYLATE-AMINOTRANSFERASE-RXN	2.6.1.44	R00369	MNXR574	10.1093/pcp/pcz097	Schober, et al. (2019) verified Thaps3a_22208 localization to mitochondria.
MALS_x	malate synthase, glyoxysomal	accoa_x + glx_x + h2o_x --> coa_x + h_x + mal__L_x	Thaps3a_26293	Thaps3a_26293	Glyoxylate cycle; TCA cycle; Dicarboxylate metabolism	0	0	10000	0		MALSYN-RXN	2.3.3.9	R00472	MNXR3388	10.1016/j.protis.2016.10.005	Malate synthase and isocitrate lyase are co-localized in the peroxisome.
FACOAL_182_9Z12Z_c	long-chain acyl-CoA synthetase (18:2(9Z)(12Z))	atp_c + coa_c + lnlc_c --> amp_c + lnlccoa_c + ppi_c	Thaps3a_263105	Thaps3a_263105	Fatty acid biosynthesis	0	0	10000	0			6.2.1.3	R00390	MNXR73493
PDH_E3_h	Pyruvate dehydrogenase E3 reaction	dhlam_h + nad_h <=> h_h + lpam_h + nadh_h	Thaps3a_267149	Thaps3a_267149	Pyruvate metabolism	1	-10000	10000	0			1.8.1.4	R07618	MNXR85631
PDH_E3_m	Pyruvate dehydrogenase E3 reaction	dhlam_m + nad_m <=> h_m + lpam_m + nadh_m	Thaps3a_36716	Thaps3a_36716	Pyruvate metabolism	1	-10000	10000	0			1.8.1.4	R07618	MNXR85631	10.1093/pcp/pcz097	Schober, et al. (2019) verified Thaps3a_36716 localization to mitochondria.
PYDXK_h	ATP:pyridoxal 5'-phosphotransferase	atp_h + pydx_h --> adp_h + h_h + pydx5p_h	Thaps3a_20775	Thaps3a_20775	Cofactor biosynthesis: Vitamin B6	0	0	10000	0		PYRIDOXKIN-RXN	2.7.1.35	R00174	MNXR4538
RPDPK_m	Ribose-phosphate diphosphokinase	atp_m + r5p_m --> amp_m + h_m + prpp_m	Thaps3a_37156	Thaps3a_37156	Pentose phosphate pathway	0	0	10000	0		PRPPSYN-RXN	2.7.6.1	R01049	MNXR71283
GMPS_c	GMP synthase	atp_c + nh4_c + xmp_c --> amp_c + gmp_c + 2.0 h_c + ppi_c	Thaps3a_40223	Thaps3a_40223	Nucleotide metabolism: Purine metabolism	0	0	10000	0		GMP-SYN-NH3-RXN	6.3.5.2	R01230	MNXR2788
GMPS_GLU_c	GMP synthase (glutamine-hydrolysing)	atp_c + gln__L_c + h2o_c + xmp_c --> amp_c + glu__L_c + gmp_c + 2.0 h_c + ppi_c	Thaps3a_40223	Thaps3a_40223	Nucleotide metabolism: Purine metabolism	0	0	10000	0		GMP-SYN-GLUT-RXN	6.3.5.2	R01231	MNXR32727
IMPD_c	IMP dehydrogenase	h2o_c + imp_c + nad_c --> h_c + nadh_c + xmp_c	Thaps3a_22262	Thaps3a_22262	Nucleotide metabolism: Purine metabolism	0	0	10000	0		IMP-DEHYDROG-RXN	1.1.1.205	R01130	MNXR3100
PDH_E1a_h	Pyruvate dehydrogenase E1 alpha	h_h + pyr_h + thmpp_h --> 2ahethmpp_h + co2_h	Thaps3a_23093	Thaps3a_23093	Pyruvate metabolism	0	0	10000	0		RXN-12583	1.2.4.1	R00014	MNXR73600
TAL_m	threonine ammonia-lyase	thr__L_m --> 2obut_m + nh4_m	Thaps3a_24447 or Thaps3a_14147	Thaps3a_14147,Thaps3a_24447	Amino acid metabolism: Valine, Leucine and Isoleucine biosynthesis	0	0	10000	0		THREDEHYD-RXN	4.3.1.19	R00996	MNXR5058	10.1093/pcp/pcz097	Schober, et al. (2019) verified Thaps3a_14147 localization to mitochondria.
ADH_c	alcohol dehydrogenase	acald_c + h_c + nadh_c <=> etoh_c + nad_c	Thaps3a_1394	Thaps3a_1394	Pyruvate metabolism	1	-10000	10000	0		RXN-12484	1.1.1.2	R00746	MNXR649
THRA_m	threonine aldolase	acald_m + gly_m <=> thr__L_m	Thaps3a_21620	Thaps3a_21620	Amino acid metabolism: Glycine, Serine and Threonine metabolism	1	-10000	10000	0		THREONINE-ALDOLASE-RXN	4.1.2.5	R00751	MNXR5055
THRA_c	threonine aldolase	acald_c + gly_c <=> thr__L_c	Thaps3a_33203	Thaps3a_33203	Amino acid metabolism: Glycine, Serine and Threonine metabolism	1	-10000	10000	0		THREONINE-ALDOLASE-RXN	4.1.2.5	R00751	MNXR5055
SUAT_m	ATP:Sulfate adenylyltransferase	atp_m + h_m + so4_m --> aps_m + ppi_m	Thaps3a_1326	Thaps3a_1326	Nucleotide metabolism: Purine metabolism	0	0	10000	0		SULFATE-ADENYLYLTRANS-RXN	2.7.7.4	R00529	MNXR4764
SUAT_c	ATP:Sulfate adenylyltransferase	atp_c + h_c + so4_c --> aps_c + ppi_c	Thaps3a_35055	Thaps3a_35055	Nucleotide metabolism: Purine metabolism	0	0	10000	0		SULFATE-ADENYLYLTRANS-RXN	2.7.7.4	R00529	MNXR4764	10.1007/s00726-013-1462-8	Thaps3a_35055 is a fusion protein (APSK/SUAT).
DCDT_c	2'-Deoxycytidine diphosphate:oxidized-thioredoxin 2'-oxidoreductase	cdp_c + trdrd_c --> dcdp_c + h2o_c + trdox_c	(Thaps3a_36381 and Thaps3a_268807 and Thaps3a_19991) or (Thaps3a_258931 and Thaps3a_268807 and Thaps3a_19991) or (Thaps3a_36332_36380 and Thaps3a_268807 and Thaps3a_19991) or (Thaps3a_16342_16355 and Thaps3a_268807 and Thaps3a_19991) or (Thaps3a_16163 and Thaps3a_268807 and Thaps3a_19991) or (Thaps3a_8522 and Thaps3a_268807 and Thaps3a_19991) or (Thaps3a_21609 and Thaps3a_268807 and Thaps3a_19991…	Thaps3a_370,Thaps3a_16163,Thaps3a_21609,Thaps3a_36332_36380,Thaps3a_268807,Thaps3a_36381,Thaps3a_19991,Thaps3a_8522,Thaps3a_16342_16355,Thaps3a_258931	Nucleotide metabolism: Pyrimidine metabolism	0	0	10000	0		CDPREDUCT-RXN	1.17.4.1	R02024	MNXR84122
MDUMT_c	5,10-Methylenetetrahydrofolate:dUMP C-methyltransferase	dump_c + mlthf_c <=> dhf_c + dtmp_c	Thaps3a_582	Thaps3a_582	Nucleotide metabolism: Pyrimidine metabolism	1	-10000	10000	0			2.1.1.45	R02101	MNXR5095
ATDTM_c	ATP:dTMP phosphotransferase	atp_c + dtmp_c --> adp_c + dtdp_c	Thaps3a_2441	Thaps3a_2441	Nucleotide metabolism: Pyrimidine metabolism	0	0	10000	0		DTMPKI-RXN	2.7.4.9	R02094	MNXR68764
DTMPK_c	dTMP kinase	atp_c + dump_c --> adp_c + dudp_c	Thaps3a_2441	Thaps3a_2441	Nucleotide metabolism: Pyrimidine metabolism	0	0	10000	0		RXN-14122	2.7.4.9	R02098	MNXR70065
CYSS_h	Cysteine synthase	acser_h + h2s_h --> ac_h + cys__L_h	Thaps3a_31829	Thaps3a_31829	Amino acid metabolism: Cysteine and Methionine metabolism	0	0	10000	0		ACSERLY-RXN	2.5.1.47	R00897	MNXR30965	10.1007/s00726-013-1462-8
CYSS_c	Cysteine synthase	acser_c + h2s_c --> ac_c + cys__L_c	Thaps3a_11134	Thaps3a_11134	Amino acid metabolism: Cysteine and Methionine metabolism	0	0	10000	0		ACSERLY-RXN	2.5.1.47	R00897	MNXR30965
SAHH_c	adenosylhomocysteinase	ahcys_c + h2o_c --> adn_c + hcys__L_c	Thaps3a_28496_5954	Thaps3a_28496_5954	Amino acid metabolism: Cysteine and Methionine metabolism	0	0	10000	0		ADENOSYLHOMOCYSTEINASE-RXN	3.3.1.1	R00192	MNXR68320
GAPDH_m	glyceraldehyde 3-phosphate dehydrogenase (NAD)	13dpg_m + h_m + nadh_m <=> g3p_m + nad_m + pi_m	Thaps3a_257162 or Thaps3a_28239 or Thaps3a_28241 or Thaps3a_28334 or Thaps3a_35816	Thaps3a_257162,Thaps3a_28239,Thaps3a_28241,Thaps3a_28334,Thaps3a_35816	Glycolysis/Gluconeogenesis/Entner-Doudoroff pathway	1	-10000	10000	0		GAPOXNPHOSPHN-RXN	1.2.1.12	R01061	MNXR50924	10.1093/pcp/pcz097	Schober, et al. (2019) verified Thaps3a_28239 and Thaps3a_28241 localization to mitochondria.
PGK_h	Phosphoglycerate kinase	3pg_h + atp_h <=> 13dpg_h + adp_h	Thaps3a_270304	Thaps3a_270304	Calvin-Benson cycle	1	-10000	10000	0		PHOSGLYPHOS-RXN	2.7.2.3	R01512	MNXR4189
PGK_c	Phosphoglycerate kinase	3pg_c + atp_c <=> 13dpg_c + adp_c	Thaps3a_42577 or Thaps3a_266437 or Thaps3a_25116	Thaps3a_266437,Thaps3a_25116,Thaps3a_42577	Glycolysis/Gluconeogenesis/Entner-Doudoroff pathway	1	-10000	10000	0		PHOSGLYPHOS-RXN	2.7.2.3	R01512	MNXR4189	10.1093/pcp/pcz097
ENO_m	enolase	h2o_m + pep_m <=> 2pg_m	Thaps3a_40391	Thaps3a_40391	Glycolysis/Gluconeogenesis/Entner-Doudoroff pathway	1	-10000	10000	0		2PGADEHYDRAT-RXN	4.2.1.11	R00658	MNXR1898	10.1093/pcp/pcz097	Schober, et al. (2019) verified Thaps3a_40391 localization to mitochondria.
ENO_c	enolase	h2o_c + pep_c <=> 2pg_c	Thaps3a_40771	Thaps3a_40771	Glycolysis/Gluconeogenesis/Entner-Doudoroff pathway	1	-10000	10000	0		2PGADEHYDRAT-RXN	4.2.1.11	R00658	MNXR1898
DMOR_4_h	2,3-Dihydroxy-3-methylbutanoate:NADP+ oxidoreductase (isomerizing)	alac__S_h + h_h + nadph_h --> 23dhmb_h + nadp_h	Thaps3a_23228	Thaps3a_23228	Amino acid metabolism: Valine, Leucine and Isoleucine biosynthesis	0	0	10000	0			1.1.1.86	R03051	MNXR3145
MG3_c	Glucan 1,3-alpha-glucosidase (g1m8masn)	g1m8masn_c + h2o_c --> glc__D_c + m8masn_c	Thaps3a_23406 or Thaps3a_258081_266647 or Thaps3a_263114	Thaps3a_258081_266647,Thaps3a_263114,Thaps3a_23406	N-Glycan biosynthesis	0	0	10000	0			3.2.1.84	R05981	MNXR16405		N-glycan biosynthesis likely occurs in the ER.
MG2_c	Glucan 1,3-alpha-glucosidase (g2m8masn)	g2m8masn_c + h2o_c --> g1m8masn_c + glc__D_c	Thaps3a_23406 or Thaps3a_258081_266647 or Thaps3a_263114	Thaps3a_258081_266647,Thaps3a_263114,Thaps3a_23406	N-Glycan biosynthesis	0	0	10000	0			3.2.1.84	R05980	MNXR16404		N-glycan biosynthesis likely occurs in the ER.
DHFOR1_c	Dihydrofolate:NAD+ oxidoreductase	fol_c + h_c + nadh_c <=> dhf_c + nad_c	Thaps3a_582	Thaps3a_582	Cofactor biosynthesis: Folate biosynthesis	1	-10000	10000	0			1.5.1.3	R02235	MNXR14999
THFOR1_c	5,6,7,8-Tetrahydrofolate:NAD+ oxidoreductase	fol_c + 2.0 h_c + 2.0 nadh_c --> 2.0 nad_c + thf_c	Thaps3a_582	Thaps3a_582	Cofactor biosynthesis: Folate biosynthesis	0	0	10000	0			1.5.1.3	R00937	MNXR14706
THFOR2_c	5,6,7,8-Tetrahydrofolate:NADP+ oxidoreductase	fol_c + 2.0 h_c + 2.0 nadph_c --> 2.0 nadp_c + thf_c	Thaps3a_582	Thaps3a_582	Cofactor biosynthesis: Folate biosynthesis	0	0	10000	0			1.5.1.3	R00940	MNXR14707
DHFOR2_c	Folate reductase	fol_c + h_c + nadph_c <=> dhf_c + nadp_c	Thaps3a_582	Thaps3a_582	Cofactor biosynthesis: Folate biosynthesis	1	-10000	10000	0			1.5.1.3	R02236	MNXR2269
GGPS_h	geranylgeranyl diphosphate synthase	frdp_h + ipdp_h --> ggdp_h + ppi_h	Thaps3a_268480	Thaps3a_268480	Biosynthesis of steroids: Terpenoid backbone synthesis	0	0	10000	0		FARNESYLTRANSTRANSFERASE-RXN	2.5.1.29	R02061	MNXR55435
GGPS_c	geranylgeranyl diphosphate synthase	frdp_c + ipdp_c --> ggdp_c + ppi_c	Thaps3a_264430	Thaps3a_264430	Biosynthesis of steroids: Terpenoid backbone synthesis	0	0	10000	0		FARNESYLTRANSTRANSFERASE-RXN	2.5.1.29	R02061	MNXR55435
LDH_m	lactate dehydrogenase	lac__D_m + nad_m <=> h_m + nadh_m + pyr_m	Thaps3a_268453	Thaps3a_268453	Pyruvate metabolism	1	-10000	10000	0		DLACTDEHYDROGNAD-RXN	1.1.1.28	R00704	MNXR3212
MI3PS_c	Myo-inositol-3-phosphate synthase	g6p_c --> mi3p__D_c	Thaps3a_36788	Thaps3a_36788	Inositol phosphate metabolism	0	0	10000	0		MYO-INOSITOL-1-PHOSPHATE-SYNTHASE-RXN	5.5.1.4	R07324	MNXR75043
DVPCHLDR_h	Divinylprotochlorophyllide vinyl-reductase	dvpchlda_h + h_h + nadph_h <=> nadp_h + pchlda_h	Thaps3a_21759	Thaps3a_21759	Porphyrin and chlorophyll metabolism	1	-10000	10000	0			1.3.1.75	R06896	MNXR82404
PYDXNK_h	ATP:pyridoxine 5'-phosphotransferase	atp_h + pydxn_h --> adp_h + h_h + pdx5p_h	Thaps3a_20775	Thaps3a_20775	Cofactor biosynthesis: Vitamin B6	0	0	10000	0		PNKIN-RXN	2.7.1.35	R01909	MNXR4539
SDH_m	Succinate-Q oxidoreductase Complex II	fum_m + q9h2_m <=> q9_m + succ_m	Thaps3a_42475 and THAPSDRAFT_32945 and Thaps3a_23002 and Thaps3a_9849	THAPSDRAFT_32945,Thaps3a_42475,Thaps3a_9849,Thaps3a_23002	Oxidative phosphorylation	1	-10000	10000	0			1.3.5.1	R02164	MNXR84917	10.1093/pcp/pcz097	Schober, et al. (2019) verified Thaps3a_42475 localization to mitochondria.
PYDXS_c	Pyridoxal 5-phosphate synthase	g3p_c + gln__L_c + ru5p__D_c --> glu__L_c + 3.0 h2o_c + h_c + pi_c + pydx5p_c	Thaps3a_42612 and Thaps3a_32033	Thaps3a_32033,Thaps3a_42612	Cofactor biosynthesis: Vitamin B6	0	0	10000	0			4.3.3.6	R07456	MNXR79873
UGDH_c	UDP-glucose 6-dehydrogenase	h2o_c + 2.0 nad_c + udpg_c --> 3.0 h_c + 2.0 nadh_c + udpglcur_c	Thaps3a_42368 or Thaps3a_31317	Thaps3a_42368,Thaps3a_31317	Sucrose metabolism	0	0	10000	0		UGD-RXN	1.1.1.22	R00286	MNXR70030
MTMOHT_m	5,10-Methylenetetrahydrofolate:3-methyl-2-oxobutanoate hydroxymethyltransferase	3mob_m + h2o_m + mlthf_m --> 2dhp_m + thf_m	Thaps3a_3959	Thaps3a_3959	Cofactor biosynthesis: Pantothenate and CoA biosynthesis	0	0	10000	0			2.1.2.11	R01226	MNXR3626
PGLYCP_h	Phosphoglycolate phosphatase	2pglyc_h + h2o_h --> glyclt_h + pi_h	Thaps3a_30489 or Thaps3a_5623	Thaps3a_30489,Thaps3a_5623	Glyoxylate cycle; TCA cycle; Dicarboxylate metabolism	0	0	10000	0		GPH-RXN	3.1.3.18	R01334	MNXR4193		Thaps3a_5623 predicted to be cytoplasmic but moved to chloroplast because of signal peptide
IPPS_h	2-isopropylmalate synthase	3mob_h + accoa_h + h2o_h --> 3c3hmp_h + coa_h + h_h	Thaps3a_20928	Thaps3a_20928	Amino acid metabolism: Valine, Leucine and Isoleucine biosynthesis	0	0	10000	0		2-ISOPROPYLMALATESYN-RXN	2.3.3.13	R01213	MNXR3135
MTHFO1_c	5-methyltetrahydrofolate:NAD+ oxidoreductase	h_c + mlthf_c + nadh_c --> 5mthf_c + nad_c	Thaps3a_255313 or Thaps3a_13444 or Thaps3a_2939_21529 or Thaps3a_27273	Thaps3a_27273,Thaps3a_255313,Thaps3a_2939_21529,Thaps3a_13444	Cofactor biosynthesis: Folate biosynthesis	0	0	10000	0			1.5.1.20	R07168	MNXR3644
MTHFO2_c	5-methyltetrahydrofolate:NADP+ oxidoreductase	h_c + mlthf_c + nadph_c --> 5mthf_c + nadp_c	Thaps3a_255313 or Thaps3a_13444 or Thaps3a_2939_21529 or Thaps3a_27273	Thaps3a_27273,Thaps3a_255313,Thaps3a_2939_21529,Thaps3a_13444	Cofactor biosynthesis: Folate biosynthesis	0	0	10000	0			1.5.1.20	R01224	MNXR3645
PGDH_c	phosphogluconate dehydrogenase	6pgc_c + nadp_c --> co2_c + nadph_c + ru5p__D_c	Thaps3a_33343 or Thaps3a_28388 or Thaps3a_16114	Thaps3a_33343,Thaps3a_16114,Thaps3a_28388	Pentose phosphate pathway	0	0	10000	0		6PGLUCONDEHYDROG-RXN	1.1.1.44	R01528	MNXR2793
OCT_m	ornithine carbamoyltransferase	cbp_m + orn_m <=> citr__L_m + h_m + pi_m	Thaps3a_997	Thaps3a_997	Urea cycle	1	-10000	10000	0		ORNCARBAMTRANSFER-RXN	2.1.3.3	R01398	MNXR51003	10.1093/pcp/pcz097	Schober, et al. (2019) verified Thaps3a_997 localization to mitochondria.
UPP3DC_h	uroporphyrinogen decarboxylase (uroporphyrinogen III)	4.0 h_h + uppg3_h --> 4.0 co2_h + cpppg3_h	Thaps3a_255514 or Thaps3a_3974	Thaps3a_255514,Thaps3a_3974	Porphyrin and chlorophyll metabolism	0	0	10000	0		UROGENDECARBOX-RXN	4.1.1.37	R03197	MNXR5288
UPP3DC_c	uroporphyrinogen decarboxylase (uroporphyrinogen III)	4.0 h_c + uppg3_c --> 4.0 co2_c + cpppg3_c	Thaps3a_256531 or Thaps3a_719	Thaps3a_719,Thaps3a_256531	Porphyrin and chlorophyll metabolism	0	0	10000	0		UROGENDECARBOX-RXN	4.1.1.37	R03197	MNXR5288
DVCHLDR_h	divinyl chlorophyllide vinyl-reductase	chlda_h + nadp_h <=> dvchlda_h + h_h + nadph_h	Thaps3a_21759	Thaps3a_21759	Porphyrin and chlorophyll metabolism	1	-10000	10000	0		RXN-5286	1.3.1.75	R06272	MNXR79242
FBP_h	beta-D-Fructose 1,6-bisphosphate 1-phosphohydrolase	fdp_h + h2o_h --> f6p_h + pi_h	Thaps3a_25437 or Thaps3a_5601	Thaps3a_25437,Thaps3a_5601	Calvin-Benson cycle	0	0	10000	0		F16BDEPHOS-RXN	3.1.3.11	R04780	MNXR81809
FBP_c	beta-D-Fructose 1,6-bisphosphate 1-phosphohydrolase	fdp_c + h2o_c --> f6p_c + pi_c	Thaps3a_33021	Thaps3a_33021	Glycolysis/Gluconeogenesis/Entner-Doudoroff pathway	0	0	10000	0		F16BDEPHOS-RXN	3.1.3.11	R04780	MNXR81809
FBA_h	Fructose-bisphosphate aldolase	fdp_h <=> dhap_h + g3p_h	Thaps3a_21748 or Thaps3a_270396	Thaps3a_21748,Thaps3a_270396	Calvin-Benson cycle	1	-10000	10000	0			4.1.2.13	R01068	MNXR13125	10.1007/s00294-005-0033-2	Thaps3a_21748 and Thaps3a_270396 are FBA class II
FBA_c	Fructose-bisphosphate aldolase	fdp_c <=> dhap_c + g3p_c	Thaps3a_257011 or Thaps3a_11761 or Thaps3a_6278 or Thaps3a_266506 or Thaps3a_257790	Thaps3a_6278,Thaps3a_257011,Thaps3a_11761,Thaps3a_257790,Thaps3a_266506	Glycolysis/Gluconeogenesis/Entner-Doudoroff pathway	1	-10000	10000	0			4.1.2.13	R01068	MNXR13125	10.1007/s00294-005-0033-2	Thaps3a_11761 is FBA class I. Thaps3a_257011, Thaps3a_6278, Thaps3a_266506, and Thaps3a_257790 are FBA class II
OAT_m	ornithine aminotransferase	akg_m + orn_m <=> glu5sa_m + glu__L_m	Thaps3a_6818 or Thaps3a_27892	Thaps3a_6818,Thaps3a_27892	Amino acid metabolism: Proline and Arginine metabolism	1	-10000	10000	0		ORNITHINE-GLU-AMINOTRANSFORASE-RXN	2.6.1.13	R00667	MNXR32050	10.1093/pcp/pcz097	Schober, et al. (2019) verified Thaps3a_27892 localization to mitochondria.
FPPS_h	Farnesyl pyrophosphate synthase	grdp_h + ipdp_h --> frdp_h + ppi_h	Thaps3a_268480	Thaps3a_268480	Biosynthesis of steroids: Terpenoid backbone synthesis	0	0	10000	0		FPPSYN-RXN	2.5.1.10	R02003	MNXR69185
FPPS_c	Farnesyl pyrophosphate synthase	grdp_c + ipdp_c --> frdp_c + ppi_c	Thaps3a_264430 or Thaps3a_30105	Thaps3a_30105,Thaps3a_264430	Biosynthesis of steroids: Terpenoid backbone synthesis	0	0	10000	0		FPPSYN-RXN	2.5.1.10	R02003	MNXR69185
GPPS_h	Geranyl pyrophosphate synthase	dmpp_h + ipdp_h --> grdp_h + ppi_h	Thaps3a_268480	Thaps3a_268480	Biosynthesis of steroids: Terpenoid backbone synthesis	0	0	10000	0		GPPSYN-RXN	2.5.1.1	R01658	MNXR55238
GPPS_c	Geranyl pyrophosphate synthase	dmpp_c + ipdp_c --> grdp_c + ppi_c	Thaps3a_264430	Thaps3a_264430	Biosynthesis of steroids: Terpenoid backbone synthesis	0	0	10000	0		GPPSYN-RXN	2.5.1.1	R01658	MNXR55238
IDS1_h	isopentenyl-diphosphate synthase	h2mb4p_h + h_h + nadph_h --> h2o_h + ipdp_h + nadp_h	Thaps3a_270376	Thaps3a_270376	Biosynthesis of steroids: Terpenoid backbone synthesis	0	0	10000	0		ISPH2-RXN	1.17.1.2	R05884	MNXR57060
IDS2_h	dimethylallyl-diphosphate synthase	h2mb4p_h + h_h + nadph_h --> dmpp_h + h2o_h + nadp_h	Thaps3a_270376	Thaps3a_270376	Biosynthesis of steroids: Terpenoid backbone synthesis	0	0	10000	0		RXN0-884	1.17.1.2	R07219	MNXR71767
FACOAL_183_6Z9Z12Z_c	long-chain acyl-CoA synthetase (18:3(6Z)(9Z)(12Z))	atp_c + coa_c + lnlncg_c --> amp_c + lnlncgcoa_c + ppi_c	Thaps3a_263105	Thaps3a_263105	Fatty acid biosynthesis	0	0	10000	0			6.2.1.3	R00390	MNXR73493
MCOATA_m	malonyl coenzyme A-acyl carrier protein transacylase	ACP_m + malcoa_m <=> coa_m + malACP_m	Thaps3a_5219	Thaps3a_5219	Fatty acid biosynthesis, mitochondria	1	-10000	10000	0		MALONYL-COA-ACP-TRANSACYL-RXN	2.3.1.39	R01626	MNXR35619
MMSAD_m	methylmalonate-semialdehyde dehydrogenase (acylating)	2mop_m + coa_m + nad_m --> co2_m + nadh_m + ppcoa_m	Thaps3a_25495 or Thaps3a_264406	Thaps3a_25495,Thaps3a_264406	Amino acid metabolism: Valine, Leucine and Isoleucine degradation	0	0	10000	0			1.2.1.27	R00935	MNXR3609
NITR_c	Nitrate reductase (NADH)	h_c + nadh_c + no3_c --> h2o_c + nad_c + no2_c	Thaps3a_25299	Thaps3a_25299	Nitrogen metabolism	0	0	10000	0		NITRATE-REDUCTASE-NADH-RXN	1.7.1.1	R00794	MNXR10236
GGDR_h	geranylgeranyl diphosphate reductase	ggdp_h + 3.0 h_h + 3.0 nadph_h <=> 3.0 nadp_h + phdp_h	Thaps3a_10234	Thaps3a_10234	Biosynthesis of steroids: Terpenoid backbone synthesis	1	-10000	10000	0		RXN-10625	1.3.1.83	R02063	MNXR70387	10.1093/pcp/pcz097	Schober, et al. (2019) verified Thaps3a_10234 localization to plastid.
CHRM_c	chorismate mutase	chor_c --> pphn_c	Thaps3a_3705	Thaps3a_3705	Amino acid metabolism: Phenylalanine, Tyrosine, Tryptophan biosynthesis	0	0	10000	0		CHORISMATEMUT-RXN	5.4.99.5	R01715	MNXR1159
FCLT_h	ferrochelatase	fe2_h + ppp9_h --> 2.0 h_h + pheme_h	Thaps3a_14192	Thaps3a_14192	Porphyrin and chlorophyll metabolism	0	0	10000	0		PROTOHEMEFERROCHELAT-RXN	4.99.1.1	R00310	MNXR70157
PYAMK_h	ATP:pyridoxamine 5-phosphotransferase	atp_h + pydam_h --> adp_h + h_h + pyam5p_h	Thaps3a_20775	Thaps3a_20775	Cofactor biosynthesis: Vitamin B6	0	0	10000	0		PYRAMKIN-RXN	2.7.1.35	R02493	MNXR4534
PRK_h	Phosphoribulokinase	atp_h + ru5p__D_h --> adp_h + h_h + rb15bp_h	Thaps3a_4376	Thaps3a_4376	Calvin-Benson cycle	0	0	10000	0		PHOSPHORIBULOKINASE-RXN	2.7.1.19	R01523	MNXR8268
TALA_h	transaldolase	e4p_h + f6p_h <=> g3p_h + s7p_h	Thaps3a_4331	Thaps3a_4331	Pentose phosphate pathway	1	-10000	10000	0		TRANSALDOL-RXN	2.2.1.2	R01827	MNXR55931
TALA_c	transaldolase	e4p_c + f6p_c <=> g3p_c + s7p_c	Thaps3a_38707 or Thaps3a_31931	Thaps3a_31931,Thaps3a_38707	Pentose phosphate pathway	1	-10000	10000	0		TRANSALDOL-RXN	2.2.1.2	R01827	MNXR55931
SELCYSLY2_c	Selenocysteine reductase	pdx5p_c + selcys_c --> ala__L_c + h_c + pydx5p_c + seln_c	Thaps3a_21685 or Thaps3a_23460	Thaps3a_21685,Thaps3a_23460	Metabolism of other amino acids: Selenoamino acid metabolism	0	0	10000	0		SELENOCYSTEINE-LYASE-RXN	4.4.1.16	R03599	MNXR85102
SELTOR_c	Selenite:ferredoxin oxidoreductase	6.0 fdxrd_c + 7.0 h_c + slnt_c --> 6.0 fdxox_c + 3.0 h2o_c + seln_c	Thaps3a_22293	Thaps3a_22293	Metabolism of other amino acids: Selenoamino acid metabolism	0	0	10000	0			1.8.7.1	R03600	MNXR85103
SPMS_c	S-adenosylmethioninamine:putrescine 3-aminopropyltransferase	ametam_c + ptrc_c --> 5mta_c + h_c + spmd_c	Thaps3a_25747 or Thaps3a_261161 or Thaps3a_11605 or Thaps3a_1980	Thaps3a_261161,Thaps3a_25747,Thaps3a_1980,Thaps3a_11605	Amino acid metabolism: Proline and Arginine metabolism	0	0	10000	0		SPERMIDINESYN-RXN	2.5.1.16	R01920	MNXR4892
SCS_m	Succinyl-CoA ligase (ADP-forming)	atp_m + coa_m + succ_m <=> adp_m + pi_m + succoa_m	Thaps3a_21007 and Thaps3a_22386	Thaps3a_22386,Thaps3a_21007	TCA cycle	1	-10000	10000	0		SUCCCOASYN-RXN	6.2.1.5	R00405	MNXR4958	10.1093/pcp/pcz097	Schober, et al. (2019) verified Thaps3a_21007 and Thaps3a_22386 localization to mitochondria.
RPE_h	D-Ribulose-5-Phosphate 3-Epimerase	ru5p__D_h <=> xu5p__D_h	Thaps3a_270306	Thaps3a_270306	Calvin-Benson cycle	1	-10000	10000	0		RIBULP3EPIM-RXN	5.1.3.1	R01529	MNXR4653
TKL1_c	Transketolase	r5p_c + xu5p__D_c <=> g3p_c + s7p_c	Thaps3a_20815	Thaps3a_20815	Pentose phosphate pathway	1	-10000	10000	0		1TRANSKETO-RXN	2.2.1.1	R01641	MNXR79510
TKL2_c	Transketolase 2	f6p_c + g3p_c <=> e4p_c + xu5p__D_c	Thaps3a_21175	Thaps3a_21175	Pentose phosphate pathway	1	-10000	10000	0		2TRANSKETO-RXN	2.2.1.1	R01830	MNXR55953
P5CR_m	pyrroline-5-carboxylate reductase	1pyr5c_m + 2.0 h_m + nadph_m --> nadp_m + pro__L_m	Thaps3u_1487	Thaps3u_1487	Amino acid metabolism: Proline and Arginine metabolism	0	0	10000	0		PYRROLINECARBREDUCT-RXN	1.5.1.2	R01251	MNXR7299	10.1093/pcp/pcz097	Schober, et al. (2019) verified Thaps3u_1487 localization to mitochondria.
P5CR_c	pyrroline-5-carboxylate reductase	1pyr5c_c + 2.0 h_c + nadph_c --> nadp_c + pro__L_c	Thaps3a_23275	Thaps3a_23275	Amino acid metabolism: Proline and Arginine metabolism	0	0	10000	0		PYRROLINECARBREDUCT-RXN	1.5.1.2	R01251	MNXR7299
DAPEP_h	diaminopimelate epimerase	26dap_LL_h <=> 26dap__M_h	Thaps3a_24291	Thaps3a_24291	Amino acid metabolism: Lysine biosynthesis	1	-10000	10000	0		DIAMINOPIMEPIM-RXN	5.1.1.7	R02735	MNXR1432
DAHPS_h	3-deoxy-7-phosphoheptulonate synthase	e4p_h + h2o_h + pep_h --> 2dda7p_h + pi_h	Thaps3a_2790	Thaps3a_2790	Amino acid metabolism: Phenylalanine, Tyrosine, Tryptophan biosynthesis	0	0	10000	0		DAHPSYN-RXN	2.5.1.54	R01826	MNXR1486
DAHPS_c	3-deoxy-7-phosphoheptulonate synthase	e4p_c + h2o_c + pep_c --> 2dda7p_c + pi_c	Thaps3a_11320	Thaps3a_11320	Amino acid metabolism: Phenylalanine, Tyrosine, Tryptophan biosynthesis	0	0	10000	0		DAHPSYN-RXN	2.5.1.54	R01826	MNXR1486
BCKDHI_m	Branched chain keto acid dehydrogenase; 2-methyl butanoyl-CoA forming	3mop_m + coa_m + nad_m --> 2mbcoa_m + co2_m + nadh_m	(Thaps3a_32067 and Thaps3a_25293 and Thaps3a_36291 and Thaps3a_36716) or (Thaps3a_32067 and Thaps3a_25293 and Thaps3a_24009 and Thaps3a_36716)	Thaps3a_36716,Thaps3a_24009,Thaps3a_25293,Thaps3a_32067,Thaps3a_36291	Amino acid metabolism: Valine, Leucine and Isoleucine degradation	0	0	10000	0			1.2.4.4;2.3.1.168;1.8.1.4	R07603;R07604;R03174;R07618		10.1093/pcp/pcz097	Schober, et al. (2019) verified Thaps3a_36716 localization to mitochondria.
BCKDHV_m	Branched chain keto acid dehydrogenase; 2-methyl propanoyl-CoA forming	3mob_m + coa_m + nad_m --> co2_m + ibcoa_m + nadh_m	(Thaps3a_32067 and Thaps3a_25293 and Thaps3a_36291 and Thaps3a_36716) or (Thaps3a_32067 and Thaps3a_25293 and Thaps3a_24009 and Thaps3a_36716)	Thaps3a_36716,Thaps3a_24009,Thaps3a_25293,Thaps3a_32067,Thaps3a_36291	Amino acid metabolism: Valine, Leucine and Isoleucine degradation	0	0	10000	0			1.2.4.4;2.3.1.168;1.8.1.4	R07599;R07600;R02662;R07618		10.1093/pcp/pcz097	Schober, et al. (2019) verified Thaps3a_36716 localization to mitochondria.
DHQS_h	3-dehydroquinate synthase	2dda7p_h --> 3dhq_h + pi_h	Thaps3a_4524	Thaps3a_4524	Amino acid metabolism: Phenylalanine, Tyrosine, Tryptophan biosynthesis	0	0	10000	0		3-DEHYDROQUINATE-SYNTHASE-RXN	4.2.3.4	R03083	MNXR1594
DHQS_c	3-dehydroquinate synthase	2dda7p_c --> 3dhq_c + pi_c	Thaps3a_21539	Thaps3a_21539	Amino acid metabolism: Phenylalanine, Tyrosine, Tryptophan biosynthesis	0	0	10000	0		3-DEHYDROQUINATE-SYNTHASE-RXN	4.2.3.4	R03083	MNXR1594
SERPT_c	Serine C-palmoyltransferase	h_c + pmtcoa_c + ser__L_c --> 3dsphgn_c + co2_c + coa_c	Thaps3a_24397_11668 and Thaps3a_21289	Thaps3a_21289,Thaps3a_24397_11668	Sphingolipid metabolism	0	0	10000	0		SERINE-C-PALMITOYLTRANSFERASE-RXN	2.3.1.50	R01281	MNXR4817
KARI_1_h	(S)-2-Aceto-2-hydroxybutanoate:NADP+ oxidoreductase (isomerizing)	3hmop_h <=> 2ahbut_h	Thaps3a_23228	Thaps3a_23228	Amino acid metabolism: Valine, Leucine and Isoleucine biosynthesis	1	-10000	10000	0		RXN-14106	1.1.1.86	R05069	MNXR76597
KARI_2_h	(R)-2,3-Dihydroxy-3-methylpentanoate:NADP+ oxidoreductase (isomerizing)	3hmop_h + h_h + nadph_h --> 23dhmp_h + nadp_h	Thaps3a_23228	Thaps3a_23228	Amino acid metabolism: Valine, Leucine and Isoleucine biosynthesis	0	0	10000	0			1.1.1.86	R05068	MNXR83171
BCKDHL_m	Branched chain keto acid dehydrogenase; 3-methyl butanoyl-CoA forming	4mop_m + coa_m + nad_m --> co2_m + ivcoa_m + nadh_m	(Thaps3a_32067 and Thaps3a_25293 and Thaps3a_36291 and Thaps3a_36716) or (Thaps3a_32067 and Thaps3a_25293 and Thaps3a_24009 and Thaps3a_36716)	Thaps3a_36716,Thaps3a_24009,Thaps3a_25293,Thaps3a_32067,Thaps3a_36291	Amino acid metabolism: Valine, Leucine and Isoleucine degradation	0	0	10000	0			1.2.4.4;2.3.1.168;1.8.1.4	R07601;R07602;R04097;R07618		10.1093/pcp/pcz097	Schober, et al. (2019) verified Thaps3a_36716 localization to mitochondria.
3OAS181_h	3-oxoacyl-[acyl-carrier-protein] synthase ((11Z)-n-C18:1)	h_h + hdeACP_h + malACP_h --> 3ocvac11eACP_h + ACP_h + co2_h	Thaps3a_5021 or Thaps3a_260710	Thaps3a_5021,Thaps3a_260710	Fatty acid biosynthesis	0	0	10000	0		RXN3O-1803	2.3.1.179	R07762	MNXR85652
3OAS120_h	3-oxoacyl-[acyl-carrier-protein] synthase (n-C12:0)	dcaACP_h + h_h + malACP_h --> 3oddecACP_h + ACP_h + co2_h	Thaps3a_5021 or Thaps3a_260710	Thaps3a_5021,Thaps3a_260710	Fatty acid biosynthesis	0	0	10000	0		RXN-9531	2.3.1.179	R04963	MNXR81381
3OAS120_m	3-oxoacyl-[acyl-carrier-protein] synthase (n-C12:0)	dcaACP_m + h_m + malACP_m --> 3oddecACP_m + ACP_m + co2_m	Thaps3a_262879	Thaps3a_262879	Fatty acid biosynthesis, mitochondria	0	0	10000	0		RXN-9531	2.3.1.179	R04963	MNXR81381
3OAS100_h	3-oxoacyl-[acyl-carrier-protein] synthase (n-C10:0)	h_h + malACP_h + ocACP_h --> 3odecACP_h + ACP_h + co2_h	Thaps3a_5021 or Thaps3a_260710	Thaps3a_5021,Thaps3a_260710	Fatty acid biosynthesis	0	0	10000	0		RXN-9527	2.3.1.179	R04960	MNXR81380
3OAS100_m	3-oxoacyl-[acyl-carrier-protein] synthase (n-C10:0)	h_m + malACP_m + ocACP_m --> 3odecACP_m + ACP_m + co2_m	Thaps3a_262879	Thaps3a_262879	Fatty acid biosynthesis, mitochondria	0	0	10000	0		RXN-9527	2.3.1.179	R04960	MNXR81380
3OAS60_h	3-oxoacyl-[acyl-carrier-protein] synthase (n-C6:0)	butACP_h + h_h + malACP_h --> 3ohexACP_h + ACP_h + co2_h	Thaps3a_5021 or Thaps3a_260710	Thaps3a_5021,Thaps3a_260710	Fatty acid biosynthesis	0	0	10000	0		RXN-9516	2.3.1.179	R04952	MNXR81385
3OAS60_m	3-oxoacyl-[acyl-carrier-protein] synthase (n-C6:0)	butACP_m + h_m + malACP_m --> 3ohexACP_m + ACP_m + co2_m	Thaps3a_262879	Thaps3a_262879	Fatty acid biosynthesis, mitochondria	0	0	10000	0		RXN-9516	2.3.1.179	R04952	MNXR81385
3OAS140_h	3-oxoacyl-[acyl-carrier-protein] synthase (n-C14:0)	ddcaACP_h + h_h + malACP_h --> 3omrsACP_h + ACP_h + co2_h	Thaps3a_5021 or Thaps3a_260710	Thaps3a_5021,Thaps3a_260710	Fatty acid biosynthesis	0	0	10000	0		RXN-9535	2.3.1.179	R04726	MNXR81382
3OAS140_m	3-oxoacyl-[acyl-carrier-protein] synthase (n-C14:0)	ddcaACP_m + h_m + malACP_m --> 3omrsACP_m + ACP_m + co2_m	Thaps3a_262879	Thaps3a_262879	Fatty acid biosynthesis, mitochondria	0	0	10000	0		RXN-9535	2.3.1.179	R04726	MNXR81382
3OAS80_h	3-oxoacyl-[acyl-carrier-protein] synthase (n-C8:0)	h_h + hexACP_h + malACP_h --> 3ooctACP_h + ACP_h + co2_h	Thaps3a_5021 or Thaps3a_260710	Thaps3a_5021,Thaps3a_260710	Fatty acid biosynthesis	0	0	10000	0		RXN-9523	2.3.1.179	R04957	MNXR81386
3OAS80_m	3-oxoacyl-[acyl-carrier-protein] synthase (n-C8:0)	h_m + hexACP_m + malACP_m --> 3ooctACP_m + ACP_m + co2_m	Thaps3a_262879	Thaps3a_262879	Fatty acid biosynthesis, mitochondria	0	0	10000	0		RXN-9523	2.3.1.179	R04957	MNXR81386
3OAS180_h	3-oxoacyl-[acyl-carrier-protein] synthase (n-C18:0)	h_h + malACP_h + palmACP_h --> 3ooctdACP_h + ACP_h + co2_h	Thaps3a_5021 or Thaps3a_260710	Thaps3a_5021,Thaps3a_260710	Fatty acid biosynthesis	0	0	10000	0		RXN3O-1803	2.3.1.179	R07762	MNXR85652
3OAS160_h	3-oxoacyl-[acyl-carrier-protein] synthase (n-C16:0)	h_h + malACP_h + myrsACP_h --> 3opalmACP_h + ACP_h + co2_h	Thaps3a_5021 or Thaps3a_260710	Thaps3a_5021,Thaps3a_260710	Fatty acid biosynthesis	0	0	10000	0		RXN-9539	2.3.1.179	R04968	MNXR81383
3OAS160_m	3-oxoacyl-[acyl-carrier-protein] synthase (n-C16:0)	h_m + malACP_m + myrsACP_m --> 3opalmACP_m + ACP_m + co2_m	Thaps3a_262879	Thaps3a_262879	Fatty acid biosynthesis, mitochondria	0	0	10000	0		RXN-9539	2.3.1.179	R04968	MNXR81383
CHRS_h	Chorismate synthase	3psme_h --> chor_h + pi_h	Thaps3a_38964	Thaps3a_38964	Amino acid metabolism: Phenylalanine, Tyrosine, Tryptophan biosynthesis	0	0	10000	0		CHORISMATE-SYNTHASE-RXN	4.2.3.5	R01714	MNXR1160
ADCS_m	chorismate:L-glutamine aminotransferase	chor_m + gln__L_m --> 4adcho_m + glu__L_m	Thaps3a_3808	Thaps3a_3808	Cofactor biosynthesis: Folate biosynthesis	0	0	10000	0		PABASYN-RXN	2.6.1.85	R01716	MNXR30623
CMS_h	2-C-methyl-D-erythritol 4-phosphate cytidylyltransferase	2me4p_h + ctp_h + h_h <=> 4c2me_h + ppi_h	Thaps3a_3622	Thaps3a_3622	Biosynthesis of steroids: Terpenoid backbone synthesis	1	-10000	10000	0		2.7.7.60-RXN	2.7.7.60	R05633	MNXR69431
HGNTOR_c	homogentisate 1,2-dioxygenase	hgentis_c + o2_c --> 4mlacac_c + h_c	Thaps3a_561	Thaps3a_561	Amino acid metabolism: Tyrosine metabolism	0	0	10000	0		HOMOGENTISATE-12-DIOXYGENASE-RXN	1.13.11.5	R02519	MNXR2959
ASPK_h	Aspartate kinase	asp__L_h + atp_h --> 4pasp_h + adp_h	Thaps3a_23581 or Thaps3a_263424	Thaps3a_23581,Thaps3a_263424	Amino acid metabolism: Homoserine biosynthesis	0	0	10000	0		ASPARTATEKIN-RXN	2.7.2.4	R00480	MNXR861	10.1186/s40064-015-1163-8
PRAIC_c	Phosphoribosylaminoimidazole carboxylase	5aizc_c + h_c <=> air_c + co2_c	Thaps3a_39815	Thaps3a_39815	Nucleotide metabolism: Purine metabolism	1	-10000	10000	0		AIRCARBOXY-RXN	4.1.1.21	R04209	MNXR81638
PRAIS_c	Phosphoribosylaminoimidazolesuccinocarboxamide synthase	5aizc_c + asp__L_c + atp_c --> 25aics_c + adp_c + h_c + pi_c	Thaps3a_268443	Thaps3a_268443	Nucleotide metabolism: Purine metabolism	0	0	10000	0		SAICARSYN-RXN	6.3.2.6	R04591	MNXR84003
MTRI_c	S-methyl-5-thioribose-1-phosphate isomerase	5mdr1p_c --> 5mdru1p_c	Thaps3a_12104 or Thaps3a_35896	Thaps3a_12104,Thaps3a_35896	Amino acid metabolism: Cysteine and Methionine metabolism	0	0	10000	0		5.3.1.23-RXN	5.3.1.23	R04420	MNXR3650
MTRK_c	S-methyl-5-thioribose kinase	5mtr_c + atp_c --> 5mdr1p_c + adp_c + h_c	Thaps3a_35896	Thaps3a_35896	Amino acid metabolism: Cysteine and Methionine metabolism	0	0	10000	0		5-METHYLTHIORIBOSE-KINASE-RXN	2.7.1.100	R04143	MNXR3651
MTAN_c	methylthioadenosine nucleosidase - adenosylhomocysteine nucleosidase	5mta_c + h2o_c --> 5mtr_c + ade_c	Thaps3a_36459	Thaps3a_36459	Amino acid metabolism: Cysteine and Methionine metabolism	0	0	10000	0		METHYLTHIOADENOSINE-NUCLEOSIDASE-RXN	3.2.2.9;3.2.2.16	R01401	MNXR3638
AGK_h	acetylglutamate kinase	acglu_h + atp_h --> acg5p_h + adp_h	Thaps3a_21978	Thaps3a_21978	Amino acid metabolism: Proline and Arginine metabolism	0	0	10000	0		ACETYLGLUTKIN-RXN	2.7.2.8	R02649	MNXR382
3OAS40_h	3-oxoacyl-[acyl-carrier-protein] synthase (n-C4 0)	acACP_h + h_h + malACP_h --> ACP_h + actACP_h + co2_h	Thaps3a_5021 or Thaps3a_260710	Thaps3a_5021,Thaps3a_260710	Fatty acid biosynthesis	0	0	10000	0		3-OXOACYL-ACP-SYNTH-BASE-RXN	2.3.1.179	R04355	MNXR83172
3OAS40_m	3-oxoacyl-[acyl-carrier-protein] synthase (n-C4 0)	acACP_m + h_m + malACP_m --> ACP_m + actACP_m + co2_m	Thaps3a_262879	Thaps3a_262879	Fatty acid biosynthesis, mitochondria	0	0	10000	0		3-OXOACYL-ACP-SYNTH-BASE-RXN	2.3.1.179	R04355	MNXR83172
PDH_E1b_h	Pyruvate dehydrogenase E1 beta	2ahethmpp_h + lpam_h --> adhlam_h + thmpp_h	Thaps3a_23093	Thaps3a_23093	Pyruvate metabolism	0	0	10000	0
PDH_E1b_m	Pyruvate dehydrogenase E1 beta	2ahethmpp_m + lpam_m --> adhlam_m + thmpp_m	Thaps3a_24349	Thaps3a_24349	Pyruvate metabolism	0	0	10000	0						10.1093/pcp/pcz097	Schober, et al. (2019) verified Thaps3a_24349 localization to mitochondria.
PDH_E2_m	Pyruvate dehydrogenase E2 reaction	accoa_m + dhlam_m <=> adhlam_m + coa_m	Thaps3a_36291 or Thaps3a_268280	Thaps3a_268280,Thaps3a_36291	Pyruvate metabolism	1	-10000	10000	0			2.3.1.12	R02569	MNXR73919	10.1093/pcp/pcz097	Schober, et al. (2019) verified Thaps3a_268280 localization to mitochondria.
ARGSS_c	argininosuccinate synthase	asp__L_c + atp_c + citr__L_c --> amp_c + argsuc_c + h_c + ppi_c	Thaps3a_42717	Thaps3a_42717	Urea cycle	0	0	10000	0		ARGSUCCINSYN-RXN	6.3.4.5	R01954	MNXR783
ASPCT_h	Aspartate carbamoyltransferase	asp__L_h + cbp_h --> cbasp_h + h_h + pi_h	Thaps3a_6156	Thaps3a_6156	Nucleotide metabolism: Pyrimidine metabolism	0	0	10000	0		ASPCARBTRANS-RXN	2.1.3.2	R01397	MNXR856
ASPCT_c	Aspartate carbamoyltransferase	asp__L_c + cbp_c --> cbasp_c + h_c + pi_c	Thaps3a_34595	Thaps3a_34595	Nucleotide metabolism: Pyrimidine metabolism	0	0	10000	0		ASPCARBTRANS-RXN	2.1.3.2	R01397	MNXR856
DHR_c	Dihydroorotase	dhor__S_c + h2o_c <=> cbasp_c + h_c	Thaps3a_22144_26189_4226_374 or Thaps3a_27776	Thaps3a_27776,Thaps3a_22144_26189_4226_374	Nucleotide metabolism: Pyrimidine metabolism	1	-10000	10000	0		DIHYDROOROT-RXN	3.5.2.3	R01993	MNXR1576
ATDAM_c	ATP:dAMP phosphotransferase	atp_c + damp_c --> adp_c + dadp_c	Thaps3a_32766 or Thaps3a_24799 or Thaps3a_265658	Thaps3a_24799,Thaps3a_32766,Thaps3a_265658	Nucleotide metabolism: Purine metabolism	0	0	10000	0		DEOXYADENYLATE-KINASE-RXN	2.7.4.3	R01547	MNXR68634
ADSS_m	Adenylosuccinate synthase	asp__L_m + gtp_m + imp_m --> dcamp_m + gdp_m + 2.0 h_m + pi_m	Thaps3a_24086	Thaps3a_24086	Nucleotide metabolism: Purine metabolism	0	0	10000	0		ADENYLOSUCCINATE-SYNTHASE-RXN	6.3.4.4	R01135	MNXR68295	10.1093/pcp/pcz097	Schober, et al. (2019) verified Thaps3a_24086 localization to mitochondria.
TMTD_h	delta-tocopherol methyltransferase	amet_h + dvite_h --> ahcys_h + bvite_h + h_h	Thaps3a_23931	Thaps3a_23931	Biosynthesis of steroids: Ubiquinone/Terpenoid-quinone biosynthesis	0	0	10000	0		RXN-2562	2.1.1.95	R07504	MNXR10355	10.1093/pcp/pcz097	Schober, et al. (2019) verified Thaps3a_23931 localization to plastid.
DXR_h	1-deoxy-D-xylulose-5-phosphate reductoisomerase	dxyl5p_h + h_h + nadph_h <=> 2me4p_h + nadp_h	Thaps3a_10943	Thaps3a_10943	Biosynthesis of steroids: Terpenoid backbone synthesis	1	-10000	10000	0		DXPREDISOM-RXN	1.1.1.267	R05688	MNXR1818
PRFGCL_c	Phosphoribosylformylglycinamidine cyclo-ligase	atp_c + fpram_c --> adp_c + air_c + 2.0 h_c + pi_c	Thaps3a_20580	Thaps3a_20580	Nucleotide metabolism: Purine metabolism	0	0	10000	0		AIRS-RXN	6.3.3.1	R04208	MNXR84002
PRFGS_c	Phosphoribosylformylglycinamidine synthase	atp_c + fgam_c + gln__L_c + h2o_c --> adp_c + fpram_c + glu__L_c + h_c + pi_c	Thaps3a_25275_10678 or Thaps3a_30301	Thaps3a_25275_10678,Thaps3a_30301	Nucleotide metabolism: Purine metabolism	0	0	10000	0		FGAMSYN-RXN	6.3.5.3	R04463	MNXR55855
LYCBC1_h	Lycopene cyclase (gamma-carotene producing)	gcaro_h <=> lyc_h	Thaps3a_270357	Thaps3a_270357	Carotenoid biosynthesis	1	-10000	10000	0		RXN1F-150	5.5.1.19	R05341	MNXR16029
G1SAT_h	glutamate-1-semialdehyde aminotransferase	5aop_h <=> glu1sa_h	THAPS_258111	THAPS_258111	Porphyrin and chlorophyll metabolism	1	-10000	10000	0		GSAAMINOTRANS-RXN	5.4.3.8	R02272	MNXR2422
G5DH_c	glutamate-5-semialdehyde dehydrogenase	glu5p_c + h_c + nadph_c --> glu5sa_c + nadp_c + pi_c	Thaps3a_23119	Thaps3a_23119	Amino acid metabolism: Proline and Arginine metabolism	0	0	10000	0		GLUTSEMIALDEHYDROG-RXN	1.2.1.41	R03313	MNXR2454
GTHS_c	glutathione synthase	atp_c + glucys_c + gly_c --> adp_c + gthrd_c + h_c + pi_c	Thaps3a_266874 or Thaps3a_7710_23822	Thaps3a_266874,Thaps3a_7710_23822	Metabolism of other amino acids: Glutathione metabolism	0	0	10000	0		GLUTATHIONE-SYN-RXN	6.3.2.3	R00497	MNXR2832	10.1007/s00726-013-1462-8
HDH_c	histidinol dehydrogenase	h2o_c + histd_c + 2.0 nad_c --> 3.0 h_c + his__L_c + 2.0 nadh_c	Thaps3a_269935	Thaps3a_269935	Amino acid metabolism: Histidine metabolism	0	0	10000	0		RXN-8001	1.1.1.23	R01158	MNXR2968
FACOAL_183_9Z12Z15Z_c	long-chain acyl-CoA synthetase (18:3(9Z,12Z,15Z))	atp_c + coa_c + lnlnca_c --> amp_c + lnlncacoa_c + ppi_c	Thaps3a_263105	Thaps3a_263105	Fatty acid biosynthesis	0	0	10000	0			6.2.1.3	R00390	MNXR73493
MPMT_h	S-adenosyl-L-methionine:Mg-protoporphyrin IX methyltransferase	ahcys_h + mppp9me_h <=> amet_h + mppp9_h	Thaps3a_3028	Thaps3a_3028	Porphyrin and chlorophyll metabolism	1	-10000	10000	0		RXN-MG-PROTOPORPHYRIN-METHYLESTER-SYN	2.1.1.11	R04237	MNXR83415
NOR_h	Neurosporene oxidoreductase	2.0 h2o_h + lyc_h + pq_h <=> norsp_h + o2_h + pqh2_h	Thaps3a_24832 or Thaps3a_22196	Thaps3a_24832,Thaps3a_22196	Carotenoid biosynthesis	1	-10000	10000	0		FERREDOXIN--NITRITE-REDUCTASE-RXN	1.7.7.1	R00790	MNXR102000
CYEUOLI_c	cycloeucalenol cycloisomerase	cyeuol_c <=> obfool_c	Thaps3a_7708	Thaps3a_7708	Biosynthesis of steroids: Steroid synthesis	1	-10000	10000	0		CYCLOEUCALENOL-CYCLOISOMERASE-RXN	5.5.1.9	R03775	MNXR6763
OBFOLOR_c	obtusifoliol,NADPH:oxygen oxidoreductase (14-methyl cleaving)	2.0 h_c + 3.0 nadph_c + 3.0 o2_c + obfool_c --> for_c + 4.0 h2o_c + mergtrol_c + 3.0 nadp_c	Thaps3a_33926	Thaps3a_33926	Biosynthesis of steroids: Steroid synthesis	0	0	10000	0		1.14.13.70-RXN	1.14.13.70	R05731	MNXR6796
PPDH_c	Prephenate dehydratase	h_c + pphn_c --> co2_c + h2o_c + phpyr_c	Thaps3a_20759	Thaps3a_20759	Amino acid metabolism: Phenylalanine, Tyrosine, Tryptophan biosynthesis	0	0	10000	0		PREPHENATEDEHYDRAT-RXN	4.2.1.51	R01373	MNXR4404
PDS1_h	phytoene desaturase (1)	phyto_h + pq_h <=> phytfl_h + pqh2_h	Thaps3a_1383 or Thaps3a_23291	Thaps3a_23291,Thaps3a_1383	Carotenoid biosynthesis	1	-10000	10000	0			1.3.5.5	R04786	MNXR80713
PSY_h	phytoene synthase	2.0 ggdp_h --> phyto_h + 2.0 ppi_h	Thaps3a_22768	Thaps3a_22768	Carotenoid biosynthesis	0	0	10000	0			2.5.1.32	R02065;R07270
PPBNGD_h	porphobilinogen deaminase	hmbil_h + 4.0 nh4_h <=> h2o_h + 4.0 ppbng_h	Thaps3a_24450	Thaps3a_24450	Porphyrin and chlorophyll metabolism	1	-10000	10000	0		OHMETHYLBILANESYN-RXN	2.5.1.61	R00084	MNXR2980
PPBNGS_h	porphobilinogen synthase	2.0 5aop_h --> 2.0 h2o_h + h_h + ppbng_h	Thaps3a_5240	Thaps3a_5240	Porphyrin and chlorophyll metabolism	0	0	10000	0		PORPHOBILSYNTH-RXN	4.2.1.24	R00036	MNXR4380
CPPPGO_h	coproporphyrinogen III oxidase (O2 required)	cpppg3_h + 2.0 h_h + 2.0 o2_h --> 2.0 co2_h + 2.0 h2o2_h + pppg9_h	Thaps3a_38022 or Thaps3a_14317	Thaps3a_14317,Thaps3a_38022	Porphyrin and chlorophyll metabolism	0	0	10000	0		RXN0-1461	1.3.3.3	R03220	MNXR1272
CPPPGO_c	coproporphyrinogen III oxidase (O2 required)	cpppg3_c + 2.0 h_c + 2.0 o2_c --> 2.0 co2_c + 2.0 h2o2_c + pppg9_c	Thaps3a_11930	Thaps3a_11930	Porphyrin and chlorophyll metabolism	0	0	10000	0		RXN0-1461	1.3.3.3	R03220	MNXR1272
PPPGO_h	protoporphyrinogen IX oxidase	3.0 o2_h + pppg9_h --> 3.0 h2o2_h + ppp9_h	Thaps3a_25841	Thaps3a_25841	Porphyrin and chlorophyll metabolism	0	0	10000	0		PROTOPORGENOXI-RXN	1.3.3.4	R03222	MNXR70841	10.1093/pcp/pcz097	Schober, et al. (2019) verified Thaps3a_257196 localization to plastid.
PPRGL_c	Phosphoribosylamine-glycine ligase	atp_c + gly_c + pram_c --> adp_c + gar_c + h_c + pi_c	Thaps3a_20580	Thaps3a_20580	Nucleotide metabolism: Purine metabolism	0	0	10000	0		GLYRIBONUCSYN-RXN	6.3.4.13	R04144	MNXR69784
IMGPS_c	imizadole glycerol phosphate synthase	gln__L_c + prlp_c --> aicar_c + eig3p_c + glu__L_c + h_c	Thaps3a_25515	Thaps3a_25515	Amino acid metabolism: Histidine metabolism	0	0	10000	0		GLUTAMIDOTRANS-RXN	2.4.2.-	R04558	MNXR31741
PRICI_c	1-(5-phosphoribosyl)-5-[(5-phosphoribosylamino)methylideneamino]imidazole-4-carboxamide isomerase	prfp_c --> prlp_c	Thaps3a_10559	Thaps3a_10559	Amino acid metabolism: Histidine metabolism	0	0	10000	0		PRIBFAICARPISOM-RXN	5.3.1.16	R04640	MNXR4439
PSP_c	phosphoserine phosphatase	h2o_c + pser__L_c --> pi_c + ser__L_c	Thaps3a_21151	Thaps3a_21151	Amino acid metabolism: Glycine, Serine and Threonine metabolism	0	0	10000	0		RXN0-5114	3.1.3.3	R00582	MNXR4486
PSPPS_c	presqualene-diphosphate synthase	2.0 frdp_c --> ppi_c + psqldp_c	Thaps3a_21777	Thaps3a_21777	Biosynthesis of steroids: Steroid synthesis	0	0	10000	0		RXN-12263	2.5.1.21	R00702	MNXR59177
FBA3_h	Sedoheptulose 1,7-bisphosphate D-glyceraldehyde-3-phosphate-lyase	dhap_h + e4p_h --> s17bp_h	Thaps3a_21748 or Thaps3a_270396 or THAPSDRAFT_270396	Thaps3a_21748,THAPSDRAFT_270396,Thaps3a_270396	Carbon fixation	0	0	10000	0		SEDOBISALDOL-RXN	4.1.2.13	R01829	MNXR2186
SBP_c	Sedoheptulose-bisphosphatase	h2o_c + s17bp_c --> pi_c + s7p_c	Thaps3a_21793	Thaps3a_21793	Carbon fixation	0	0	10000	0		SEDOHEPTULOSE-BISPHOSPHATASE-RXN	3.1.3.37	R01845	MNXR6398
OGDH_E1_m	2-oxoglutarate dehydrogenase E1 component	akg_m + h_m + lpam_m --> co2_m + sdhlam_m	Thaps3a_269718	Thaps3a_269718	Glyoxylate cycle; TCA cycle; Dicarboxylate metabolism	0	0	10000	0			1.2.4.2	R01700	MNXR84873
EPSPS_h	enolpyruvylshikimate phosphate synthase	3psme_h + pi_h <=> pep_h + skm5p_h	Thaps3a_33008	Thaps3a_33008	Amino acid metabolism: Phenylalanine, Tyrosine, Tryptophan biosynthesis	1	-10000	10000	0		2.5.1.19-RXN	2.5.1.19	R03460	MNXR4464
SQLS_c	squalene synthase	h_c + nadph_c + psqldp_c --> nadp_c + ppi_c + sql_c	Thaps3a_21777	Thaps3a_21777	Biosynthesis of steroids: Steroid synthesis	0	0	10000	0		RXN-13724	2.5.1.21	R02872	MNXR8602
DAPAT_h	LL-diaminopimelate aminotransferase	glu__L_h + h2o_h + h_h + thdp_h <=> 26dap_LL_h + akg_h	Thaps3a_983	Thaps3a_983	Amino acid metabolism: Lysine biosynthesis	1	-10000	10000	0		RXN-7737	2.6.1.83	R07613	MNXR33992
DHPR_h	dihydrodipicolinate reductase	23dhdp_h + h_h + nadph_h --> nadp_h + thdp_h	Thaps3a_23037	Thaps3a_23037	Amino acid metabolism: Lysine biosynthesis	0	0	10000	0		RXN-14014	1.17.1.8	R04199	MNXR65724
GLUTL_h	Glutamate-tRNA ligase	atp_h + glu__L_h + trnaglu_h --> amp_h + glutrna_h + ppi_h	Thaps3a_12150 or Thaps3a_38909	Thaps3a_12150,Thaps3a_38909	Amino acid metabolism: Aminoacyl-tRNA biosynthesis	0	0	10000	0			6.1.1.17	R05578	MNXR48752
GLUTL_c	Glutamate-tRNA ligase	atp_c + glu__L_c + trnaglu_c --> amp_c + glutrna_c + ppi_c	Thaps3a_26403 or Thaps3a_38924 or Thaps3a_25547	Thaps3a_25547,Thaps3a_38924,Thaps3a_26403	Amino acid metabolism: Aminoacyl-tRNA biosynthesis	0	0	10000	0			6.1.1.17	R05578	MNXR48752
GLUTRR_h	Glutamyl-tRNA reductase	glutrna_h + h_h + nadph_h --> glu1sa_h + nadp_h + trnaglu_h	Thaps3a_4945	Thaps3a_4945	Porphyrin and chlorophyll metabolism	0	0	10000	0			1.2.1.70	R04109	MNXR48203
TMTG_h	gamma-tocopherol methyltransferase	amet_h + yvite_h --> ahcys_h + avite1_h + h_h	Thaps3a_23931	Thaps3a_23931	Biosynthesis of steroids: Ubiquinone/Terpenoid-quinone biosynthesis	0	0	10000	0		TOCOPHEROL-O-METHYLTRANSFERASE-RXN	2.1.1.95	R07236	MNXR6233	10.1093/pcp/pcz097	Schober, et al. (2019) verified Thaps3a_23931 localization to plastid.
PDS2_h	phytoene desaturase (2)	phytfl_h + pq_h <=> pqh2_h + zcaro_h	Thaps3a_1383 or Thaps3a_23291	Thaps3a_23291,Thaps3a_1383	Carotenoid biosynthesis	1	-10000	10000	0		RXN-8024	1.3.5.5	R04787	MNXR26775	10.1371/journal.pone.0002896	Thaps3a_1383 is PDS2.
ZDS_h	zeta-carotene desaturase	2.0 h2o_h + norsp_h + pq_h <=> o2_h + pqh2_h + zcaro_h	Thaps3a_24832	Thaps3a_24832	Carotenoid biosynthesis	1	-10000	10000	0			1.3.5.6	R04798	MNXR80147
METTF_c	Methionyl-tRNA formyltransferase	10fthf_c + mettrna_c --> fmettrna_c + h_c + thf_c	Thaps3a_34771	Thaps3a_34771	Amino acid metabolism: Aminoacyl-tRNA biosynthesis	0	0	10000	0			2.1.2.9	R03940	MNXR55425
HEMEASM_c	heme a synthase (mitochondria)	h2o_c + hemeO_c + 2.0 nadp_c --> 2.0 h_c + hemeA_1_c + 2.0 nadph_c	Thaps3a_23781	Thaps3a_23781	Porphyrin and chlorophyll metabolism	0	0	10000	0			1.-.-.-	R07412	MNXR2936
MERGTOLR_c	4alpha-methyl-5alpha-ergosta-8,14,24(28)-trien-3beta-ol reductase	h_c + mergtrol_c + nadph_c <=> mfecostrl_c + nadp_c	Thaps3a_2186	Thaps3a_2186	Biosynthesis of steroids: Steroid synthesis	1	-10000	10000	0		RXN-4144	1.3.1.70	R07483	MNXR72520
PPM_h	Phosphoribomutase; Phosphopentomutase	r1p_h <=> r5p_h	Thaps3a_35878 or Thaps3a_25753	Thaps3a_25753,Thaps3a_35878	Glycolysis/Gluconeogenesis/Entner-Doudoroff pathway	1	-10000	10000	0		PPENTOMUT-RXN	5.4.2.2	R01057	MNXR4395
PPM_x	Phosphoribomutase; Phosphopentomutase	r1p_x <=> r5p_x	Thaps3a_23401	Thaps3a_23401	Pentose phosphate pathway	1	-10000	10000	0		PPENTOMUT-RXN	5.4.2.2	R01057	MNXR4395
PPM_c	Phosphoribomutase; Phosphopentomutase	r1p_c <=> r5p_c	Thaps3a_262059 or Thaps3a_4165 or Thaps3a_268621	Thaps3a_4165,Thaps3a_268621,Thaps3a_262059	Pentose phosphate pathway	1	-10000	10000	0		PPENTOMUT-RXN	5.4.2.2	R01057	MNXR4395
SSAL2_c	Succinate-semialdehyde dehydrogenase (NAD+)	h2o_c + nad_c + sucsal_c --> 2.0 h_c + nadh_c + succ_c	Thaps3a_268262 or Thaps3a_2430_21276_26115_258 or Thaps3a_265397_255681	Thaps3a_2430_21276_26115_258,Thaps3a_268262,Thaps3a_265397_255681	Amino acid metabolism: Alanine, Aspartate and Glutamate metabolism	0	0	10000	0		SUCCINATE-SEMIALDEHYDE-DEHYDROGENASE-RXN	1.2.1.16	R00713	MNXR4909
ARGTL_c	Arginine-tRNA ligase	arg__L_c + atp_c + trnaarg_c --> amp_c + argtrna_c + ppi_c	Thaps3a_24642 or Thaps3a_40028	Thaps3a_24642,Thaps3a_40028	Amino acid metabolism: Aminoacyl-tRNA biosynthesis	0	0	10000	0			6.1.1.19	R03646	MNXR81723
CYSTL_m	Cysteine-tRNA ligase	atp_m + cys__L_m + trnacys_m --> amp_m + cystrna_m + ppi_m	Thaps3a_15539	Thaps3a_15539	Amino acid metabolism: Aminoacyl-tRNA biosynthesis	0	0	10000	0		CYSTEINE--TRNA-LIGASE-RXN	6.1.1.16	R03650	MNXR55176
CYSTL_c	Cysteine-tRNA ligase	atp_c + cys__L_c + trnacys_c --> amp_c + cystrna_c + ppi_c	Thaps3a_1499 or Thaps3a_261633	Thaps3a_1499,Thaps3a_261633	Amino acid metabolism: Aminoacyl-tRNA biosynthesis	0	0	10000	0		CYSTEINE--TRNA-LIGASE-RXN	6.1.1.16	R03650	MNXR55176
GLYTL_m	Glycine-tRNA ligase	atp_m + gly_m + trnagly_m --> amp_m + glytrna_m + ppi_m	Thaps3a_21572	Thaps3a_21572	Amino acid metabolism: Aminoacyl-tRNA biosynthesis	0	0	10000	0			6.1.1.14	R03654	MNXR83043
GLYTL_c	Glycine-tRNA ligase	atp_c + gly_c + trnagly_c --> amp_c + glytrna_c + ppi_c	Thaps3a_39255 or Thaps3a_214_1824_21012 or Thaps3a_255345	Thaps3a_255345,Thaps3a_39255,Thaps3a_214_1824_21012	Amino acid metabolism: Aminoacyl-tRNA biosynthesis	0	0	10000	0			6.1.1.14	R03654	MNXR83043
HISTL_m	Histidine-tRNA ligase	atp_m + his__L_m + trnahis_m --> amp_m + histrna_m + ppi_m	Thaps3a_5078	Thaps3a_5078	Amino acid metabolism: Aminoacyl-tRNA biosynthesis	0	0	10000	0			6.1.1.21	R03655	MNXR83117
HISTL_c	Histidine-tRNA ligase	atp_c + his__L_c + trnahis_c --> amp_c + histrna_c + ppi_c	Thaps3a_25211	Thaps3a_25211	Amino acid metabolism: Aminoacyl-tRNA biosynthesis	0	0	10000	0			6.1.1.21	R03655	MNXR83117
ILETL_h	Isoleucine-tRNA ligase	atp_h + ile__L_h + trnaile_h --> amp_h + iletrna_h + ppi_h	Thaps3a_26726	Thaps3a_26726	Amino acid metabolism: Aminoacyl-tRNA biosynthesis	0	0	10000	0			6.1.1.5	R03656	MNXR83147
ILETL_c	Isoleucine-tRNA ligase	atp_c + ile__L_c + trnaile_c --> amp_c + iletrna_c + ppi_c	Thaps3a_24249	Thaps3a_24249	Amino acid metabolism: Aminoacyl-tRNA biosynthesis	0	0	10000	0			6.1.1.5	R03656	MNXR83147
LEUTL_c	Leucine-tRNA ligase	atp_c + leu__L_c + trnaleu_c --> amp_c + leutrna_c + ppi_c	Thaps3a_39979 or Thaps3a_261684	Thaps3a_261684,Thaps3a_39979	Amino acid metabolism: Aminoacyl-tRNA biosynthesis	0	0	10000	0			6.1.1.4	R03657	MNXR83192
LYSTL_c	Lysine-tRNA ligase	atp_c + lys__L_c + trnalys_c --> amp_c + lystrna_c + ppi_c	Thaps3a_21634 or Thaps3a_266882	Thaps3a_21634,Thaps3a_266882	Amino acid metabolism: Aminoacyl-tRNA biosynthesis	0	0	10000	0			6.1.1.6	R03658	MNXR83261
METTL_c	Methionine-tRNA ligase	atp_c + met__L_c + trnamet_c --> amp_c + mettrna_c + ppi_c	Thaps3a_24449 or Thaps3a_25033	Thaps3a_24449,Thaps3a_25033	Amino acid metabolism: Aminoacyl-tRNA biosynthesis	0	0	10000	0			6.1.1.10	R03659	MNXR83308
PHETL_c	Phenylalanine-tRNA ligase	atp_c + phe__L_c + trnaphe_c --> amp_c + phetrna_c + ppi_c	Thaps3a_257826 or Thaps3a_24163 or Thaps3a_25960 or Thaps3a_32597	Thaps3a_24163,Thaps3a_25960,Thaps3a_32597,Thaps3a_257826	Amino acid metabolism: Aminoacyl-tRNA biosynthesis	0	0	10000	0			6.1.1.20	R03660	MNXR83664
PROTL_c	Proline-tRNA ligase	atp_c + pro__L_c + trnapro_c --> amp_c + ppi_c + protrna_c	Thaps3a_264365 or Thaps3a_25547	Thaps3a_25547,Thaps3a_264365	Amino acid metabolism: Aminoacyl-tRNA biosynthesis	0	0	10000	0			6.1.1.15	R03661	MNXR39691
THRTL_h	Threonine-tRNA ligase	atp_h + thr__L_h + trnathr_h --> amp_h + ppi_h + thrtrna_h	Thaps3a_21924	Thaps3a_21924	Amino acid metabolism: Aminoacyl-tRNA biosynthesis	0	0	10000	0			6.1.1.3	R03663	MNXR84324
THRTL_c	Threonine-tRNA ligase	atp_c + thr__L_c + trnathr_c --> amp_c + ppi_c + thrtrna_c	Thaps3a_22770	Thaps3a_22770	Amino acid metabolism: Aminoacyl-tRNA biosynthesis	0	0	10000	0			6.1.1.3	R03663	MNXR84324
TRPTL_c	Tryptophane-tRNA ligase	atp_c + trnatrp_c + trp__L_c --> amp_c + ppi_c + trptrna_c	Thaps3a_25914 or Thaps3a_32659	Thaps3a_25914,Thaps3a_32659	Amino acid metabolism: Aminoacyl-tRNA biosynthesis	0	0	10000	0			6.1.1.2	R03664	MNXR84351
TYRTL_c	Tyrosine-tRNA ligase	atp_c + trnatyr_c + tyr__L_c --> amp_c + ppi_c + tyrtrna_c	Thaps3a_267142 or Thaps3a_2051	Thaps3a_267142,Thaps3a_2051	Amino acid metabolism: Aminoacyl-tRNA biosynthesis	0	0	10000	0			6.1.1.1	R02918	MNXR84367
VALTL_m	Valine-tRNA ligase	atp_m + trnaval_m + val__L_m --> amp_m + ppi_m + valtrna_m	Thaps3a_11558	Thaps3a_11558	Amino acid metabolism: Aminoacyl-tRNA biosynthesis	0	0	10000	0			6.1.1.9	R03665	MNXR84408
VALTL_c	Valine-tRNA ligase	atp_c + trnaval_c + val__L_c --> amp_c + ppi_c + valtrna_c	Thaps3a_267625	Thaps3a_267625	Amino acid metabolism: Aminoacyl-tRNA biosynthesis	0	0	10000	0			6.1.1.9	R03665	MNXR84408
NADK_h	NAD kinase	atp_h + nad_h --> adp_h + h_h + nadp_h	Thaps3a_34851	Thaps3a_34851	Cofactor biosynthesis: Nicotinate and Nicotinamide metabolism	0	0	10000	0		NAD-KIN-RXN	2.7.1.23	R00104	MNXR3759
FUM_c	Fumarase	fum_c + h2o_c <=> mal__L_c	Thaps3a_24123 or Thaps3a_22464	Thaps3a_22464,Thaps3a_24123	Glyoxylate cycle; TCA cycle; Dicarboxylate metabolism	1	-10000	10000	0		FUMHYDR-RXN	4.2.1.2	R01082	MNXR2338
GLYTA_c	Glycine transaminase	glu__L_c + glx_c --> akg_c + gly_c	Thaps3a_412	Thaps3a_412	Amino acid metabolism: Glycine, Serine and Threonine metabolism	0	0	10000	0		GLYCINE-AMINOTRANSFERASE-RXN	2.6.1.4	R00372	MNXR33777
BCTAV_h	L-Valine:2-oxoglutarate aminotransferase	akg_h + val__L_h <=> 3mob_h + glu__L_h	Thaps3a_21813	Thaps3a_21813	Amino acid metabolism: Valine, Leucine and Isoleucine biosynthesis	1	-10000	10000	0		BRANCHED-CHAINAMINOTRANSFERVAL-RXN	2.6.1.42	R01214	MNXR32586
BCTAV_m	L-Valine:2-oxoglutarate aminotransferase	akg_m + val__L_m <=> 3mob_m + glu__L_m	Thaps3a_20816 or Thaps3a_35186	Thaps3a_20816,Thaps3a_35186	Amino acid metabolism: Valine, Leucine and Isoleucine biosynthesis	1	-10000	10000	0		BRANCHED-CHAINAMINOTRANSFERVAL-RXN	2.6.1.42	R01214	MNXR32586
BCTAV_c	L-Valine:2-oxoglutarate aminotransferase	akg_c + val__L_c <=> 3mob_c + glu__L_c	Thaps3a_1401	Thaps3a_1401	Amino acid metabolism: Valine, Leucine and Isoleucine biosynthesis	1	-10000	10000	0		BRANCHED-CHAINAMINOTRANSFERVAL-RXN	2.6.1.42	R01214	MNXR32586
PGAM_h	phosphoglycerate mutase	3pg_h <=> 2pg_h	Thaps3a_28350 or Thaps3a_260919 or Thaps3a_20600	Thaps3a_260919,Thaps3a_20600,Thaps3a_28350	Glycolysis/Gluconeogenesis/Entner-Doudoroff pathway	1	-10000	10000	0		3PGAREARR-RXN	5.4.2.11;5.4.2.12	R01518	MNXR4195
PGAM_m	phosphoglycerate mutase	3pg_m <=> 2pg_m	Thaps3a_17651 or Thaps3a_27850 or Thaps3a_5522 or Thaps3a_17735 or Thaps3a_17193	Thaps3a_17651,Thaps3a_5522,Thaps3a_17735,Thaps3a_27850,Thaps3a_17193	Glycolysis/Gluconeogenesis/Entner-Doudoroff pathway	1	-10000	10000	0		3PGAREARR-RXN	5.4.2.11;5.4.2.12	R01518	MNXR4195	10.1093/pcp/pcz097	Schober, et al. (2019) verified Thaps3a_17193 and Thaps3a_27850 localization to mitochondria.
PGAM_c	phosphoglycerate mutase	3pg_c <=> 2pg_c	Thaps3a_7409 or Thaps3a_7885 or Thaps3a_23767 or Thaps3a_263425 or Thaps3a_24998 or Thaps3a_23322 or Thaps3a_17310 or Thaps3a_11147	Thaps3a_7409,Thaps3a_24998,Thaps3a_7885,Thaps3a_17310,Thaps3a_263425,Thaps3a_23322,Thaps3a_23767,Thaps3a_11147	Glycolysis/Gluconeogenesis/Entner-Doudoroff pathway	1	-10000	10000	0		3PGAREARR-RXN	5.4.2.11;5.4.2.12	R01518	MNXR4195
PDX5PO_c	Pyridoxine 5-phosphate:oxygen oxidoreductase	o2_c + pdx5p_c --> h2o2_c + pydx5p_c	Thaps3a_6612	Thaps3a_6612	Cofactor biosynthesis: Vitamin B6	0	0	10000	0		PNPOXI-RXN	1.4.3.5	R00278	MNXR4138
PYDXNO_c	Pyridoxine:oxygen oxidoreductase (deaminating)	o2_c + pydxn_c --> h2o2_c + pydx_c	Thaps3a_6612	Thaps3a_6612	Cofactor biosynthesis: Vitamin B6	0	0	10000	0		PYRIDOXINE-4-OXIDASE-RXN	1.4.3.5	R01711	MNXR4540
PYAM5PO_c	Pyridoxamine-5-phosphate:oxygen oxidoreductase (deaminating)	h2o_c + o2_c + pyam5p_c --> h2o2_c + nh4_c + pydx5p_c	Thaps3a_6612	Thaps3a_6612	Cofactor biosynthesis: Vitamin B6	0	0	10000	0		PMPOXI-RXN	1.4.3.5	R00277	MNXR4532
PYAMOX_c	Pyridoxamine:oxygen oxidoreductase (deaminating)	h2o_c + o2_c + pydam_c --> h2o2_c + nh4_c + pydx_c	Thaps3a_6612	Thaps3a_6612	Cofactor biosynthesis: Vitamin B6	0	0	10000	0		RXN-14203	1.4.3.5	R01710	MNXR14875
PMANM_c	D-Mannose 6-phosphate 1,6-phosphomutase	man1p_c <=> man6p_c	Thaps3a_22301	Thaps3a_22301	Fructose and mannose metabolism	1	-10000	10000	0		PHOSMANMUT-RXN	5.4.2.8	R01818	MNXR4351
POAT_c	L-Phenylalanine:2-oxoglutarate aminotransferase	akg_c + phe__L_c <=> glu__L_c + phpyr_c	Thaps3a_22078	Thaps3a_22078	Amino acid metabolism: Phenylalanine, Tyrosine, Tryptophan biosynthesis	1	-10000	10000	0		PHEAMINOTRANS-RXN	2.6.1.57	R00694	MNXR32168
FA160ACPH_m	fatty-acyl-ACP hydrolase (n-C16:0)	h2o_m + palmACP_m --> ACP_m + h_m + hdca_m	Thaps3a_14923	Thaps3a_14923	Fatty acid biosynthesis, mitochondria	0	0	10000	0		RXN-9549	3.1.2.14	R01706	MNXR72266
GCS_m	Glycine cleavage system--Glycine synthase	gly_m + nad_m + thf_m --> co2_m + mlthf_m + nadh_m + nh4_m	Thaps3a_36208 and Thaps3a_39799 and Thaps3a_36716 and Thaps3a_23016	Thaps3a_23016,Thaps3a_36716,Thaps3a_39799,Thaps3a_36208	Amino acid metabolism: Glycine, Serine and Threonine metabolism	0	0	10000	0			2.1.2.10;1.4.4.2;1.8.1.4	R01221	MNXR2758	10.1093/pcp/pcz097	Schober, et al. (2019) verified Thaps3a_36716, Thaps3a_39799, and Thaps3a_36208 localization to mitochondria.
HGDH_c	Hydroxyglutarate dehydrogenase, ferrocytochrome c dependent	2hglut_c + fad_c --> akg_c + fadh2_c	Thaps3a_42965	Thaps3a_42965	Butanoate metabolism	0	0	10000	0		RXN-14103	1.1.99.2	R03534	MNXR85089
THFAT_m	5,10-Methenyltetrahydrofolate aminomethyltransferase	h2o_m + methf_m --> 5fthf_m + h_m	Thaps3a_36208	Thaps3a_36208	Cofactor biosynthesis: Folate biosynthesis	0	0	10000	0			2.1.2.10	R02300	MNXR2272	10.1093/pcp/pcz097	Schober, et al. (2019) verified Thaps3a_36208 localization to mitochondria.
3HAD40_h	3-hydroxyacyl-[acyl-carrier-protein] dehydratase (n-C4:0)	but2eACP_h + h2o_h <=> 3hbutACP_h	Thaps3a_34681	Thaps3a_34681	Fatty acid biosynthesis	1	-10000	10000	0			4.2.1.59	R04428	MNXR71008
3HAD181_h	3-hydroxyacyl-[acyl-carrier-protein] dehydratase ((11Z)-n-C18:1)	3hcvac11eACP_h --> h2o_h + t2c11vaceACP_h	Thaps3a_34681	Thaps3a_34681	Fatty acid biosynthesis	0	0	10000	0			4.2.1.59	R07764	MNXR148
3HAD120_h	3-hydroxyacyl-[acyl-carrier-protein] dehydratase (n-C12:0)	h2o_h + tddec2eACP_h <=> 3hddecACP_h	Thaps3a_34681	Thaps3a_34681	Fatty acid biosynthesis	1	-10000	10000	0			4.2.1.59	R04965	MNXR68168
3HAD100_h	3-hydroxyacyl-[acyl-carrier-protein] dehydratase (n-C10:0)	h2o_h + tdec2eACP_h <=> 3hdecACP_h	Thaps3a_34681	Thaps3a_34681	Fatty acid biosynthesis	1	-10000	10000	0			4.2.1.59	R04535	MNXR68167
3HAD60_h	3-hydroxyacyl-[acyl-carrier-protein] dehydratase (n-C6:0)	h2o_h + thex2eACP_h <=> 3hhexACP_h	Thaps3a_34681	Thaps3a_34681	Fatty acid biosynthesis	1	-10000	10000	0			4.2.1.59	R04954	MNXR68177
3HAD140_h	3-hydroxyacyl-[acyl-carrier-protein] dehydratase (n-C14:0)	h2o_h + tmrs2eACP_h <=> 3hmrsACP_h	Thaps3a_34681	Thaps3a_34681	Fatty acid biosynthesis	1	-10000	10000	0		RXN-9537	4.2.1.59	R04568	MNXR68170
3HAD80_h	3-hydroxyacyl-[acyl-carrier-protein] dehydratase (n-C8:0)	h2o_h + toct2eACP_h <=> 3hoctACP_h	Thaps3a_34681	Thaps3a_34681	Fatty acid biosynthesis	1	-10000	10000	0		4.2.1.59-RXN	4.2.1.59	R04537	MNXR68178
3HAD160_h	3-hydroxyacyl-[acyl-carrier-protein] dehydratase (n-C16:0)	h2o_h + tpalm2eACP_h <=> 3hpalmACP_h	Thaps3a_34681	Thaps3a_34681	Fatty acid biosynthesis	1	-10000	10000	0			4.2.1.59	R04544	MNXR68172
ACOATA_m	acetyl coenzyme A-acyl carrier protein transacylase	ACP_m + accoa_m --> acACP_m + coa_m	Thaps3a_5219	Thaps3a_5219	Fatty acid biosynthesis, mitochondria	0	0	10000	0		ACP-S-ACETYLTRANSFER-RXN	2.3.1.38	R01624	MNXR35617
ACCOAC_h	acetyl-CoA-carboxylase	accoa_h + atp_h + hco3_h --> adp_h + h_h + malcoa_h + pi_h	Thaps3a_6770	Thaps3a_6770	Fatty acid biosynthesis	0	0	10000	0			6.4.1.2	R04386	MNXR48676
ACCOAC_c	acetyl-CoA-carboxylase	accoa_c + atp_c + hco3_c --> adp_c + h_c + malcoa_c + pi_c	Thaps3a_12234	Thaps3a_12234	Fatty acid biosynthesis	0	0	10000	0			6.4.1.2	R04386	MNXR48676
3HAD180_h	3-hydroxyacyl-[acyl-carrier-protein] dehydratase (n-C18:0)	3hoctaACP_h --> h2o_h + toctd2eACP_h	Thaps3a_34681	Thaps3a_34681	Fatty acid biosynthesis	0	0	10000	0			4.2.1.59	R07764	MNXR148
CAT_x	Catalase	2.0 h2o2_x --> 2.0 h2o_x + o2_x	Thaps3a_38484	Thaps3a_38484	Fatty acid degradation, peroxisome	0	0	10000	0		CATAL-RXN	1.11.1.6	R00009	MNXR1045
UMPK_c	UMP kinase	atp_c + ump_c --> adp_c + udp_c	Thaps3a_2946	Thaps3a_2946	Nucleotide metabolism: Pyrimidine metabolism	0	0	10000	0		RXN-12002	2.7.4.14	R00158	MNXR70052
RPI_c	Ribose-5-phosphate isomerase	r5p_c <=> ru5p__D_c	Thaps3a_32252	Thaps3a_32252	Calvin-Benson cycle	1	-10000	10000	0		RIB5PISOM-RXN	5.3.1.6	R01056	MNXR4654
MTHFD_h	methylenetetrahydrofolate dehydrogenase (NADP)	mlthf_h + nadp_h --> methf_h + nadph_h	Thaps3a_34399	Thaps3a_34399	Cofactor biosynthesis: Folate biosynthesis	0	0	10000	0			1.5.1.5	R01220	MNXR3642
CBMK_m	Carbamate kinase	atp_m + co2_m + nh4_m --> adp_m + cbp_m + 2.0 h_m	Thaps3a_3057 or Thaps3a_34097	Thaps3a_3057,Thaps3a_34097	Nucleotide metabolism: Purine metabolism	0	0	10000	0		CARBAMATE-KINASE-RXN	2.7.2.2	R00150	MNXR1064
DXPS_h	1-deoxy-D-xylulose 5-phosphate synthase	g3p_h + h_h + pyr_h --> co2_h + dxyl5p_h	Thaps3a_266650	Thaps3a_266650	Biosynthesis of steroids: Terpenoid backbone synthesis	0	0	10000	0		DXS-RXN	2.2.1.7	R05636	MNXR55306
DHAD_4_h	2,3-dihydroxyisovalerate dehydratase	23dhmb_h --> 3mob_h + h2o_h	Thaps3a_27997	Thaps3a_27997	Amino acid metabolism: Valine, Leucine and Isoleucine biosynthesis	0	0	10000	0			4.2.1.9	R01209	MNXR1535
DHAD_5_h	2,3-dihydroxyisovalerate dehydratase	23dhmp_h --> 3mop_h + h2o_h	Thaps3a_27997	Thaps3a_27997	Amino acid metabolism: Valine, Leucine and Isoleucine biosynthesis	0	0	10000	0		DIHYDROXYMETVALDEHYDRAT-RXN	4.2.1.9	R05070	MNXR1536
DHFS_c	7,8-dihydropteroate:L-glutamate ligase (ADP-forming)	atp_c + dhpt_c + glu__L_c --> adp_c + dhf_c + h_c + pi_c	Thaps3u_460	Thaps3u_460	Cofactor biosynthesis: Folate biosynthesis	0	0	10000	0		DIHYDROFOLATESYNTH-RXN	6.3.2.12;6.3.2.17	R02237	MNXR32670
ACOAT_h	acetylornithine transaminase	acorn_h + akg_h <=> acg5sa_h + glu__L_h	Thaps3a_270136	Thaps3a_270136	Amino acid metabolism: Proline and Arginine metabolism	1	-10000	10000	0		ACETYLORNTRANSAM-RXN	2.6.1.11	R02283	MNXR30610
3OAR140_m	3-oxoacyl-[acyl-carrier-protein] reductase (n-C14 0)	3omrsACP_m + h_m + nadph_m --> 3hmrsACP_m + nadp_m	Thaps3a_7266 or Thaps3a_21782	Thaps3a_21782,Thaps3a_7266	Fatty acid biosynthesis, mitochondria	0	0	10000	0		RXN-9536	1.1.1.100	R04566	MNXR68185
ANPRT_c	anthranilate phosphoribosyltransferase	anth_c + prpp_c --> ppi_c + pran_c	Thaps3a_261031 or Thaps3a_16089 or Thaps3a_1581 or Thaps3a_31248 or Thaps3a_14863_14825 or Thaps3a_255219_31442_31189	Thaps3a_261031,Thaps3a_16089,Thaps3a_1581,Thaps3a_31248,Thaps3a_14863_14825,Thaps3a_255219_31442_31189	Amino acid metabolism: Phenylalanine, Tyrosine, Tryptophan biosynthesis	0	0	10000	0		PRTRANS-RXN	2.4.2.18	R01073	MNXR68365
HOXG_h	Ferrocytochrome oxygenase	3.0 fadh2_h + 2.0 h_h + 3.0 o2_h + pheme_h --> biliverd_h + co_h + 3.0 fad_h + fe2_h + 3.0 h2o_h	Thaps3a_17854 and Thaps3a_25598	Thaps3a_25598,Thaps3a_17854	Porphyrin and chlorophyll metabolism	0	0	10000	0		HEME-OXYGENASE-DECYCLIZING-RXN	1.14.99.3;1.6.2.4	R00311	MNXR79943
HOXG_c	Ferrocytochrome oxygenase	3.0 fadh2_c + 2.0 h_c + 3.0 o2_c + pheme_c --> biliverd_c + co_c + 3.0 fad_c + fe2_c + 3.0 h2o_c	Thaps3a_17865 and Thaps3a_25598	Thaps3a_25598,Thaps3a_17865	Porphyrin and chlorophyll metabolism	0	0	10000	0		HEME-OXYGENASE-DECYCLIZING-RXN	1.14.99.3;1.6.2.4	R00311	MNXR79943
CHLPAS_h	Chlorophyll A synthase	chlda_h + phdp_h --> cholphya_h + ppi_h	Thaps3a_262279	Thaps3a_262279	Porphyrin and chlorophyll metabolism	0	0	10000	0		RXN1F-66	2.5.1.62	R06284	MNXR81987	10.1093/pcp/pcz097	Schober, et al. (2019) verified Thaps3a_262279 localization to plastid.
TRPS1_c	tryptophan synthase (indoleglycerol phosphate)	3ig3p_c + ser__L_c --> g3p_c + h2o_c + trp__L_c	Thaps3a_30552	Thaps3a_30552	Amino acid metabolism: Phenylalanine, Tyrosine, Tryptophan biosynthesis	0	0	10000	0		TRYPSYN-RXN	4.2.1.20	R02722	MNXR7565
SERTL_m	Serine-tRNA ligase	atp_m + ser__L_m + trnaser_m --> amp_m + ppi_m + sertrna_m	Thaps3a_21402	Thaps3a_21402	Amino acid metabolism: Aminoacyl-tRNA biosynthesis	0	0	10000	0		SERINE--TRNA-LIGASE-RXN	6.1.1.11	R03662	MNXR84192
SERTL_c	Serine-tRNA ligase	atp_c + ser__L_c + trnaser_c --> amp_c + ppi_c + sertrna_c	Thaps3a_269399	Thaps3a_269399	Amino acid metabolism: Aminoacyl-tRNA biosynthesis	0	0	10000	0		SERINE--TRNA-LIGASE-RXN	6.1.1.11	R03662	MNXR84192
ASNTL_m	Asparagine-tRNA ligase	asn__L_m + atp_m + trnaasn_m --> amp_m + asntrna_m + ppi_m	Thaps3a_265899	Thaps3a_265899	Amino acid metabolism: Aminoacyl-tRNA biosynthesis	0	0	10000	0			6.1.1.22	R03648	MNXR81758
GACT_h	glutamate N-acetyltransferase	acglu_h + orn_h <=> acorn_h + glu__L_h	Thaps3a_2779	Thaps3a_2779	Amino acid metabolism: Proline and Arginine metabolism	1	-10000	10000	0		GLUTAMATE-N-ACETYLTRANSFERASE-RXN	2.3.1.35	R02282	MNXR32051
NPDPS_m	all-trans-nonaprenyl-diphosphate synthase [geranyl-diphosphate specific]	grdp_m + 7.0 ipdp_m --> npdp_m + 7.0 ppi_m	Thaps3a_268360 or Thaps3a_21494 or Thaps3a_265517	Thaps3a_265517,Thaps3a_268360,Thaps3a_21494	Biosynthesis of steroids: Terpenoid backbone synthesis	0	0	10000	0		TRANS-OCTAPRENYLTRANSTRANSFERASE-RXN	2.5.1.84	R09250	MNXR71615
NPDPS_c	all-trans-nonaprenyl-diphosphate synthase [geranyl-diphosphate specific]	grdp_c + 7.0 ipdp_c --> npdp_c + 7.0 ppi_c	Thaps3a_261540 or Thaps3a_255917 or Thaps3a_265518 or Thaps3a_255916 or Thaps3a_266284	Thaps3a_266284,Thaps3a_265518,Thaps3a_261540,Thaps3a_255917,Thaps3a_255916	Biosynthesis of steroids: Terpenoid backbone synthesis	0	0	10000	0		TRANS-OCTAPRENYLTRANSTRANSFERASE-RXN	2.5.1.84	R09250	MNXR71615
DHPS_m	dihydropteroate synthetase	4abz_m + 6hmhptpp_m --> dhpt_m + ppi_m	Thaps3a_37471	Thaps3a_37471	Cofactor biosynthesis: Folate biosynthesis	0	0	10000	0		H2PTEROATESYNTH-RXN	2.5.1.15	R03067	MNXR69004
IMPHL_1_h	2-Isopropylmalate hydro-lyase	3c3hmp_h --> 2ippm_h + h2o_h	Thaps3a_25310	Thaps3a_25310	Amino acid metabolism: Valine, Leucine and Isoleucine biosynthesis	0	0	10000	0		3-ISOPROPYLMALISOM-RXN	4.2.1.33	R03968	MNXR3134
IMPHL_2_h	2-Isopropylmalate hydro-lyase	2ippm_h + h2o_h --> 3c2hmp_h	Thaps3a_25310	Thaps3a_25310	Amino acid metabolism: Valine, Leucine and Isoleucine biosynthesis	0	0	10000	0		3-ISOPROPYLMALISOM-RXN	4.2.1.33	R03968	MNXR3134
ASL_c	argininosuccinate lyase	argsuc_c --> arg__L_c + fum_c	Thaps3a_29075	Thaps3a_29075	Urea cycle	0	0	10000	0		ARGSUCCINLYA-RXN	4.3.2.1	R01086	MNXR782
MPBQMT_h	2-methyl-6-phytyl-1,4-benzoquinol C3-methyltransferase	2m6phol_h + amet_h --> 23dmphol_h + ahcys_h + h_h	Thaps3a_37444	Thaps3a_37444	Biosynthesis of steroids: Ubiquinone/Terpenoid-quinone biosynthesis	0	0	10000	0		RXN-2542	2.1.1.295	R07501	MNXR5592	10.1093/pcp/pcz097	Schober, et al. (2019) verified Thaps3a_37444 localization to plastid.
TRPS2_c	tryptophan synthase (serine hydro-lyase)	indole_c + ser__L_c --> h2o_c + trp__L_c	Thaps3a_30552	Thaps3a_30552	Amino acid metabolism: Phenylalanine, Tyrosine, Tryptophan biosynthesis	0	0	10000	0		RXN0-2382	4.2.1.20	R00674	MNXR5140
ACN_a_m	Citrate hydro-lyase (cis-aconitate-forming)	acon_C_m + h2o_m <=> cit_m	Thaps3a_22914	Thaps3a_22914	TCA cycle	1	-10000	10000	0		ACONITATEDEHYDR-RXN	4.2.1.3	R01325	MNXR443	10.1093/pcp/pcz097	Schober, et al. (2019) verified Thaps3a_22914 localization to mitochondria.
ACN_b_m	Isocitrate hydro-lyase (cis-aconitate-forming)	acon_C_m + h2o_m <=> icit_m	Thaps3a_22914	Thaps3a_22914	TCA cycle	1	-10000	10000	0			4.2.1.3	R01900	MNXR30609	10.1093/pcp/pcz097	Schober, et al. (2019) verified Thaps3a_22914 localization to mitochondria.
GLK_c	Glucokinase	atp_c + glc__D_c --> adp_c + g6p_c + h_c	Thaps3a_2339	Thaps3a_2339	Glycolysis/Gluconeogenesis/Entner-Doudoroff pathway	0	0	10000	0		RXN66-521	2.7.1.2	R00299	MNXR69234
PFK_c	6-phosphofructokinase	atp_c + f6p_c --> adp_c + fdp_c + h_c	Thaps3a_22213 or Thaps3a_1349	Thaps3a_22213,Thaps3a_1349	Glycolysis/Gluconeogenesis/Entner-Doudoroff pathway	0	0	10000	0			2.7.1.11	R00756	MNXR83624
PGL_c	6-Phosphogluconolactonase	6pgl_c + h2o_c --> 6pgc_c + h_c	Thaps3a_21374 or Thaps3a_5080 or Thaps3a_25656	Thaps3a_25656,Thaps3a_21374,Thaps3a_5080	Pentose phosphate pathway	0	0	10000	0		6PGLUCONOLACT-RXN	3.1.1.31	R02035	MNXR4190
EDD_c	6-phospho-d-gluconate hydro-lyase	6pgc_c --> 2ddg6p_c + h2o_c	Thaps3a_27997	Thaps3a_27997	Glycolysis/Gluconeogenesis/Entner-Doudoroff pathway	0	0	10000	0		PGLUCONDEHYDRAT-RXN	4.2.1.12	R02036	MNXR1874
EDA_m	3-deoxyphosphogluconate aldolase	2ddg6p_m --> g3p_m + pyr_m	Thaps3a_25880	Thaps3a_25880	Glycolysis/Gluconeogenesis/Entner-Doudoroff pathway	0	0	10000	0		KDPGALDOL-RXN	4.2.1.14	R05605	MNXR55318	10.1093/pcp/pcz097	Schober, et al. (2019) verified Thaps3a_25880 localization to mitochondria.
RUBISC_h	Ribulose-1,5-bisphosphate carboxylase	co2_h + h2o_h + rb15bp_h --> 2.0 3pg_h + 2.0 h_h	rbcS and rbcL	rbcS,rbcL	Carbon fixation	0	0	10000	0		RIBULOSE-BISPHOSPHATE-CARBOXYLASE-RXN	4.1.1.39	R00024	MNXR4589
IDH_m	Isocitrate dehydrogenase	icit_m + nad_m --> akg_m + co2_m + nadh_m	Thaps3a_21640	Thaps3a_21640	Glyoxylate cycle; TCA cycle; Dicarboxylate metabolism	0	0	10000	0			1.1.1.41	R00709	MNXR31728
IDH_c	Isocitrate dehydrogenase	icit_c + nad_c --> akg_c + co2_c + nadh_c	Thaps3a_1456	Thaps3a_1456	Glyoxylate cycle; TCA cycle; Dicarboxylate metabolism	0	0	10000	0			1.1.1.41	R00709	MNXR31728
ARG_m	arginase	arg__L_m + h2o_m --> orn_m + urea_m	Thaps3a_6841	Thaps3a_6841	Urea cycle	0	0	10000	0		ARGINASE-RXN	3.5.3.1	R00551	MNXR30737
ARG_c	arginase	arg__L_c + h2o_c --> orn_c + urea_c	Thaps3a_263120 or Thaps3a_258091 or Thaps3a_35561	Thaps3a_263120,Thaps3a_35561,Thaps3a_258091	Urea cycle	0	0	10000	0		ARGINASE-RXN	3.5.3.1	R00551	MNXR30737
GLUDH_m	Glutamate dehydrogenase (NADP+)	glu__L_m + h2o_m + nadp_m <=> akg_m + h_m + nadph_m + nh4_m	Thaps3a_26192	Thaps3a_26192	Nitrogen metabolism	1	-10000	10000	0		GLUTAMATE-DEHYDROGENASE-NADP+-RXN	1.4.1.4	R00248	MNXR33333	10.1093/pcp/pcz097	Schober, et al. (2019) verified Thaps3a_26192 localization to mitochondria.
GLUDH_c	Glutamate dehydrogenase (NADP+)	glu__L_c + h2o_c + nadp_c <=> akg_c + h_c + nadph_c + nh4_c	Thaps3a_38359	Thaps3a_38359	Amino acid metabolism: Alanine, Aspartate and Glutamate metabolism	1	-10000	10000	0		GLUTAMATE-DEHYDROGENASE-NADP+-RXN	1.4.1.4	R00248	MNXR33333
GLUDH2_c	Glutamate dehydrogenase (NAD)	glu__L_c + h2o_c + nad_c --> akg_c + h_c + nadh_c + nh4_c	Thaps3a_21456	Thaps3a_21456	Amino acid metabolism: Alanine, Aspartate and Glutamate metabolism	0	0	10000	0		GLUTAMATE-DEHYDROGENASE-RXN	1.4.1.2	R00243	MNXR32818
P5CDH_c	1-pyrroline-5-carboxylate dehydrogenase	1pyr5c_c + 2.0 h2o_c + nad_c --> glu__L_c + h_c + nadh_c	Thaps3a_38066	Thaps3a_38066	Amino acid metabolism: Alanine, Aspartate and Glutamate metabolism	0	0	10000	0		PYRROLINECARBDEHYDROG-RXN	1.2.1.88	R00707	MNXR69619
ORNC_c	Ornithine cyclodeaminase	orn_c --> nh4_c + pro__L_c	Thaps3a_268092	Thaps3a_268092	Amino acid metabolism: Proline and Arginine metabolism	0	0	10000	0		ORNITHINE-CYCLODEAMINASE-RXN	4.3.1.12	R00671	MNXR51004
AGAS_c	acetylglutamic synthetase	accoa_c + glu__L_c --> acglu_c + coa_c + h_c	Thaps3a_24426 or Thaps3a_36764 or Thaps3a_38656 or Thaps3a_11861_25756 or Thaps3a_269602 or Thaps3a_267163 or Thaps3a_263866	Thaps3a_24426,Thaps3a_263866,Thaps3a_36764,Thaps3a_38656,Thaps3a_269602,Thaps3a_267163,Thaps3a_11861_25756	Amino acid metabolism: Proline and Arginine metabolism	0	0	10000	0		N-ACETYLTRANSFER-RXN	2.3.1.1	R00259	MNXR30582
AGPR_h	N-acetyl-gamma-glutamyl-phosphate reductase	acg5p_h + h_h + nadph_h --> acg5sa_h + nadp_h + pi_h	Thaps3a_21290	Thaps3a_21290	Amino acid metabolism: Proline and Arginine metabolism	0	0	10000	0		N-ACETYLGLUTPREDUCT-RXN	1.2.1.38	R03443	MNXR571
UREASE_m	Urease	h2o_m + 2.0 h_m + urea_m --> co2_m + 2.0 nh4_m	Thaps3a_25118	Thaps3a_25118	Nitrogen metabolism	0	0	10000	0		UREASE-RXN	3.5.1.5	R00131	MNXR5297	10.1093/pcp/pcz097	Schober, et al. (2019) verified Thaps3a_25118 localization to mitochondria.
G5K_c	glutamate kinase	atp_c + glu__L_c --> adp_c + glu5p_c	Thaps3a_23119	Thaps3a_23119	Amino acid metabolism: Proline and Arginine metabolism	0	0	10000	0		GLUTKIN-RXN	2.7.2.11	R00239	MNXR32778
PRO4H_c	proline 4 hydroxylase	akg_c + o2_c + pro__L_c --> 4hpro_LT_c + co2_c + succ_c	Thaps3a_9850 or Thaps3a_4571 or Thaps3a_5584	Thaps3a_4571,Thaps3a_9850,Thaps3a_5584	Amino acid metabolism: Proline and Arginine metabolism	0	0	10000	0		RXN490-3641	1.14.11.2	R01252	MNXR84019
SERA_m	3 phosphoglycerate oxidoreducatase; NAD dependent	3pg_m + nad_m --> 3php_m + h_m + nadh_m	Thaps3a_25130 or Thaps3a_268970	Thaps3a_25130,Thaps3a_268970	Amino acid metabolism: Glycine, Serine and Threonine metabolism	0	0	10000	0		PGLYCDEHYDROG-RXN	1.1.1.95	R01513	MNXR4184	10.1093/pcp/pcz097	Schober, et al. (2019) verified Thaps3a_25130 and Thaps3a_268970 localization to mitochondria.
SERA_c	3 phosphoglycerate oxidoreducatase; NAD dependent	3pg_c + nad_c --> 3php_c + h_c + nadh_c	Thaps3a_267495	Thaps3a_267495	Amino acid metabolism: Glycine, Serine and Threonine metabolism	0	0	10000	0		PGLYCDEHYDROG-RXN	1.1.1.95	R01513	MNXR4184
PSAT_m	phosphoserine aminotransferase	3php_m + glu__L_m --> akg_m + pser__L_m	Thaps3a_3018	Thaps3a_3018	Amino acid metabolism: Glycine, Serine and Threonine metabolism	0	0	10000	0		PSERTRANSAM-RXN	2.6.1.52	R04173	MNXR32268	10.1093/pcp/pcz097	Schober, et al. (2019) verified Thaps3a_3018 localization to mitochondria.
HSDH_h	homoserine dehydrogenase	aspsa_h + h_h + nadh_h <=> hom__L_h + nad_h	Thaps3a_23581	Thaps3a_23581	Amino acid metabolism: Homoserine biosynthesis	1	-10000	10000	0			1.1.1.3	R01773	MNXR3044	10.1186/s40064-015-1163-8
HSDH_m	homoserine dehydrogenase	aspsa_m + h_m + nadh_m <=> hom__L_m + nad_m	Thaps3a_40655	Thaps3a_40655	Amino acid metabolism: Glycine, Serine and Threonine metabolism	1	-10000	10000	0			1.1.1.3	R01773	MNXR3044	10.1186/s40064-015-1163-8
HSDH_c	homoserine dehydrogenase	aspsa_c + h_c + nadh_c <=> hom__L_c + nad_c	Thaps3a_23752 or Thaps3a_24587	Thaps3a_24587,Thaps3a_23752	Amino acid metabolism: Glycine, Serine and Threonine metabolism	1	-10000	10000	0			1.1.1.3	R01773	MNXR3044	10.1186/s40064-015-1163-8
HSK_c	homoserine kinase	atp_c + hom__L_c --> adp_c + h_c + phom_c	Thaps3a_23078 or Thaps3a_17935	Thaps3a_23078,Thaps3a_17935	Amino acid metabolism: Glycine, Serine and Threonine metabolism	0	0	10000	0		HOMOSERKIN-RXN	2.7.1.39	R01771	MNXR3047	10.1186/s40064-015-1163-8
THRS_c	threonine synthase	h2o_c + phom_c --> pi_c + thr__L_c	Thaps3a_269704 or THAPSDRAFT_268070	THAPSDRAFT_268070,Thaps3a_269704	Amino acid metabolism: Glycine, Serine and Threonine metabolism	0	0	10000	0		THRESYN-RXN	4.2.3.1	R01466	MNXR5064
DAPDC_h	diaminopimelate decarboxylase	26dap__M_h + h_h --> co2_h + lys__L_h	Thaps3a_20613	Thaps3a_20613	Amino acid metabolism: Lysine biosynthesis	0	0	10000	0		DIAMINOPIMDECARB-RXN	4.1.1.20	R00451	MNXR1430
PAPSR_h	phosphoadenosine-phosphosulfate reductase	paps_h + trdrd_h --> 2.0 h_h + pap_h + so3_h + trdox_h	Thaps3a_24887	Thaps3a_24887	Sulfur metabolism	0	0	10000	0		1.8.4.8-RXN	1.8.4.8	R02021	MNXR83571
HSAT_m	homoserine acetyltransferase	accoa_m + hom__L_m <=> achms_m + coa_m	Thaps3a_12141	Thaps3a_12141	Amino acid metabolism: Cysteine and Methionine metabolism	1	-10000	10000	0		HOMOSERINE-O-ACETYLTRANSFERASE-RXN	2.3.1.31	R01776	MNXR3046	10.1186/s40064-015-1163-8
ASNAL_c	aspartate---ammonia ligase	asp__L_c + atp_c + nh4_c --> amp_c + asn__L_c + h_c + ppi_c	Thaps3a_24816	Thaps3a_24816	Amino acid metabolism: Alanine, Aspartate and Glutamate metabolism	0	0	10000	0		ASNSYNA-RXN	6.3.1.1	R00483	MNXR844
ASNA_c	asparaginase	asn__L_c + h2o_c --> asp__L_c + nh4_c	Thaps3a_7120	Thaps3a_7120	Amino acid metabolism: Alanine, Aspartate and Glutamate metabolism	0	0	10000	0		ASPARAGHYD-RXN	3.5.1.1	R00485	MNXR842
PRADP_c	phosphoribosyl-ATP diphosphatase	h2o_c + prbatp_c --> h_c + ppi_c + prbamp_c	Thaps3a_21267	Thaps3a_21267	Amino acid metabolism: Histidine metabolism	0	0	10000	0		HISTPRATPHYD-RXN	3.6.1.31	R04035	MNXR4426
PRAMPCH_c	phosphoribosyl-AMP cyclohydrolase	h2o_c + prbamp_c --> prfp_c	Thaps3a_21267	Thaps3a_21267	Amino acid metabolism: Histidine metabolism	0	0	10000	0		HISTCYCLOHYD-RXN	3.5.4.19	R04037	MNXR4424
IGPDH_c	imidazoleglycerol-phosphate dehydratase	eig3p_c --> h2o_c + imacp_c	Thaps3a_22084	Thaps3a_22084	Amino acid metabolism: Histidine metabolism	0	0	10000	0		IMIDPHOSDEHYD-RXN	4.2.1.19	R03457	MNXR3090
IAPTA_c	imidazolylacetolphosphate transaminase	glu__L_c + imacp_c <=> akg_c + hisp_c	Thaps3a_167	Thaps3a_167	Amino acid metabolism: Histidine metabolism	1	-10000	10000	0		HISTAMINOTRANS-RXN	2.6.1.9	R03243	MNXR31722
HPP_c	histidinol phosphate phosphatase	h2o_c + hisp_c --> histd_c + pi_c	Thaps3a_22084	Thaps3a_22084	Amino acid metabolism: Histidine metabolism	0	0	10000	0		HISTIDPHOS-RXN	3.1.3.15	R03013	MNXR2969
ALPL_h	2-acetolactate pyruvate-lyase (carboxylating)	h_h + 2.0 pyr_h --> alac__S_h + co2_h	Thaps3a_23175 or Thaps3a_23131	Thaps3a_23131,Thaps3a_23175	Amino acid metabolism: Valine, Leucine and Isoleucine biosynthesis	0	0	10000	0			2.2.1.6	R00006	MNXR392
ALPL_c	2-acetolactate pyruvate-lyase (carboxylating)	h_c + 2.0 pyr_c --> alac__S_c + co2_c	Thaps3a_266481 or Thaps3a_264767	Thaps3a_266481,Thaps3a_264767	Amino acid metabolism: Valine, Leucine and Isoleucine biosynthesis	0	0	10000	0			2.2.1.6	R00006	MNXR392
POXAAT_h	pyruvate:2-oxobutanoate acetaldehydetransferase (decarboxylating)	2obut_h + h_h + pyr_h --> 2ahbut_h + co2_h	Thaps3a_23175	Thaps3a_23175	Amino acid metabolism: Valine, Leucine and Isoleucine biosynthesis	0	0	10000	0		ACETOOHBUTSYN-RXN	2.2.1.6	R08648	MNXR76182
BCTAI_h	L-Isoleucine:2-oxoglutarate aminotransferase	3mop_h + glu__L_h <=> akg_h + ile__L_h	Thaps3a_21813	Thaps3a_21813	Amino acid metabolism: Valine, Leucine and Isoleucine biosynthesis	1	-10000	10000	0		BRANCHED-CHAINAMINOTRANSFERILEU-RXN	2.6.1.42	R02199	MNXR31743
BCTAI_m	L-Isoleucine:2-oxoglutarate aminotransferase	3mop_m + glu__L_m <=> akg_m + ile__L_m	Thaps3a_20816 or Thaps3a_35186	Thaps3a_20816,Thaps3a_35186	Amino acid metabolism: Valine, Leucine and Isoleucine biosynthesis	1	-10000	10000	0		BRANCHED-CHAINAMINOTRANSFERILEU-RXN	2.6.1.42	R02199	MNXR31743
BCTAI_c	L-Isoleucine:2-oxoglutarate aminotransferase	3mop_c + glu__L_c <=> akg_c + ile__L_c	Thaps3a_1401	Thaps3a_1401	Amino acid metabolism: Valine, Leucine and Isoleucine biosynthesis	1	-10000	10000	0		BRANCHED-CHAINAMINOTRANSFERILEU-RXN	2.6.1.42	R02199	MNXR31743
BCTAL_h	L-Leucine:2-oxoglutarate aminotransferase	akg_h + leu__L_h <=> 4mop_h + glu__L_h	Thaps3a_21813	Thaps3a_21813	Amino acid metabolism: Valine, Leucine and Isoleucine biosynthesis	1	-10000	10000	0		BRANCHED-CHAINAMINOTRANSFERLEU-RXN	2.6.1.42	R01090	MNXR31792
BCTAL_m	L-Leucine:2-oxoglutarate aminotransferase	akg_m + leu__L_m <=> 4mop_m + glu__L_m	Thaps3a_20816 or Thaps3a_35186	Thaps3a_20816,Thaps3a_35186	Amino acid metabolism: Valine, Leucine and Isoleucine biosynthesis	1	-10000	10000	0		BRANCHED-CHAINAMINOTRANSFERLEU-RXN	2.6.1.42	R01090	MNXR31792
BCTAL_c	L-Leucine:2-oxoglutarate aminotransferase	akg_c + leu__L_c <=> 4mop_c + glu__L_c	Thaps3a_1401	Thaps3a_1401	Amino acid metabolism: Valine, Leucine and Isoleucine biosynthesis	1	-10000	10000	0		BRANCHED-CHAINAMINOTRANSFERLEU-RXN	2.6.1.42	R01090	MNXR31792
PPHTA_h	aspartate---prephenate aminotransferase	asp__L_h + pphn_h <=> Largn_h + oaa_h	Thaps3a_12030	Thaps3a_12030	Amino acid metabolism: Phenylalanine, Tyrosine, Tryptophan biosynthesis	1	-10000	10000	0		PREPHENATE-ASP-TRANSAMINE-RXN	2.6.1.78	R01731	MNXR8691
PHEH_c	phenylalanine hydroxylase	o2_c + phe__L_c + thbpt_c --> hthbp_c + tyr__L_c	Thaps3u_415	Thaps3u_415	Amino acid metabolism: Phenylalanine, Tyrosine, Tryptophan biosynthesis	0	0	10000	0		PHENYLALANINE-4-MONOOXYGENASE-RXN	1.14.16.1	R07211	MNXR70958
HTHBDH_m	4a-hydroxytetrahydrobiopterin dehydratase	hthbp_m --> dhbpt_m + h2o_m	Thaps3a_37098	Thaps3a_37098	Amino acid metabolism: Phenylalanine metabolism	0	0	10000	0		RXN-7908	4.2.1.96	R04734	MNXR85277
THBPOX_m	5,6,7,8-tetrahydrobiopterin:NADP+ oxidoreductase	dhbpt_m + h_m + nadph_m <=> nadp_m + thbpt_m	Thaps3a_24731	Thaps3a_24731	Cofactor biosynthesis: Folate biosynthesis	1	-10000	10000	0		1.5.1.34-RXN	1.5.1.34	R07355	MNXR7654	10.1093/pcp/pcz097	Schober, et al. (2019) verified Thaps3a_24731 localization to mitochondria.
CHRL_h	Chorismate lyase	chor_h + gln__L_h --> anth_h + glu__L_h + h_h + pyr_h	Thaps3a_268301	Thaps3a_268301	Amino acid metabolism: Phenylalanine, Tyrosine, Tryptophan biosynthesis	0	0	10000	0		ANTHRANSYN-RXN	4.1.3.27	R00986	MNXR32743
CHRL_c	Chorismate lyase	chor_c + gln__L_c --> anth_c + glu__L_c + h_c + pyr_c	Thaps3a_21356_2617	Thaps3a_21356_2617	Amino acid metabolism: Phenylalanine, Tyrosine, Tryptophan biosynthesis	0	0	10000	0		ANTHRANSYN-RXN	4.1.3.27	R00986	MNXR32743
PRAI_c	phosphoribosylanthranilate isomerase	pran_c <=> 2cpr5p_c	Thaps3a_36525_36407	Thaps3a_36525_36407	Amino acid metabolism: Phenylalanine, Tyrosine, Tryptophan biosynthesis	1	-10000	10000	0		PRAISOM-RXN	5.3.1.24	R03509	MNXR4422
IGPS_m	indole-3-glycerol-phosphate synthase	2cpr5p_m + h_m --> 3ig3p_m + co2_m + h2o_m	Thaps3a_269624	Thaps3a_269624	Amino acid metabolism: Phenylalanine, Tyrosine, Tryptophan biosynthesis	0	0	10000	0		IGPSYN-RXN	4.1.1.48	R03508	MNXR3091
GTPCH_c	GTP cyclohydrolase	gtp_c + h2o_c --> ahdt_c + for_c + h_c	Thaps3a_26931	Thaps3a_26931	Cofactor biosynthesis: Folate biosynthesis	0	0	10000	0		GTP-CYCLOHYDRO-I-RXN	3.5.4.16	R00424	MNXR2834
SR_c	sepiapterin reductase	6pthp_c + 2.0 h_c + 2.0 nadph_c --> 2.0 nadp_c + thbpt_c	Thaps3a_261572	Thaps3a_261572	Cofactor biosynthesis: Folate biosynthesis	0	0	10000	0		RXN-8853	1.1.1.153	R08208	MNXR72523
FACOAL_140_c	long-chain acyl-CoA synthetase (14:0)	atp_c + coa_c + ttdca_c --> amp_c + ppi_c + tdcoa_c	Thaps3a_263105	Thaps3a_263105	Fatty acid biosynthesis	0	0	10000	0			6.2.1.3	R00390	MNXR73493
FACOAL_161_9Z_c	long-chain acyl-CoA synthetase (16:1(9Z))	atp_c + coa_c + hdcea_c --> amp_c + hdcoa_c + ppi_c	Thaps3a_263105	Thaps3a_263105	Fatty acid biosynthesis	0	0	10000	0			6.2.1.3	R00390	MNXR73493
FACOAL_162_9Z12Z_c	long-chain acyl-CoA synthetase (16:2(9Z,12Z))	atp_c + coa_c + hd912ea_c --> amp_c + hd912coa_c + ppi_c	Thaps3a_263105	Thaps3a_263105	Fatty acid biosynthesis	0	0	10000	0			6.2.1.3	R00390	MNXR73493
FACOAL_163_6Z9Z12Z_c	long-chain acyl-CoA synthetase (16:3(6Z,9Z,12Z))	atp_c + coa_c + hd6912ea_c --> amp_c + hd6912coa_c + ppi_c	Thaps3a_263105	Thaps3a_263105	Fatty acid biosynthesis	0	0	10000	0			6.2.1.3	R00390	MNXR73493
ETHAK_c	Ethanolamine kinase	atp_c + etha_c --> adp_c + ethamp_c + h_c	Thaps3a_24155	Thaps3a_24155	Phosphoglycerolipid metabolism	0	0	10000	0		ETHANOLAMINE-KINASE-RXN	2.7.1.82	R01468	MNXR1922
PETHMT_c	phosphoethanolamine N-methyl transferase	amet_c + ethamp_c <=> ahcys_c + h_c + methamp_c	Thaps3a_6236 or Thaps3a_1921	Thaps3a_1921,Thaps3a_6236	Phosphoglycerolipid metabolism	1	-10000	10000	0		2.1.1.103-RXN	2.1.1.103	R02037	MNXR7658
PETHDMT_c	phosphoethanolamine N-dimethyl transferase	amet_c + methamp_c <=> ahcys_c + ethadmp_c + h_c	Thaps3a_6236 or Thaps3a_1921	Thaps3a_1921,Thaps3a_6236	Phosphoglycerolipid metabolism	1	-10000	10000	0		2.1.1.103-RXN	2.1.1.103	R02037	MNXR7658
PETHTMT_c	phosphoethanolamine N-trimethyl transferase	amet_c + ethadmp_c <=> ahcys_c + cholp_c + h_c	Thaps3a_6236 or Thaps3a_1921	Thaps3a_1921,Thaps3a_6236	Phosphoglycerolipid metabolism	1	-10000	10000	0		2.1.1.103-RXN	2.1.1.103	R02037	MNXR7658
PCHOLCT_c	CTP: phosphatidylcholine cytidylyltransferase	cholp_c + ctp_c + h_c --> cdpchol_c + ppi_c	Thaps3a_20823	Thaps3a_20823	Phosphoglycerolipid metabolism	0	0	10000	0		2.7.7.15-RXN	2.7.7.15	R01890	MNXR68520
MI3PP_c	1D-myo-Inositol 3-phosphate phosphohydrolase	h2o_c + mi3p__D_c --> inost_c + pi_c	Thaps3a_4966 or Thaps3a_263776 or Thaps3u_899 or Thaps3a_256522 or Thaps3a_31846	Thaps3a_31846,Thaps3a_263776,Thaps3a_4966,Thaps3u_899,Thaps3a_256522	Inositol phosphate metabolism	0	0	10000	0		MYO-INOSITOL-1OR-4-MONOPHOSPHATASE-RXN	3.1.3.25	R01187	MNXR3546
G1PUT_h	UTP:alpha-D-glucose-1-phosphate uridylyltransferase	g1p_h + h_h + utp_h --> ppi_h + udpg_h	Thaps3a_42326	Thaps3a_42326	Nucleotide sugar metabolism	0	0	10000	0		GLUC1PURIDYLTRANS-RXN	2.7.7.9	R00289	MNXR69105
G1PUT_c	UTP:alpha-D-glucose-1-phosphate uridylyltransferase	g1p_c + h_c + utp_c --> ppi_c + udpg_c	Thaps3a_13482 or Thaps3a_257857_266541	Thaps3a_13482,Thaps3a_257857_266541	Nucleotide sugar metabolism	0	0	10000	0		GLUC1PURIDYLTRANS-RXN	2.7.7.9	R00289	MNXR69105
UGP_PGM_h	UDP-Glucose-Pyrophosphorylase/Phosphoglucomutase fusion protein	g6p_h + h_h + utp_h --> ppi_h + udpg_h	Thaps3a_35878	Thaps3a_35878	Galactose metabolism	0	0	10000	0			5.4.2.2;2.7.7.9	R00289;R00959
UGP_PGM_c	UDP-Glucose-Pyrophosphorylase/Phosphoglucomutase fusion protein	g6p_c + h_c + utp_c --> ppi_c + udpg_c	Thaps3a_262059 or Thaps3a_4165 or Thaps3a_268621 or Thaps3a_257857_266541 or Thaps3a_5673	Thaps3a_5673,Thaps3a_4165,Thaps3a_257857_266541,Thaps3a_268621,Thaps3a_262059	Galactose metabolism	0	0	10000	0			5.4.2.2;2.7.7.9	R00289;R00959
FCYTOB5OXR_c	NADH:ferricytochrome-b5 oxidoreductase	2.0 ficytb5_c + nadh_c <=> 2.0 focytb5_c + h_c + nad_c	Thaps3a_33937 or Thaps3a_21803_3547	Thaps3a_33937,Thaps3a_21803_3547	Cofactor biosynthesis: Regeneration	1	-10000	10000	0		CYTOCHROME-B5-REDUCTASE-RXN	1.6.2.2	R00100	MNXR84737
COA181_9Z_9DS_c	Octadecanoyl-CoA 9-desaturase	2.0 focytb5_c + 2.0 h_c + o2_c + ocdccoa_c --> 2.0 ficytb5_c + 2.0 h2o_c + odecoa_c	THAPSDRAFT_22511 or Thaps3u_1527	THAPSDRAFT_22511,Thaps3u_1527	Fatty acid biosynthesis	0	0	10000	0		1.14.19.1-RXN	1.14.19.1	R02222	MNXR14994	10.1371/journal.pone.0073507.g001	THAPSDRAFT_22511 and Thaps3u_1527 do not have cytochrome b5 binding domains. Cytochrome b5 may not be strictly required for fatty acid desaturation.
FACOAL205_c	long-chain acyl-CoA synthetase (20:5(5Z,8Z,11Z,14Z,17Z))	atp_c + coa_c + tmndnc_c --> amp_c + ppi_c + tmndnccoa_c	Thaps3a_263105	Thaps3a_263105	Fatty acid biosynthesis	0	0	10000	0			6.2.1.3	R00390	MNXR73493
FACOAL226_c	long-chain acyl-CoA synthetase (22:6(4Z,7Z,10Z,13Z,16Z,19Z))	atp_c + coa_c + crvnc_c --> amp_c + c226coa_c + ppi_c	Thaps3a_263105	Thaps3a_263105	Fatty acid biosynthesis	0	0	10000	0			6.2.1.3	R00390	MNXR73493
G3PAT140_c	glycerol-3-phosphate: acyl-coa acyltransferase C14:0	glyc3p_c + tdcoa_c --> 1tdecg3p_c + coa_c	Thaps3a_4704 or Thaps3a_263713 or Thaps3a_24234	Thaps3a_4704,Thaps3a_24234,Thaps3a_263713	Phosphoglycerolipid metabolism	0	0	10000	0		RXN-1381	2.3.1.15	R00851	MNXR84812	10.1139/B08-145	Thaps3a_4704 is a microsomal membrane bound GPAT.
G3PAT160_c	glycerol-3-phosphate: acyl-coa acyltransferase C16:0	glyc3p_c + pmtcoa_c --> 1hdecg3p_c + coa_c	Thaps3a_4704 or Thaps3a_263713 or Thaps3a_24234	Thaps3a_4704,Thaps3a_24234,Thaps3a_263713	Phosphoglycerolipid metabolism	0	0	10000	0		RXN-1381	2.3.1.15	R00851	MNXR84812	10.1139/B08-145	Thaps3a_4704 is a microsomal membrane bound GPAT.
G3PAT1619Z_c	glycerol-3-phosphate: acyl-coa acyltransferase C16:1(9Z)	glyc3p_c + hdcoa_c --> 1hdec9eg3p_c + coa_c	Thaps3a_4704 or Thaps3a_263713 or Thaps3a_24234	Thaps3a_4704,Thaps3a_24234,Thaps3a_263713	Phosphoglycerolipid metabolism	0	0	10000	0		RXN-1381	2.3.1.15	R00851	MNXR84812	10.1139/B08-145	Thaps3a_4704 is a microsomal membrane bound GPAT.
G3PAT180_c	glycerol-3-phosphate: acyl-coa acyltransferase C18:0	glyc3p_c + ocdccoa_c --> 1odecg3p_c + coa_c	Thaps3a_4704 or Thaps3a_263713 or Thaps3a_24234	Thaps3a_4704,Thaps3a_24234,Thaps3a_263713	Phosphoglycerolipid metabolism	0	0	10000	0		RXN-1381	2.3.1.15	R00851	MNXR84812	10.1139/B08-145	Thaps3a_4704 is a microsomal membrane bound GPAT.
G3PAT1819Z_c	glycerol-3-phosphate: acyl-coa acyltransferase C18:1(9Z)	glyc3p_c + odecoa_c --> 1odec9eg3p_c + coa_c	Thaps3a_4704 or Thaps3a_263713 or Thaps3a_24234	Thaps3a_4704,Thaps3a_24234,Thaps3a_263713	Phosphoglycerolipid metabolism	0	0	10000	0		RXN-1381	2.3.1.15	R00851	MNXR84812	10.1139/B08-145	Thaps3a_4704 is a microsomal membrane bound GPAT.
G3PAT2055Z8Z11Z14Z17Z_c	glycerol-3-phosphate: acyl-coa acyltransferase C20:5(5Z,8Z,11Z,14Z,17Z)	glyc3p_c + tmndnccoa_c --> 1eicos58111417eg3p_c + coa_c	Thaps3a_4704	Thaps3a_4704	Phosphoglycerolipid metabolism	0	0	10000	0		RXN-1381	2.3.1.15	R00851	MNXR84812	10.1139/B08-145	Thaps3a_4704 is a microsomal membrane bound GPAT.
G3PAT2264Z7Z10Z13Z16Z19Z_c	glycerol-3-phosphate: acyl-coa acyltransferase C22:6(4Z,7Z,10Z,13Z,16Z,19Z)	c226coa_c + glyc3p_c --> 1docos4710131619eg3p_c + coa_c	Thaps3a_4704	Thaps3a_4704	Phosphoglycerolipid metabolism	0	0	10000	0		RXN-1381	2.3.1.15	R00851	MNXR84812	10.1139/B08-145	Thaps3a_4704 is a microsomal membrane bound GPAT.
AGPATCOA_MYRS_MYRS_c	1-Tetradecanoyl-sn-glycerol-3-phosphate O-acyltransferase (C14:0) (CoA Substrate)	1tdecg3p_c + tdcoa_c --> coa_c + pa140_c	Thaps3a_260812 or Thaps3a_258873 or Thaps3a_261817	Thaps3a_258873,Thaps3a_261817,Thaps3a_260812	Phosphoglycerolipid metabolism	0	0	10000	0		RXN-16066	2.3.1.51	R02241	MNXR84924
AGPATCOA_MYRS_PALM_c	1-Tetradecanoyl-sn-glycerol-3-phosphate O-acyltransferase (C16:0) (CoA Substrate)	1tdecg3p_c + pmtcoa_c --> coa_c + pa140160_c	Thaps3a_260812 or Thaps3a_258873 or Thaps3a_261817	Thaps3a_258873,Thaps3a_261817,Thaps3a_260812	Phosphoglycerolipid metabolism	0	0	10000	0		RXN-16066	2.3.1.51	R02241	MNXR84924
AGPATCOA_MYRS_HDE_c	1-Tetradecanoyl-sn-glycerol-3-phosphate O-acyltransferase (C16:1(9Z)) (CoA Substrate)	1tdecg3p_c + hdcoa_c --> coa_c + pa1401619Z_c	Thaps3a_260812 or Thaps3a_258873 or Thaps3a_261817	Thaps3a_258873,Thaps3a_261817,Thaps3a_260812	Phosphoglycerolipid metabolism	0	0	10000	0		RXN-16066	2.3.1.51	R02241	MNXR84924
AGPATCOA_MYRS_STC_c	1-Tetradecanoyl-sn-glycerol-3-phosphate O-acyltransferase (C18:0) (CoA Substrate)	1tdecg3p_c + ocdccoa_c --> coa_c + pa140180_c	Thaps3a_260812 or Thaps3a_258873 or Thaps3a_261817	Thaps3a_258873,Thaps3a_261817,Thaps3a_260812	Phosphoglycerolipid metabolism	0	0	10000	0		RXN-16066	2.3.1.51	R02241	MNXR84924
AGPATCOA_MYRS_OLE_c	1-Tetradecanoyl-sn-glycerol-3-phosphate O-acyltransferase (C18:1(9Z)) (CoA Substrate)	1tdecg3p_c + odecoa_c --> coa_c + pa1401819Z_c	Thaps3a_260812 or Thaps3a_258873 or Thaps3a_261817	Thaps3a_258873,Thaps3a_261817,Thaps3a_260812	Phosphoglycerolipid metabolism	0	0	10000	0		RXN-16066	2.3.1.51	R02241	MNXR84924
AGPATCOA_MYRS_EPA_c	1-Tetradecanoyl-sn-glycerol-3-phosphate O-acyltransferase (C20:5(5Z,8Z,11Z,14Z,17Z)) (CoA Substrate)	1tdecg3p_c + tmndnccoa_c --> coa_c + pa140205n3_c	Thaps3a_260812 or Thaps3a_258873 or Thaps3a_261817	Thaps3a_258873,Thaps3a_261817,Thaps3a_260812	Phosphoglycerolipid metabolism	0	0	10000	0		RXN-16066	2.3.1.51	R02241	MNXR84924
AGPATCOA_MYRS_DHA_c	1-Tetradecanoyl-sn-glycerol-3-phosphate O-acyltransferase (C22:6(4Z,7Z,10Z,13Z,16Z,19Z)) (CoA Substrate)	1tdecg3p_c + c226coa_c --> coa_c + pa140226n3_c	Thaps3a_260812 or Thaps3a_258873 or Thaps3a_261817	Thaps3a_258873,Thaps3a_261817,Thaps3a_260812	Phosphoglycerolipid metabolism	0	0	10000	0		RXN-16066	2.3.1.51	R02241	MNXR84924
AGPATCOA_PALM_MYRS_c	1-Hexadecanoyl-sn-glycerol-3-phosphate O-acyltransferase (C14:0) (CoA Substrate)	1hdecg3p_c + tdcoa_c --> coa_c + pa160140_c	Thaps3a_260812 or Thaps3a_258873 or Thaps3a_261817	Thaps3a_258873,Thaps3a_261817,Thaps3a_260812	Phosphoglycerolipid metabolism	0	0	10000	0		RXN-16066	2.3.1.51	R02241	MNXR84924
AGPATCOA_PALM_PALM_h	1-Hexadecanoyl-sn-glycerol-3-phosphate O-acyltransferase (C16:0) (CoA Substrate)	1hdecg3p_h + pmtcoa_h --> coa_h + pa160_h	Thaps3a_11427 or Thaps3a_3505	Thaps3a_11427,Thaps3a_3505	Cardiolipin biosynthesis	0	0	10000	0		RXN-16066	2.3.1.51	R02241	MNXR84924	10.1007/s11033-014-3733-1
AGPATCOA_PALM_PALM_c	1-Hexadecanoyl-sn-glycerol-3-phosphate O-acyltransferase (C16:0) (CoA Substrate)	1hdecg3p_c + pmtcoa_c --> coa_c + pa160_c	Thaps3a_260812 or Thaps3a_258873 or Thaps3a_261817	Thaps3a_258873,Thaps3a_261817,Thaps3a_260812	Phosphoglycerolipid metabolism	0	0	10000	0		RXN-16066	2.3.1.51	R02241	MNXR84924
AGPATCOA_PALM_HDE_c	1-Hexadecanoyl-sn-glycerol-3-phosphate O-acyltransferase (C16:1(9Z)) (CoA Substrate)	1hdecg3p_c + hdcoa_c --> coa_c + pa1601619Z_c	Thaps3a_260812 or Thaps3a_258873 or Thaps3a_261817	Thaps3a_258873,Thaps3a_261817,Thaps3a_260812	Phosphoglycerolipid metabolism	0	0	10000	0		RXN-16066	2.3.1.51	R02241	MNXR84924
AGPATCOA_PALM_STC_c	1-Hexadecanoyl-sn-glycerol-3-phosphate O-acyltransferase (C18:0) (CoA Substrate)	1hdecg3p_c + ocdccoa_c --> coa_c + pa160180_c	Thaps3a_260812 or Thaps3a_258873 or Thaps3a_261817	Thaps3a_258873,Thaps3a_261817,Thaps3a_260812	Phosphoglycerolipid metabolism	0	0	10000	0		RXN-16066	2.3.1.51	R02241	MNXR84924
AGPATCOA_PALM_OLE_c	1-Hexadecanoyl-sn-glycerol-3-phosphate O-acyltransferase (C18:1(9Z)) (CoA Substrate)	1hdecg3p_c + odecoa_c --> coa_c + pa1601819Z_c	Thaps3a_260812 or Thaps3a_258873 or Thaps3a_261817	Thaps3a_258873,Thaps3a_261817,Thaps3a_260812	Phosphoglycerolipid metabolism	0	0	10000	0		RXN-16066	2.3.1.51	R02241	MNXR84924
AGPATCOA_PALM_EPA_c	1-Hexadecanoyl-sn-glycerol-3-phosphate O-acyltransferase (C20:5(5Z,8Z,11Z,14Z,17Z)) (CoA Substrate)	1hdecg3p_c + tmndnccoa_c --> coa_c + pa160205n3_c	Thaps3a_260812 or Thaps3a_258873 or Thaps3a_261817	Thaps3a_258873,Thaps3a_261817,Thaps3a_260812	Phosphoglycerolipid metabolism	0	0	10000	0		RXN-16066	2.3.1.51	R02241	MNXR84924
AGPATCOA_PALM_DHA_c	1-Hexadecanoyl-sn-glycerol-3-phosphate O-acyltransferase (C22:6(4Z,7Z,10Z,13Z,16Z,19Z)) (CoA Substrate)	1hdecg3p_c + c226coa_c --> coa_c + pa160226n3_c	Thaps3a_260812 or Thaps3a_258873 or Thaps3a_261817	Thaps3a_258873,Thaps3a_261817,Thaps3a_260812	Phosphoglycerolipid metabolism	0	0	10000	0		RXN-16066	2.3.1.51	R02241	MNXR84924
AGPATCOA_HDE_MYRS_c	1-9-Hexadecenoyl-sn-glycerol-3-phosphate O-acyltransferase (C14:0) (CoA Substrate)	1hdec9eg3p_c + tdcoa_c --> coa_c + pa1619Z140_c	Thaps3a_260812 or Thaps3a_258873 or Thaps3a_261817	Thaps3a_258873,Thaps3a_261817,Thaps3a_260812	Phosphoglycerolipid metabolism	0	0	10000	0		RXN-16066	2.3.1.51	R02241	MNXR84924
AGPATCOA_HDE_PALM_c	1-9-Hexadecenoyl-sn-glycerol-3-phosphate O-acyltransferase (C16:0) (CoA Substrate)	1hdec9eg3p_c + pmtcoa_c --> coa_c + pa1619Z160_c	Thaps3a_260812 or Thaps3a_258873 or Thaps3a_261817	Thaps3a_258873,Thaps3a_261817,Thaps3a_260812	Phosphoglycerolipid metabolism	0	0	10000	0		RXN-16066	2.3.1.51	R02241	MNXR84924
AGPATCOA_HDE_HDE_c	1-9-Hexadecenoyl-sn-glycerol-3-phosphate O-acyltransferase (C16:1(9Z)) (CoA Substrate)	1hdec9eg3p_c + hdcoa_c --> coa_c + pa161_c	Thaps3a_260812 or Thaps3a_258873 or Thaps3a_261817	Thaps3a_258873,Thaps3a_261817,Thaps3a_260812	Phosphoglycerolipid metabolism	0	0	10000	0		RXN-16066	2.3.1.51	R02241	MNXR84924
AGPATCOA_HDE_STC_c	1-9-Hexadecenoyl-sn-glycerol-3-phosphate O-acyltransferase (C18:0) (CoA Substrate)	1hdec9eg3p_c + ocdccoa_c --> coa_c + pa1619Z180_c	Thaps3a_260812 or Thaps3a_258873 or Thaps3a_261817	Thaps3a_258873,Thaps3a_261817,Thaps3a_260812	Phosphoglycerolipid metabolism	0	0	10000	0		RXN-16066	2.3.1.51	R02241	MNXR84924
AGPATCOA_HDE_OLE_c	1-9-Hexadecenoyl-sn-glycerol-3-phosphate O-acyltransferase (C18:1(9Z)) (CoA Substrate)	1hdec9eg3p_c + odecoa_c --> coa_c + pa1619Z1819Z_c	Thaps3a_260812 or Thaps3a_258873 or Thaps3a_261817	Thaps3a_258873,Thaps3a_261817,Thaps3a_260812	Phosphoglycerolipid metabolism	0	0	10000	0		RXN-16066	2.3.1.51	R02241	MNXR84924
AGPATCOA_HDE_EPA_c	1-9-Hexadecenoyl-sn-glycerol-3-phosphate O-acyltransferase (C20:5(5Z,8Z,11Z,14Z,17Z)) (CoA Substrate)	1hdec9eg3p_c + tmndnccoa_c --> coa_c + pa1619Z205n3_c	Thaps3a_260812 or Thaps3a_258873 or Thaps3a_261817	Thaps3a_258873,Thaps3a_261817,Thaps3a_260812	Phosphoglycerolipid metabolism	0	0	10000	0		RXN-16066	2.3.1.51	R02241	MNXR84924
AGPATCOA_HDE_DHA_c	1-9-Hexadecenoyl-sn-glycerol-3-phosphate O-acyltransferase (C22:6(4Z,7Z,10Z,13Z,16Z,19Z)) (CoA Substrate)	1hdec9eg3p_c + c226coa_c --> coa_c + pa1619Z226n3_c	Thaps3a_260812 or Thaps3a_258873 or Thaps3a_261817	Thaps3a_258873,Thaps3a_261817,Thaps3a_260812	Phosphoglycerolipid metabolism	0	0	10000	0		RXN-16066	2.3.1.51	R02241	MNXR84924
AGPATCOA_STC_MYRS_c	1-Octadecanoyl-sn-glycerol-3-phosphate O-acyltransferase (C14:0) (CoA Substrate)	1odecg3p_c + tdcoa_c --> coa_c + pa180140_c	Thaps3a_260812 or Thaps3a_258873 or Thaps3a_261817	Thaps3a_258873,Thaps3a_261817,Thaps3a_260812	Phosphoglycerolipid metabolism	0	0	10000	0		RXN-16066	2.3.1.51	R02241	MNXR84924
AGPATCOA_STC_PALM_c	1-Octadecanoyl-sn-glycerol-3-phosphate O-acyltransferase (C16:0) (CoA Substrate)	1odecg3p_c + pmtcoa_c --> coa_c + pa180160_c	Thaps3a_260812 or Thaps3a_258873 or Thaps3a_261817	Thaps3a_258873,Thaps3a_261817,Thaps3a_260812	Phosphoglycerolipid metabolism	0	0	10000	0		RXN-16066	2.3.1.51	R02241	MNXR84924
AGPATCOA_STC_HDE_c	1-Octadecanoyl-sn-glycerol-3-phosphate O-acyltransferase (C16:1(9Z)) (CoA Substrate)	1odecg3p_c + hdcoa_c --> coa_c + pa1801619Z_c	Thaps3a_260812 or Thaps3a_258873 or Thaps3a_261817	Thaps3a_258873,Thaps3a_261817,Thaps3a_260812	Phosphoglycerolipid metabolism	0	0	10000	0		RXN-16066	2.3.1.51	R02241	MNXR84924
AGPATCOA_STC_STC_c	1-Octadecanoyl-sn-glycerol-3-phosphate O-acyltransferase (C18:0) (CoA Substrate)	1odecg3p_c + ocdccoa_c --> coa_c + pa180_c	Thaps3a_260812 or Thaps3a_258873 or Thaps3a_261817	Thaps3a_258873,Thaps3a_261817,Thaps3a_260812	Phosphoglycerolipid metabolism	0	0	10000	0		RXN-16066	2.3.1.51	R02241	MNXR84924
AGPATCOA_STC_OLE_c	1-Octadecanoyl-sn-glycerol-3-phosphate O-acyltransferase (C18:1(9Z)) (CoA Substrate)	1odecg3p_c + odecoa_c --> coa_c + pa1801819Z_c	Thaps3a_260812 or Thaps3a_258873 or Thaps3a_261817	Thaps3a_258873,Thaps3a_261817,Thaps3a_260812	Phosphoglycerolipid metabolism	0	0	10000	0		RXN-16066	2.3.1.51	R02241	MNXR84924
AGPATCOA_STC_EPA_c	1-Octadecanoyl-sn-glycerol-3-phosphate O-acyltransferase (C20:5(5Z,8Z,11Z,14Z,17Z)) (CoA Substrate)	1odecg3p_c + tmndnccoa_c --> coa_c + pa180205n3_c	Thaps3a_260812 or Thaps3a_258873 or Thaps3a_261817	Thaps3a_258873,Thaps3a_261817,Thaps3a_260812	Phosphoglycerolipid metabolism	0	0	10000	0		RXN-16066	2.3.1.51	R02241	MNXR84924
AGPATCOA_STC_DHA_c	1-Octadecanoyl-sn-glycerol-3-phosphate O-acyltransferase (C22:6(4Z,7Z,10Z,13Z,16Z,19Z)) (CoA Substrate)	1odecg3p_c + c226coa_c --> coa_c + pa180226n3_c	Thaps3a_260812 or Thaps3a_258873 or Thaps3a_261817	Thaps3a_258873,Thaps3a_261817,Thaps3a_260812	Phosphoglycerolipid metabolism	0	0	10000	0		RXN-16066	2.3.1.51	R02241	MNXR84924
AGPATCOA_OLE_MYRS_c	1-9-Octadecenoyl-sn-glycerol-3-phosphate O-acyltransferase (C14:0) (CoA Substrate)	1odec9eg3p_c + tdcoa_c --> coa_c + pa1819Z140_c	Thaps3a_260812 or Thaps3a_258873 or Thaps3a_261817	Thaps3a_258873,Thaps3a_261817,Thaps3a_260812	Phosphoglycerolipid metabolism	0	0	10000	0		RXN-16066	2.3.1.51	R02241	MNXR84924
AGPATCOA_OLE_PALM_c	1-9-Octadecenoyl-sn-glycerol-3-phosphate O-acyltransferase (C16:0) (CoA Substrate)	1odec9eg3p_c + pmtcoa_c --> coa_c + pa1819Z160_c	Thaps3a_260812 or Thaps3a_258873 or Thaps3a_261817	Thaps3a_258873,Thaps3a_261817,Thaps3a_260812	Phosphoglycerolipid metabolism	0	0	10000	0		RXN-16066	2.3.1.51	R02241	MNXR84924
AGPATCOA_OLE_HDE_c	1-9-Octadecenoyl-sn-glycerol-3-phosphate O-acyltransferase (C16:1(9Z)) (CoA Substrate)	1odec9eg3p_c + hdcoa_c --> coa_c + pa1819Z1619Z_c	Thaps3a_260812 or Thaps3a_258873 or Thaps3a_261817	Thaps3a_258873,Thaps3a_261817,Thaps3a_260812	Phosphoglycerolipid metabolism	0	0	10000	0		RXN-16066	2.3.1.51	R02241	MNXR84924
AGPATCOA_OLE_STC_c	1-9-Octadecenoyl-sn-glycerol-3-phosphate O-acyltransferase (C18:0) (CoA Substrate)	1odec9eg3p_c + ocdccoa_c --> coa_c + pa1819Z180_c	Thaps3a_260812 or Thaps3a_258873 or Thaps3a_261817	Thaps3a_258873,Thaps3a_261817,Thaps3a_260812	Phosphoglycerolipid metabolism	0	0	10000	0		RXN-16066	2.3.1.51	R02241	MNXR84924
AGPATCOA_OLE_OLE_c	1-9-Octadecenoyl-sn-glycerol-3-phosphate O-acyltransferase (C18:1(9Z)) (CoA Substrate)	1odec9eg3p_c + odecoa_c --> coa_c + pa181_9_c	Thaps3a_260812 or Thaps3a_258873 or Thaps3a_261817	Thaps3a_258873,Thaps3a_261817,Thaps3a_260812	Phosphoglycerolipid metabolism	0	0	10000	0		RXN-16066	2.3.1.51	R02241	MNXR84924
AGPATCOA_OLE_EPA_c	1-9-Octadecenoyl-sn-glycerol-3-phosphate O-acyltransferase (C20:5(5Z,8Z,11Z,14Z,17Z)) (CoA Substrate)	1odec9eg3p_c + tmndnccoa_c --> coa_c + pa1819Z205n3_c	Thaps3a_260812 or Thaps3a_258873 or Thaps3a_261817	Thaps3a_258873,Thaps3a_261817,Thaps3a_260812	Phosphoglycerolipid metabolism	0	0	10000	0		RXN-16066	2.3.1.51	R02241	MNXR84924
AGPATCOA_OLE_DHA_c	1-9-Octadecenoyl-sn-glycerol-3-phosphate O-acyltransferase (C22:6(4Z,7Z,10Z,13Z,16Z,19Z)) (CoA Substrate)	1odec9eg3p_c + c226coa_c --> coa_c + pa1819Z226n3_c	Thaps3a_260812 or Thaps3a_258873 or Thaps3a_261817	Thaps3a_258873,Thaps3a_261817,Thaps3a_260812	Phosphoglycerolipid metabolism	0	0	10000	0		RXN-16066	2.3.1.51	R02241	MNXR84924
AGPATCOA_EPA_MYRS_c	1-5,8,11,14,17-Icosapentaenoyl-sn-glycerol-3-phosphate O-acyltransferase (C14:0) (CoA Substrate)	1eicos58111417eg3p_c + tdcoa_c --> coa_c + pa205n3140_c	Thaps3a_260812 or Thaps3a_258873 or Thaps3a_261817	Thaps3a_258873,Thaps3a_261817,Thaps3a_260812	Phosphoglycerolipid metabolism	0	0	10000	0		RXN-16066	2.3.1.51	R02241	MNXR84924
AGPATCOA_EPA_PALM_c	1-5,8,11,14,17-Icosapentaenoyl-sn-glycerol-3-phosphate O-acyltransferase (C16:0) (CoA Substrate)	1eicos58111417eg3p_c + pmtcoa_c --> coa_c + pa205n3160_c	Thaps3a_260812 or Thaps3a_258873 or Thaps3a_261817	Thaps3a_258873,Thaps3a_261817,Thaps3a_260812	Phosphoglycerolipid metabolism	0	0	10000	0		RXN-16066	2.3.1.51	R02241	MNXR84924
AGPATCOA_EPA_HDE_c	1-5,8,11,14,17-Icosapentaenoyl-sn-glycerol-3-phosphate O-acyltransferase (C16:1(9Z)) (CoA Substrate)	1eicos58111417eg3p_c + hdcoa_c --> coa_c + pa205n31619Z_c	Thaps3a_260812 or Thaps3a_258873 or Thaps3a_261817	Thaps3a_258873,Thaps3a_261817,Thaps3a_260812	Phosphoglycerolipid metabolism	0	0	10000	0		RXN-16066	2.3.1.51	R02241	MNXR84924
AGPATCOA_EPA_STC_c	1-5,8,11,14,17-Icosapentaenoyl-sn-glycerol-3-phosphate O-acyltransferase (C18:0) (CoA Substrate)	1eicos58111417eg3p_c + ocdccoa_c --> coa_c + pa205n3180_c	Thaps3a_260812 or Thaps3a_258873 or Thaps3a_261817	Thaps3a_258873,Thaps3a_261817,Thaps3a_260812	Phosphoglycerolipid metabolism	0	0	10000	0		RXN-16066	2.3.1.51	R02241	MNXR84924
AGPATCOA_EPA_OLE_c	1-5,8,11,14,17-Icosapentaenoyl-sn-glycerol-3-phosphate O-acyltransferase (C18:1(9Z)) (CoA Substrate)	1eicos58111417eg3p_c + odecoa_c --> coa_c + pa205n31819Z_c	Thaps3a_260812 or Thaps3a_258873 or Thaps3a_261817	Thaps3a_258873,Thaps3a_261817,Thaps3a_260812	Phosphoglycerolipid metabolism	0	0	10000	0		RXN-16066	2.3.1.51	R02241	MNXR84924
AGPATCOA_EPA_EPA_c	1-5,8,11,14,17-Icosapentaenoyl-sn-glycerol-3-phosphate O-acyltransferase (C20:5(5Z,8Z,11Z,14Z,17Z)) (CoA Substrate)	1eicos58111417eg3p_c + tmndnccoa_c --> coa_c + pa205n3_c	Thaps3a_260812 or Thaps3a_258873 or Thaps3a_261817	Thaps3a_258873,Thaps3a_261817,Thaps3a_260812	Phosphoglycerolipid metabolism	0	0	10000	0		RXN-16066	2.3.1.51	R02241	MNXR84924
AGPATCOA_EPA_DHA_c	1-5,8,11,14,17-Icosapentaenoyl-sn-glycerol-3-phosphate O-acyltransferase (C22:6(4Z,7Z,10Z,13Z,16Z,19Z)) (CoA Substrate)	1eicos58111417eg3p_c + c226coa_c --> coa_c + pa205n3226n3_c	Thaps3a_260812 or Thaps3a_258873 or Thaps3a_261817	Thaps3a_258873,Thaps3a_261817,Thaps3a_260812	Phosphoglycerolipid metabolism	0	0	10000	0		RXN-16066	2.3.1.51	R02241	MNXR84924
AGPATCOA_DHA_MYRS_c	1-4,7,10,13,16,19-Docosahexaenoyl-sn-glycerol-3-phosphate O-acyltransferase (C14:0) (CoA Substrate)	1docos4710131619eg3p_c + tdcoa_c --> coa_c + pa226n3140_c	Thaps3a_260812 or Thaps3a_258873 or Thaps3a_261817	Thaps3a_258873,Thaps3a_261817,Thaps3a_260812	Phosphoglycerolipid metabolism	0	0	10000	0		RXN-16066	2.3.1.51	R02241	MNXR84924
AGPATCOA_DHA_PALM_c	1-4,7,10,13,16,19-Docosahexaenoyl-sn-glycerol-3-phosphate O-acyltransferase (C16:0) (CoA Substrate)	1docos4710131619eg3p_c + pmtcoa_c --> coa_c + pa226n3160_c	Thaps3a_260812 or Thaps3a_258873 or Thaps3a_261817	Thaps3a_258873,Thaps3a_261817,Thaps3a_260812	Phosphoglycerolipid metabolism	0	0	10000	0		RXN-16066	2.3.1.51	R02241	MNXR84924
AGPATCOA_DHA_HDE_c	1-4,7,10,13,16,19-Docosahexaenoyl-sn-glycerol-3-phosphate O-acyltransferase (C16:1(9Z)) (CoA Substrate)	1docos4710131619eg3p_c + hdcoa_c --> coa_c + pa226n31619Z_c	Thaps3a_260812 or Thaps3a_258873 or Thaps3a_261817	Thaps3a_258873,Thaps3a_261817,Thaps3a_260812	Phosphoglycerolipid metabolism	0	0	10000	0		RXN-16066	2.3.1.51	R02241	MNXR84924
AGPATCOA_DHA_STC_c	1-4,7,10,13,16,19-Docosahexaenoyl-sn-glycerol-3-phosphate O-acyltransferase (C18:0) (CoA Substrate)	1docos4710131619eg3p_c + ocdccoa_c --> coa_c + pa226n3180_c	Thaps3a_260812 or Thaps3a_258873 or Thaps3a_261817	Thaps3a_258873,Thaps3a_261817,Thaps3a_260812	Phosphoglycerolipid metabolism	0	0	10000	0		RXN-16066	2.3.1.51	R02241	MNXR84924
AGPATCOA_DHA_OLE_c	1-4,7,10,13,16,19-Docosahexaenoyl-sn-glycerol-3-phosphate O-acyltransferase (C18:1(9Z)) (CoA Substrate)	1docos4710131619eg3p_c + odecoa_c --> coa_c + pa226n31819Z_c	Thaps3a_260812 or Thaps3a_258873 or Thaps3a_261817	Thaps3a_258873,Thaps3a_261817,Thaps3a_260812	Phosphoglycerolipid metabolism	0	0	10000	0		RXN-16066	2.3.1.51	R02241	MNXR84924
AGPATCOA_DHA_EPA_c	1-4,7,10,13,16,19-Docosahexaenoyl-sn-glycerol-3-phosphate O-acyltransferase (C20:5(5Z,8Z,11Z,14Z,17Z)) (CoA Substrate)	1docos4710131619eg3p_c + tmndnccoa_c --> coa_c + pa226n3205n3_c	Thaps3a_260812 or Thaps3a_258873 or Thaps3a_261817	Thaps3a_258873,Thaps3a_261817,Thaps3a_260812	Phosphoglycerolipid metabolism	0	0	10000	0		RXN-16066	2.3.1.51	R02241	MNXR84924
AGPATCOA_DHA_DHA_c	1-4,7,10,13,16,19-Docosahexaenoyl-sn-glycerol-3-phosphate O-acyltransferase (C22:6(4Z,7Z,10Z,13Z,16Z,19Z)) (CoA Substrate)	1docos4710131619eg3p_c + c226coa_c --> coa_c + pa226n3_c	Thaps3a_260812 or Thaps3a_258873 or Thaps3a_261817	Thaps3a_258873,Thaps3a_261817,Thaps3a_260812	Phosphoglycerolipid metabolism	0	0	10000	0		RXN-16066	2.3.1.51	R02241	MNXR84924
PAPA_MYRS_MYRS_c	Phosphatidate phosphatase (14:0/14:0)	h2o_c + pa140_c --> 12dgr140_c + pi_c	Thaps3a_2119 or Thaps3a_261451	Thaps3a_2119,Thaps3a_261451	Phosphoglycerolipid metabolism	0	0	10000	0		PHOSPHATIDATE-PHOSPHATASE-RXN	3.1.3.4	R02239	MNXR4097
PAPA_MYRS_PALM_h	Phosphatidate phosphatase (14:0/16:0)	h2o_h + pa140160_h --> 12dgr140160_h + pi_h	Thaps3a_4463	Thaps3a_4463	Galactoglycerolipid metabolism	0	0	10000	0		PHOSPHATIDATE-PHOSPHATASE-RXN	3.1.3.4	R02239	MNXR4097
PAPA_MYRS_PALM_c	Phosphatidate phosphatase (14:0/16:0)	h2o_c + pa140160_c --> 12dgr140160_c + pi_c	Thaps3a_2119 or Thaps3a_261451	Thaps3a_2119,Thaps3a_261451	Phosphoglycerolipid metabolism	0	0	10000	0		PHOSPHATIDATE-PHOSPHATASE-RXN	3.1.3.4	R02239	MNXR4097
PAPA_MYRS_HDE_h	Phosphatidate phosphatase (14:0/16:1(9Z))	h2o_h + pa1401619Z_h --> 12dgr1401619Z_h + pi_h	Thaps3a_4463	Thaps3a_4463	Galactoglycerolipid metabolism	0	0	10000	0		PHOSPHATIDATE-PHOSPHATASE-RXN	3.1.3.4	R02239	MNXR4097
PAPA_MYRS_HDE_c	Phosphatidate phosphatase (14:0/16:1(9Z))	h2o_c + pa1401619Z_c --> 12dgr1401619Z_c + pi_c	Thaps3a_2119 or Thaps3a_261451	Thaps3a_2119,Thaps3a_261451	Phosphoglycerolipid metabolism	0	0	10000	0		PHOSPHATIDATE-PHOSPHATASE-RXN	3.1.3.4	R02239	MNXR4097
PAPA_MYRS_STC_c	Phosphatidate phosphatase (14:0/18:0)	h2o_c + pa140180_c --> 12dgr140180_c + pi_c	Thaps3a_2119 or Thaps3a_261451	Thaps3a_2119,Thaps3a_261451	Phosphoglycerolipid metabolism	0	0	10000	0		PHOSPHATIDATE-PHOSPHATASE-RXN	3.1.3.4	R02239	MNXR4097
PAPA_MYRS_OLE_c	Phosphatidate phosphatase (14:0/18:1(9Z))	h2o_c + pa1401819Z_c --> 12dgr1401819Z_c + pi_c	Thaps3a_2119 or Thaps3a_261451	Thaps3a_2119,Thaps3a_261451	Phosphoglycerolipid metabolism	0	0	10000	0		PHOSPHATIDATE-PHOSPHATASE-RXN	3.1.3.4	R02239	MNXR4097
PAPA_MYRS_EPA_c	Phosphatidate phosphatase (14:0/20:5(5Z,8Z,11Z,14Z,17Z))	h2o_c + pa140205n3_c --> 12dgr140205n3_c + pi_c	Thaps3a_2119 or Thaps3a_261451	Thaps3a_2119,Thaps3a_261451	Phosphoglycerolipid metabolism	0	0	10000	0		PHOSPHATIDATE-PHOSPHATASE-RXN	3.1.3.4	R02239	MNXR4097
PAPA_MYRS_DHA_c	Phosphatidate phosphatase (14:0/22:6(4Z,7Z,10Z,13Z,16Z,19Z))	h2o_c + pa140226n3_c --> 12dgr140226n3_c + pi_c	Thaps3a_2119 or Thaps3a_261451	Thaps3a_2119,Thaps3a_261451	Phosphoglycerolipid metabolism	0	0	10000	0		PHOSPHATIDATE-PHOSPHATASE-RXN	3.1.3.4	R02239	MNXR4097
PAPA_PALM_MYRS_c	Phosphatidate phosphatase (16:0/14:0)	h2o_c + pa160140_c --> 12dgr160140_c + pi_c	Thaps3a_2119 or Thaps3a_261451	Thaps3a_2119,Thaps3a_261451	Phosphoglycerolipid metabolism	0	0	10000	0		PHOSPHATIDATE-PHOSPHATASE-RXN	3.1.3.4	R02239	MNXR4097
PAPA_PALM_PALM_h	Phosphatidate phosphatase (16:0/16:0)	h2o_h + pa160_h --> 12dgr160_h + pi_h	Thaps3a_4463	Thaps3a_4463	Galactoglycerolipid metabolism	0	0	10000	0		PHOSPHATIDATE-PHOSPHATASE-RXN	3.1.3.4	R02239	MNXR4097
PAPA_PALM_PALM_c	Phosphatidate phosphatase (16:0/16:0)	h2o_c + pa160_c --> 12dgr160_c + pi_c	Thaps3a_2119 or Thaps3a_261451	Thaps3a_2119,Thaps3a_261451	Phosphoglycerolipid metabolism	0	0	10000	0		PHOSPHATIDATE-PHOSPHATASE-RXN	3.1.3.4	R02239	MNXR4097
PAPA_PALM_HDE_c	Phosphatidate phosphatase (16:0/16:1(9Z))	h2o_c + pa1601619Z_c --> 12dgr1601619Z_c + pi_c	Thaps3a_2119 or Thaps3a_261451	Thaps3a_2119,Thaps3a_261451	Phosphoglycerolipid metabolism	0	0	10000	0		PHOSPHATIDATE-PHOSPHATASE-RXN	3.1.3.4	R02239	MNXR4097
PAPA_PALM_STC_c	Phosphatidate phosphatase (16:0/18:0)	h2o_c + pa160180_c --> 12dgr160180_c + pi_c	Thaps3a_2119 or Thaps3a_261451	Thaps3a_2119,Thaps3a_261451	Phosphoglycerolipid metabolism	0	0	10000	0		PHOSPHATIDATE-PHOSPHATASE-RXN	3.1.3.4	R02239	MNXR4097
PAPA_PALM_OLE_c	Phosphatidate phosphatase (16:0/18:1(9Z))	h2o_c + pa1601819Z_c --> 12dgr1601819Z_c + pi_c	Thaps3a_2119 or Thaps3a_261451	Thaps3a_2119,Thaps3a_261451	Phosphoglycerolipid metabolism	0	0	10000	0		PHOSPHATIDATE-PHOSPHATASE-RXN	3.1.3.4	R02239	MNXR4097
PAPA_PALM_EPA_c	Phosphatidate phosphatase (16:0/20:5(5Z,8Z,11Z,14Z,17Z))	h2o_c + pa160205n3_c --> 12dgr160205n3_c + pi_c	Thaps3a_2119 or Thaps3a_261451	Thaps3a_2119,Thaps3a_261451	Phosphoglycerolipid metabolism	0	0	10000	0		PHOSPHATIDATE-PHOSPHATASE-RXN	3.1.3.4	R02239	MNXR4097
PAPA_PALM_DHA_c	Phosphatidate phosphatase (16:0/22:6(4Z,7Z,10Z,13Z,16Z,19Z))	h2o_c + pa160226n3_c --> 12dgr160226n3_c + pi_c	Thaps3a_2119 or Thaps3a_261451	Thaps3a_2119,Thaps3a_261451	Phosphoglycerolipid metabolism	0	0	10000	0		PHOSPHATIDATE-PHOSPHATASE-RXN	3.1.3.4	R02239	MNXR4097
PAPA_HDE_MYRS_c	Phosphatidate phosphatase (16:1(9Z)/14:0)	h2o_c + pa1619Z140_c --> 12dgr1619Z140_c + pi_c	Thaps3a_2119 or Thaps3a_261451	Thaps3a_2119,Thaps3a_261451	Phosphoglycerolipid metabolism	0	0	10000	0		PHOSPHATIDATE-PHOSPHATASE-RXN	3.1.3.4	R02239	MNXR4097
PAPA_HDE_PALM_h	Phosphatidate phosphatase (16:1(9Z)/16:0)	h2o_h + pa1619Z160_h --> 12dgr1619Z160_h + pi_h	Thaps3a_4463	Thaps3a_4463	Galactoglycerolipid metabolism	0	0	10000	0		PHOSPHATIDATE-PHOSPHATASE-RXN	3.1.3.4	R02239	MNXR4097
PAPA_HDE_PALM_c	Phosphatidate phosphatase (16:1(9Z)/16:0)	h2o_c + pa1619Z160_c --> 12dgr1619Z160_c + pi_c	Thaps3a_2119 or Thaps3a_261451	Thaps3a_2119,Thaps3a_261451	Phosphoglycerolipid metabolism	0	0	10000	0		PHOSPHATIDATE-PHOSPHATASE-RXN	3.1.3.4	R02239	MNXR4097
PAPA_HDE_HDE_h	Phosphatidate phosphatase (16:1(9Z)/16:1(9Z))	h2o_h + pa161_h --> 12dgr161_h + pi_h	Thaps3a_4463	Thaps3a_4463	Galactoglycerolipid metabolism	0	0	10000	0		PHOSPHATIDATE-PHOSPHATASE-RXN	3.1.3.4	R02239	MNXR4097
PAPA_HDE_HDE_c	Phosphatidate phosphatase (16:1(9Z)/16:1(9Z))	h2o_c + pa161_c --> 12dgr161_c + pi_c	Thaps3a_2119 or Thaps3a_261451	Thaps3a_2119,Thaps3a_261451	Phosphoglycerolipid metabolism	0	0	10000	0		PHOSPHATIDATE-PHOSPHATASE-RXN	3.1.3.4	R02239	MNXR4097
PAPA_HDE_STC_c	Phosphatidate phosphatase (16:1(9Z)/18:0)	h2o_c + pa1619Z180_c --> 12dgr1619Z180_c + pi_c	Thaps3a_2119 or Thaps3a_261451	Thaps3a_2119,Thaps3a_261451	Phosphoglycerolipid metabolism	0	0	10000	0		PHOSPHATIDATE-PHOSPHATASE-RXN	3.1.3.4	R02239	MNXR4097
PAPA_HDE_OLE_h	Phosphatidate phosphatase (16:1(9Z)/18:1(9Z))	h2o_h + pa1619Z1819Z_h --> 12dgr1619Z1819Z_h + pi_h	Thaps3a_4463	Thaps3a_4463	Galactoglycerolipid metabolism	0	0	10000	0		PHOSPHATIDATE-PHOSPHATASE-RXN	3.1.3.4	R02239	MNXR4097
PAPA_HDE_OLE_c	Phosphatidate phosphatase (16:1(9Z)/18:1(9Z))	h2o_c + pa1619Z1819Z_c --> 12dgr1619Z1819Z_c + pi_c	Thaps3a_2119 or Thaps3a_261451	Thaps3a_2119,Thaps3a_261451	Phosphoglycerolipid metabolism	0	0	10000	0		PHOSPHATIDATE-PHOSPHATASE-RXN	3.1.3.4	R02239	MNXR4097
PAPA_HDE_EPA_c	Phosphatidate phosphatase (16:1(9Z)/20:5(5Z,8Z,11Z,14Z,17Z))	h2o_c + pa1619Z205n3_c --> 12dgr1619Z205n3_c + pi_c	Thaps3a_2119 or Thaps3a_261451	Thaps3a_2119,Thaps3a_261451	Phosphoglycerolipid metabolism	0	0	10000	0		PHOSPHATIDATE-PHOSPHATASE-RXN	3.1.3.4	R02239	MNXR4097
PAPA_HDE_DHA_c	Phosphatidate phosphatase (16:1(9Z)/22:6(4Z,7Z,10Z,13Z,16Z,19Z))	h2o_c + pa1619Z226n3_c --> 12dgr1619Z226n3_c + pi_c	Thaps3a_2119 or Thaps3a_261451	Thaps3a_2119,Thaps3a_261451	Phosphoglycerolipid metabolism	0	0	10000	0		PHOSPHATIDATE-PHOSPHATASE-RXN	3.1.3.4	R02239	MNXR4097
PAPA_STC_MYRS_c	Phosphatidate phosphatase (18:0/14:0)	h2o_c + pa180140_c --> 12dgr180140_c + pi_c	Thaps3a_2119 or Thaps3a_261451	Thaps3a_2119,Thaps3a_261451	Phosphoglycerolipid metabolism	0	0	10000	0		PHOSPHATIDATE-PHOSPHATASE-RXN	3.1.3.4	R02239	MNXR4097
PAPA_STC_PALM_c	Phosphatidate phosphatase (18:0/16:0)	h2o_c + pa180160_c --> 12dgr180160_c + pi_c	Thaps3a_2119 or Thaps3a_261451	Thaps3a_2119,Thaps3a_261451	Phosphoglycerolipid metabolism	0	0	10000	0		PHOSPHATIDATE-PHOSPHATASE-RXN	3.1.3.4	R02239	MNXR4097
PAPA_STC_HDE_h	Phosphatidate phosphatase (18:0/16:1(9Z))	h2o_h + pa1801619Z_h --> 12dgr1801619Z_h + pi_h	Thaps3a_4463	Thaps3a_4463	Galactoglycerolipid metabolism	0	0	10000	0		PHOSPHATIDATE-PHOSPHATASE-RXN	3.1.3.4	R02239	MNXR4097
PAPA_STC_HDE_c	Phosphatidate phosphatase (18:0/16:1(9Z))	h2o_c + pa1801619Z_c --> 12dgr1801619Z_c + pi_c	Thaps3a_2119 or Thaps3a_261451	Thaps3a_2119,Thaps3a_261451	Phosphoglycerolipid metabolism	0	0	10000	0		PHOSPHATIDATE-PHOSPHATASE-RXN	3.1.3.4	R02239	MNXR4097
PAPA_STC_STC_c	Phosphatidate phosphatase (18:0/18:0)	h2o_c + pa180_c --> 12dgr180_c + pi_c	Thaps3a_2119 or Thaps3a_261451	Thaps3a_2119,Thaps3a_261451	Phosphoglycerolipid metabolism	0	0	10000	0		PHOSPHATIDATE-PHOSPHATASE-RXN	3.1.3.4	R02239	MNXR4097
PAPA_STC_OLE_c	Phosphatidate phosphatase (18:0/18:1(9Z))	h2o_c + pa1801819Z_c --> 12dgr1801819Z_c + pi_c	Thaps3a_2119 or Thaps3a_261451	Thaps3a_2119,Thaps3a_261451	Phosphoglycerolipid metabolism	0	0	10000	0		PHOSPHATIDATE-PHOSPHATASE-RXN	3.1.3.4	R02239	MNXR4097
PAPA_STC_EPA_c	Phosphatidate phosphatase (18:0/20:5(5Z,8Z,11Z,14Z,17Z))	h2o_c + pa180205n3_c --> 12dgr180205n3_c + pi_c	Thaps3a_2119 or Thaps3a_261451	Thaps3a_2119,Thaps3a_261451	Phosphoglycerolipid metabolism	0	0	10000	0		PHOSPHATIDATE-PHOSPHATASE-RXN	3.1.3.4	R02239	MNXR4097
PAPA_STC_DHA_c	Phosphatidate phosphatase (18:0/22:6(4Z,7Z,10Z,13Z,16Z,19Z))	h2o_c + pa180226n3_c --> 12dgr180226n3_c + pi_c	Thaps3a_2119 or Thaps3a_261451	Thaps3a_2119,Thaps3a_261451	Phosphoglycerolipid metabolism	0	0	10000	0		PHOSPHATIDATE-PHOSPHATASE-RXN	3.1.3.4	R02239	MNXR4097
PAPA_OLE_MYRS_c	Phosphatidate phosphatase (18:1(9Z)/14:0)	h2o_c + pa1819Z140_c --> 12dgr1819Z140_c + pi_c	Thaps3a_2119 or Thaps3a_261451	Thaps3a_2119,Thaps3a_261451	Phosphoglycerolipid metabolism	0	0	10000	0		PHOSPHATIDATE-PHOSPHATASE-RXN	3.1.3.4	R02239	MNXR4097
PAPA_OLE_PALM_h	Phosphatidate phosphatase (18:1(9Z)/16:0)	h2o_h + pa1819Z160_h --> 12dgr1819Z160_h + pi_h	Thaps3a_4463	Thaps3a_4463	Galactoglycerolipid metabolism	0	0	10000	0		PHOSPHATIDATE-PHOSPHATASE-RXN	3.1.3.4	R02239	MNXR4097
PAPA_OLE_PALM_c	Phosphatidate phosphatase (18:1(9Z)/16:0)	h2o_c + pa1819Z160_c --> 12dgr1819Z160_c + pi_c	Thaps3a_2119 or Thaps3a_261451	Thaps3a_2119,Thaps3a_261451	Phosphoglycerolipid metabolism	0	0	10000	0		PHOSPHATIDATE-PHOSPHATASE-RXN	3.1.3.4	R02239	MNXR4097
PAPA_OLE_HDE_h	Phosphatidate phosphatase (18:1(9Z)/16:1(9Z))	h2o_h + pa1819Z1619Z_h --> 12dgr1819Z1619Z_h + pi_h	Thaps3a_4463	Thaps3a_4463	Galactoglycerolipid metabolism	0	0	10000	0		PHOSPHATIDATE-PHOSPHATASE-RXN	3.1.3.4	R02239	MNXR4097
PAPA_OLE_HDE_c	Phosphatidate phosphatase (18:1(9Z)/16:1(9Z))	h2o_c + pa1819Z1619Z_c --> 12dgr1819Z1619Z_c + pi_c	Thaps3a_2119 or Thaps3a_261451	Thaps3a_2119,Thaps3a_261451	Phosphoglycerolipid metabolism	0	0	10000	0		PHOSPHATIDATE-PHOSPHATASE-RXN	3.1.3.4	R02239	MNXR4097
PAPA_OLE_STC_c	Phosphatidate phosphatase (18:1(9Z)/18:0)	h2o_c + pa1819Z180_c --> 12dgr1819Z180_c + pi_c	Thaps3a_2119 or Thaps3a_261451	Thaps3a_2119,Thaps3a_261451	Phosphoglycerolipid metabolism	0	0	10000	0		PHOSPHATIDATE-PHOSPHATASE-RXN	3.1.3.4	R02239	MNXR4097
PAPA_OLE_OLE_c	Phosphatidate phosphatase (18:1(9Z)/18:1(9Z))	h2o_c + pa181_9_c --> 12dgr181_9_c + pi_c	Thaps3a_2119 or Thaps3a_261451	Thaps3a_2119,Thaps3a_261451	Phosphoglycerolipid metabolism	0	0	10000	0		PHOSPHATIDATE-PHOSPHATASE-RXN	3.1.3.4	R02239	MNXR4097
PAPA_OLE_EPA_c	Phosphatidate phosphatase (18:1(9Z)/20:5(5Z,8Z,11Z,14Z,17Z))	h2o_c + pa1819Z205n3_c --> 12dgr1819Z205n3_c + pi_c	Thaps3a_2119 or Thaps3a_261451	Thaps3a_2119,Thaps3a_261451	Phosphoglycerolipid metabolism	0	0	10000	0		PHOSPHATIDATE-PHOSPHATASE-RXN	3.1.3.4	R02239	MNXR4097
PAPA_OLE_DHA_c	Phosphatidate phosphatase (18:1(9Z)/22:6(4Z,7Z,10Z,13Z,16Z,19Z))	h2o_c + pa1819Z226n3_c --> 12dgr1819Z226n3_c + pi_c	Thaps3a_2119 or Thaps3a_261451	Thaps3a_2119,Thaps3a_261451	Phosphoglycerolipid metabolism	0	0	10000	0		PHOSPHATIDATE-PHOSPHATASE-RXN	3.1.3.4	R02239	MNXR4097
PAPA_EPA_MYRS_c	Phosphatidate phosphatase (20:5(5Z,8Z,11Z,14Z,17Z)/14:0)	h2o_c + pa205n3140_c --> 12dgr205n3140_c + pi_c	Thaps3a_2119 or Thaps3a_261451	Thaps3a_2119,Thaps3a_261451	Phosphoglycerolipid metabolism	0	0	10000	0		PHOSPHATIDATE-PHOSPHATASE-RXN	3.1.3.4	R02239	MNXR4097
PAPA_EPA_PALM_h	Phosphatidate phosphatase (20:5(5Z,8Z,11Z,14Z,17Z)/16:0)	h2o_h + pa205n3160_h --> 12dgr205n3160_h + pi_h	Thaps3a_4463	Thaps3a_4463	Galactoglycerolipid metabolism	0	0	10000	0		PHOSPHATIDATE-PHOSPHATASE-RXN	3.1.3.4	R02239	MNXR4097
PAPA_EPA_PALM_c	Phosphatidate phosphatase (20:5(5Z,8Z,11Z,14Z,17Z)/16:0)	h2o_c + pa205n3160_c --> 12dgr205n3160_c + pi_c	Thaps3a_2119 or Thaps3a_261451	Thaps3a_2119,Thaps3a_261451	Phosphoglycerolipid metabolism	0	0	10000	0		PHOSPHATIDATE-PHOSPHATASE-RXN	3.1.3.4	R02239	MNXR4097
PAPA_EPA_HDE_h	Phosphatidate phosphatase (20:5(5Z,8Z,11Z,14Z,17Z)/16:1(9Z))	h2o_h + pa205n31619Z_h --> 12dgr205n31619Z_h + pi_h	Thaps3a_4463	Thaps3a_4463	Galactoglycerolipid metabolism	0	0	10000	0		PHOSPHATIDATE-PHOSPHATASE-RXN	3.1.3.4	R02239	MNXR4097
PAPA_EPA_HDE_c	Phosphatidate phosphatase (20:5(5Z,8Z,11Z,14Z,17Z)/16:1(9Z))	h2o_c + pa205n31619Z_c --> 12dgr205n31619Z_c + pi_c	Thaps3a_2119 or Thaps3a_261451	Thaps3a_2119,Thaps3a_261451	Phosphoglycerolipid metabolism	0	0	10000	0		PHOSPHATIDATE-PHOSPHATASE-RXN	3.1.3.4	R02239	MNXR4097
PAPA_EPA_STC_c	Phosphatidate phosphatase (20:5(5Z,8Z,11Z,14Z,17Z)/18:0)	h2o_c + pa205n3180_c --> 12dgr205n3180_c + pi_c	Thaps3a_2119 or Thaps3a_261451	Thaps3a_2119,Thaps3a_261451	Phosphoglycerolipid metabolism	0	0	10000	0		PHOSPHATIDATE-PHOSPHATASE-RXN	3.1.3.4	R02239	MNXR4097
PAPA_EPA_OLE_c	Phosphatidate phosphatase (20:5(5Z,8Z,11Z,14Z,17Z)/18:1(9Z))	h2o_c + pa205n31819Z_c --> 12dgr205n31819Z_c + pi_c	Thaps3a_2119 or Thaps3a_261451	Thaps3a_2119,Thaps3a_261451	Phosphoglycerolipid metabolism	0	0	10000	0		PHOSPHATIDATE-PHOSPHATASE-RXN	3.1.3.4	R02239	MNXR4097
PAPA_EPA_EPA_c	Phosphatidate phosphatase (20:5(5Z,8Z,11Z,14Z,17Z)/20:5(5Z,8Z,11Z,14Z,17Z))	h2o_c + pa205n3_c --> 12dgr205n3_c + pi_c	Thaps3a_2119 or Thaps3a_261451	Thaps3a_2119,Thaps3a_261451	Phosphoglycerolipid metabolism	0	0	10000	0		PHOSPHATIDATE-PHOSPHATASE-RXN	3.1.3.4	R02239	MNXR4097
PAPA_EPA_DHA_c	Phosphatidate phosphatase (20:5(5Z,8Z,11Z,14Z,17Z)/22:6(4Z,7Z,10Z,13Z,16Z,19Z))	h2o_c + pa205n3226n3_c --> 12dgr205n3226n3_c + pi_c	Thaps3a_2119 or Thaps3a_261451	Thaps3a_2119,Thaps3a_261451	Phosphoglycerolipid metabolism	0	0	10000	0		PHOSPHATIDATE-PHOSPHATASE-RXN	3.1.3.4	R02239	MNXR4097
PAPA_DHA_MYRS_c	Phosphatidate phosphatase (22:6(4Z,7Z,10Z,13Z,16Z,19Z)/14:0)	h2o_c + pa226n3140_c --> 12dgr226n3140_c + pi_c	Thaps3a_2119 or Thaps3a_261451	Thaps3a_2119,Thaps3a_261451	Phosphoglycerolipid metabolism	0	0	10000	0		PHOSPHATIDATE-PHOSPHATASE-RXN	3.1.3.4	R02239	MNXR4097
PAPA_DHA_PALM_c	Phosphatidate phosphatase (22:6(4Z,7Z,10Z,13Z,16Z,19Z)/16:0)	h2o_c + pa226n3160_c --> 12dgr226n3160_c + pi_c	Thaps3a_2119 or Thaps3a_261451	Thaps3a_2119,Thaps3a_261451	Phosphoglycerolipid metabolism	0	0	10000	0		PHOSPHATIDATE-PHOSPHATASE-RXN	3.1.3.4	R02239	MNXR4097
PAPA_DHA_HDE_c	Phosphatidate phosphatase (22:6(4Z,7Z,10Z,13Z,16Z,19Z)/16:1(9Z))	h2o_c + pa226n31619Z_c --> 12dgr226n31619Z_c + pi_c	Thaps3a_2119 or Thaps3a_261451	Thaps3a_2119,Thaps3a_261451	Phosphoglycerolipid metabolism	0	0	10000	0		PHOSPHATIDATE-PHOSPHATASE-RXN	3.1.3.4	R02239	MNXR4097
PAPA_DHA_STC_c	Phosphatidate phosphatase (22:6(4Z,7Z,10Z,13Z,16Z,19Z)/18:0)	h2o_c + pa226n3180_c --> 12dgr226n3180_c + pi_c	Thaps3a_2119 or Thaps3a_261451	Thaps3a_2119,Thaps3a_261451	Phosphoglycerolipid metabolism	0	0	10000	0		PHOSPHATIDATE-PHOSPHATASE-RXN	3.1.3.4	R02239	MNXR4097
PAPA_DHA_OLE_c	Phosphatidate phosphatase (22:6(4Z,7Z,10Z,13Z,16Z,19Z)/18:1(9Z))	h2o_c + pa226n31819Z_c --> 12dgr226n31819Z_c + pi_c	Thaps3a_2119 or Thaps3a_261451	Thaps3a_2119,Thaps3a_261451	Phosphoglycerolipid metabolism	0	0	10000	0		PHOSPHATIDATE-PHOSPHATASE-RXN	3.1.3.4	R02239	MNXR4097
PAPA_DHA_EPA_c	Phosphatidate phosphatase (22:6(4Z,7Z,10Z,13Z,16Z,19Z)/20:5(5Z,8Z,11Z,14Z,17Z))	h2o_c + pa226n3205n3_c --> 12dgr226n3205n3_c + pi_c	Thaps3a_2119 or Thaps3a_261451	Thaps3a_2119,Thaps3a_261451	Phosphoglycerolipid metabolism	0	0	10000	0		PHOSPHATIDATE-PHOSPHATASE-RXN	3.1.3.4	R02239	MNXR4097
PAPA_DHA_DHA_c	Phosphatidate phosphatase (22:6(4Z,7Z,10Z,13Z,16Z,19Z)/22:6(4Z,7Z,10Z,13Z,16Z,19Z))	h2o_c + pa226n3_c --> 12dgr226n3_c + pi_c	Thaps3a_2119 or Thaps3a_261451	Thaps3a_2119,Thaps3a_261451	Phosphoglycerolipid metabolism	0	0	10000	0		PHOSPHATIDATE-PHOSPHATASE-RXN	3.1.3.4	R02239	MNXR4097
CHOPT_MYRS_MYRS_c	CDP-choline: diacylglycerol choline phosphotransferase (14:0/14:0)	12dgr140_c + cdpchol_c --> cmp_c + h_c + pc140_c	Thaps3a_6504 or Thaps3a_6716	Thaps3a_6716,Thaps3a_6504	Phosphoglycerolipid metabolism	0	0	10000	0		RXN-5781	2.7.8.2	R01321	MNXR84704
CHOPT_MYRS_PALM_c	CDP-choline: diacylglycerol choline phosphotransferase (14:0/16:0)	12dgr140160_c + cdpchol_c --> cmp_c + h_c + pc140160_c	Thaps3a_6504 or Thaps3a_6716	Thaps3a_6716,Thaps3a_6504	Phosphoglycerolipid metabolism	0	0	10000	0		RXN-5781	2.7.8.2	R01321	MNXR84704
CHOPT_MYRS_HDE_c	CDP-choline: diacylglycerol choline phosphotransferase (14:0/16:1(9Z))	12dgr1401619Z_c + cdpchol_c --> cmp_c + h_c + pc1401619Z_c	Thaps3a_6504 or Thaps3a_6716	Thaps3a_6716,Thaps3a_6504	Phosphoglycerolipid metabolism	0	0	10000	0		RXN-5781	2.7.8.2	R01321	MNXR84704
CHOPT_MYRS_STC_c	CDP-choline: diacylglycerol choline phosphotransferase (14:0/18:0)	12dgr140180_c + cdpchol_c --> cmp_c + h_c + pc140180_c	Thaps3a_6504 or Thaps3a_6716	Thaps3a_6716,Thaps3a_6504	Phosphoglycerolipid metabolism	0	0	10000	0		RXN-5781	2.7.8.2	R01321	MNXR84704
CHOPT_MYRS_OLE_c	CDP-choline: diacylglycerol choline phosphotransferase (14:0/18:1(9Z))	12dgr1401819Z_c + cdpchol_c --> cmp_c + h_c + pc1401819Z_c	Thaps3a_6504 or Thaps3a_6716	Thaps3a_6716,Thaps3a_6504	Phosphoglycerolipid metabolism	0	0	10000	0		RXN-5781	2.7.8.2	R01321	MNXR84704
CHOPT_MYRS_EPA_c	CDP-choline: diacylglycerol choline phosphotransferase (14:0/20:5(5Z,8Z,11Z,14Z,17Z))	12dgr140205n3_c + cdpchol_c --> cmp_c + h_c + pc140205n3_c	Thaps3a_6504 or Thaps3a_6716	Thaps3a_6716,Thaps3a_6504	Phosphoglycerolipid metabolism	0	0	10000	0		RXN-5781	2.7.8.2	R01321	MNXR84704
CHOPT_MYRS_DHA_c	CDP-choline: diacylglycerol choline phosphotransferase (14:0/22:6(4Z,7Z,10Z,13Z,16Z,19Z))	12dgr140226n3_c + cdpchol_c --> cmp_c + h_c + pc140226n3_c	Thaps3a_6504 or Thaps3a_6716	Thaps3a_6716,Thaps3a_6504	Phosphoglycerolipid metabolism	0	0	10000	0		RXN-5781	2.7.8.2	R01321	MNXR84704
CHOPT_PALM_MYRS_c	CDP-choline: diacylglycerol choline phosphotransferase (16:0/14:0)	12dgr160140_c + cdpchol_c --> cmp_c + h_c + pc160140_c	Thaps3a_6504 or Thaps3a_6716	Thaps3a_6716,Thaps3a_6504	Phosphoglycerolipid metabolism	0	0	10000	0		RXN-5781	2.7.8.2	R01321	MNXR84704
CHOPT_PALM_PALM_c	CDP-choline: diacylglycerol choline phosphotransferase (16:0/16:0)	12dgr160_c + cdpchol_c --> cmp_c + h_c + pc160_c	Thaps3a_6504 or Thaps3a_6716	Thaps3a_6716,Thaps3a_6504	Phosphoglycerolipid metabolism	0	0	10000	0		RXN-5781	2.7.8.2	R01321	MNXR84704
CHOPT_PALM_HDE_c	CDP-choline: diacylglycerol choline phosphotransferase (16:0/16:1(9Z))	12dgr1601619Z_c + cdpchol_c --> cmp_c + h_c + pc1601619Z_c	Thaps3a_6504 or Thaps3a_6716	Thaps3a_6716,Thaps3a_6504	Phosphoglycerolipid metabolism	0	0	10000	0		RXN-5781	2.7.8.2	R01321	MNXR84704
CHOPT_PALM_STC_c	CDP-choline: diacylglycerol choline phosphotransferase (16:0/18:0)	12dgr160180_c + cdpchol_c --> cmp_c + h_c + pc160180_c	Thaps3a_6504 or Thaps3a_6716	Thaps3a_6716,Thaps3a_6504	Phosphoglycerolipid metabolism	0	0	10000	0		RXN-5781	2.7.8.2	R01321	MNXR84704
CHOPT_PALM_OLE_c	CDP-choline: diacylglycerol choline phosphotransferase (16:0/18:1(9Z))	12dgr1601819Z_c + cdpchol_c --> cmp_c + h_c + pc1601819Z_c	Thaps3a_6504 or Thaps3a_6716	Thaps3a_6716,Thaps3a_6504	Phosphoglycerolipid metabolism	0	0	10000	0		RXN-5781	2.7.8.2	R01321	MNXR84704
CHOPT_PALM_EPA_c	CDP-choline: diacylglycerol choline phosphotransferase (16:0/20:5(5Z,8Z,11Z,14Z,17Z))	12dgr160205n3_c + cdpchol_c --> cmp_c + h_c + pc160205n3_c	Thaps3a_6504 or Thaps3a_6716	Thaps3a_6716,Thaps3a_6504	Phosphoglycerolipid metabolism	0	0	10000	0		RXN-5781	2.7.8.2	R01321	MNXR84704
CHOPT_PALM_DHA_c	CDP-choline: diacylglycerol choline phosphotransferase (16:0/22:6(4Z,7Z,10Z,13Z,16Z,19Z))	12dgr160226n3_c + cdpchol_c --> cmp_c + h_c + pc160226n3_c	Thaps3a_6504 or Thaps3a_6716	Thaps3a_6716,Thaps3a_6504	Phosphoglycerolipid metabolism	0	0	10000	0		RXN-5781	2.7.8.2	R01321	MNXR84704
CHOPT_HDE_MYRS_c	CDP-choline: diacylglycerol choline phosphotransferase (16:1(9Z)/14:0)	12dgr1619Z140_c + cdpchol_c --> cmp_c + h_c + pc1619Z140_c	Thaps3a_6504 or Thaps3a_6716	Thaps3a_6716,Thaps3a_6504	Phosphoglycerolipid metabolism	0	0	10000	0		RXN-5781	2.7.8.2	R01321	MNXR84704
CHOPT_HDE_PALM_c	CDP-choline: diacylglycerol choline phosphotransferase (16:1(9Z)/16:0)	12dgr1619Z160_c + cdpchol_c --> cmp_c + h_c + pc1619Z160_c	Thaps3a_6504 or Thaps3a_6716	Thaps3a_6716,Thaps3a_6504	Phosphoglycerolipid metabolism	0	0	10000	0		RXN-5781	2.7.8.2	R01321	MNXR84704
CHOPT_HDE_HDE_c	CDP-choline: diacylglycerol choline phosphotransferase (16:1(9Z)/16:1(9Z))	12dgr161_c + cdpchol_c --> cmp_c + h_c + pc161_c	Thaps3a_6504 or Thaps3a_6716	Thaps3a_6716,Thaps3a_6504	Phosphoglycerolipid metabolism	0	0	10000	0		RXN-5781	2.7.8.2	R01321	MNXR84704
CHOPT_HDE_STC_c	CDP-choline: diacylglycerol choline phosphotransferase (16:1(9Z)/18:0)	12dgr1619Z180_c + cdpchol_c --> cmp_c + h_c + pc1619Z180_c	Thaps3a_6504 or Thaps3a_6716	Thaps3a_6716,Thaps3a_6504	Phosphoglycerolipid metabolism	0	0	10000	0		RXN-5781	2.7.8.2	R01321	MNXR84704
CHOPT_HDE_OLE_c	CDP-choline: diacylglycerol choline phosphotransferase (16:1(9Z)/18:1(9Z))	12dgr1619Z1819Z_c + cdpchol_c --> cmp_c + h_c + pc1619Z1819Z_c	Thaps3a_6504 or Thaps3a_6716	Thaps3a_6716,Thaps3a_6504	Phosphoglycerolipid metabolism	0	0	10000	0		RXN-5781	2.7.8.2	R01321	MNXR84704
CHOPT_HDE_EPA_c	CDP-choline: diacylglycerol choline phosphotransferase (16:1(9Z)/20:5(5Z,8Z,11Z,14Z,17Z))	12dgr1619Z205n3_c + cdpchol_c --> cmp_c + h_c + pc1619Z205n3_c	Thaps3a_6504 or Thaps3a_6716	Thaps3a_6716,Thaps3a_6504	Phosphoglycerolipid metabolism	0	0	10000	0		RXN-5781	2.7.8.2	R01321	MNXR84704
CHOPT_HDE_DHA_c	CDP-choline: diacylglycerol choline phosphotransferase (16:1(9Z)/22:6(4Z,7Z,10Z,13Z,16Z,19Z))	12dgr1619Z226n3_c + cdpchol_c --> cmp_c + h_c + pc1619Z226n3_c	Thaps3a_6504 or Thaps3a_6716	Thaps3a_6716,Thaps3a_6504	Phosphoglycerolipid metabolism	0	0	10000	0		RXN-5781	2.7.8.2	R01321	MNXR84704
CHOPT_STC_MYRS_c	CDP-choline: diacylglycerol choline phosphotransferase (18:0/14:0)	12dgr180140_c + cdpchol_c --> cmp_c + h_c + pc180140_c	Thaps3a_6504 or Thaps3a_6716	Thaps3a_6716,Thaps3a_6504	Phosphoglycerolipid metabolism	0	0	10000	0		RXN-5781	2.7.8.2	R01321	MNXR84704
CHOPT_STC_PALM_c	CDP-choline: diacylglycerol choline phosphotransferase (18:0/16:0)	12dgr180160_c + cdpchol_c --> cmp_c + h_c + pc180160_c	Thaps3a_6504 or Thaps3a_6716	Thaps3a_6716,Thaps3a_6504	Phosphoglycerolipid metabolism	0	0	10000	0		RXN-5781	2.7.8.2	R01321	MNXR84704
CHOPT_STC_HDE_c	CDP-choline: diacylglycerol choline phosphotransferase (18:0/16:1(9Z))	12dgr1801619Z_c + cdpchol_c --> cmp_c + h_c + pc1801619Z_c	Thaps3a_6504 or Thaps3a_6716	Thaps3a_6716,Thaps3a_6504	Phosphoglycerolipid metabolism	0	0	10000	0		RXN-5781	2.7.8.2	R01321	MNXR84704
CHOPT_STC_STC_c	CDP-choline: diacylglycerol choline phosphotransferase (18:0/18:0)	12dgr180_c + cdpchol_c --> cmp_c + h_c + pc180_c	Thaps3a_6504 or Thaps3a_6716	Thaps3a_6716,Thaps3a_6504	Phosphoglycerolipid metabolism	0	0	10000	0		RXN-5781	2.7.8.2	R01321	MNXR84704
CHOPT_STC_OLE_c	CDP-choline: diacylglycerol choline phosphotransferase (18:0/18:1(9Z))	12dgr1801819Z_c + cdpchol_c --> cmp_c + h_c + pc1801819Z_c	Thaps3a_6504 or Thaps3a_6716	Thaps3a_6716,Thaps3a_6504	Phosphoglycerolipid metabolism	0	0	10000	0		RXN-5781	2.7.8.2	R01321	MNXR84704
CHOPT_STC_EPA_c	CDP-choline: diacylglycerol choline phosphotransferase (18:0/20:5(5Z,8Z,11Z,14Z,17Z))	12dgr180205n3_c + cdpchol_c --> cmp_c + h_c + pc180205n3_c	Thaps3a_6504 or Thaps3a_6716	Thaps3a_6716,Thaps3a_6504	Phosphoglycerolipid metabolism	0	0	10000	0		RXN-5781	2.7.8.2	R01321	MNXR84704
CHOPT_STC_DHA_c	CDP-choline: diacylglycerol choline phosphotransferase (18:0/22:6(4Z,7Z,10Z,13Z,16Z,19Z))	12dgr180226n3_c + cdpchol_c --> cmp_c + h_c + pc180226n3_c	Thaps3a_6504 or Thaps3a_6716	Thaps3a_6716,Thaps3a_6504	Phosphoglycerolipid metabolism	0	0	10000	0		RXN-5781	2.7.8.2	R01321	MNXR84704
CHOPT_OLE_MYRS_c	CDP-choline: diacylglycerol choline phosphotransferase (18:1(9Z)/14:0)	12dgr1819Z140_c + cdpchol_c --> cmp_c + h_c + pc1819Z140_c	Thaps3a_6504 or Thaps3a_6716	Thaps3a_6716,Thaps3a_6504	Phosphoglycerolipid metabolism	0	0	10000	0		RXN-5781	2.7.8.2	R01321	MNXR84704
CHOPT_OLE_PALM_c	CDP-choline: diacylglycerol choline phosphotransferase (18:1(9Z)/16:0)	12dgr1819Z160_c + cdpchol_c --> cmp_c + h_c + pc1819Z160_c	Thaps3a_6504 or Thaps3a_6716	Thaps3a_6716,Thaps3a_6504	Phosphoglycerolipid metabolism	0	0	10000	0		RXN-5781	2.7.8.2	R01321	MNXR84704
CHOPT_OLE_HDE_c	CDP-choline: diacylglycerol choline phosphotransferase (18:1(9Z)/16:1(9Z))	12dgr1819Z1619Z_c + cdpchol_c --> cmp_c + h_c + pc1819Z1619Z_c	Thaps3a_6504 or Thaps3a_6716	Thaps3a_6716,Thaps3a_6504	Phosphoglycerolipid metabolism	0	0	10000	0		RXN-5781	2.7.8.2	R01321	MNXR84704
CHOPT_OLE_STC_c	CDP-choline: diacylglycerol choline phosphotransferase (18:1(9Z)/18:0)	12dgr1819Z180_c + cdpchol_c --> cmp_c + h_c + pc1819Z180_c	Thaps3a_6504 or Thaps3a_6716	Thaps3a_6716,Thaps3a_6504	Phosphoglycerolipid metabolism	0	0	10000	0		RXN-5781	2.7.8.2	R01321	MNXR84704
CHOPT_OLE_OLE_c	CDP-choline: diacylglycerol choline phosphotransferase (18:1(9Z)/18:1(9Z))	12dgr181_9_c + cdpchol_c --> cmp_c + h_c + pc181_9_c	Thaps3a_6504 or Thaps3a_6716	Thaps3a_6716,Thaps3a_6504	Phosphoglycerolipid metabolism	0	0	10000	0		RXN-5781	2.7.8.2	R01321	MNXR84704
CHOPT_OLE_EPA_c	CDP-choline: diacylglycerol choline phosphotransferase (18:1(9Z)/20:5(5Z,8Z,11Z,14Z,17Z))	12dgr1819Z205n3_c + cdpchol_c --> cmp_c + h_c + pc1819Z205n3_c	Thaps3a_6504 or Thaps3a_6716	Thaps3a_6716,Thaps3a_6504	Phosphoglycerolipid metabolism	0	0	10000	0		RXN-5781	2.7.8.2	R01321	MNXR84704
CHOPT_OLE_DHA_c	CDP-choline: diacylglycerol choline phosphotransferase (18:1(9Z)/22:6(4Z,7Z,10Z,13Z,16Z,19Z))	12dgr1819Z226n3_c + cdpchol_c --> cmp_c + h_c + pc1819Z226n3_c	Thaps3a_6504 or Thaps3a_6716	Thaps3a_6716,Thaps3a_6504	Phosphoglycerolipid metabolism	0	0	10000	0		RXN-5781	2.7.8.2	R01321	MNXR84704
CHOPT_EPA_MYRS_c	CDP-choline: diacylglycerol choline phosphotransferase (20:5(5Z,8Z,11Z,14Z,17Z)/14:0)	12dgr205n3140_c + cdpchol_c --> cmp_c + h_c + pc205n3140_c	Thaps3a_6504 or Thaps3a_6716	Thaps3a_6716,Thaps3a_6504	Phosphoglycerolipid metabolism	0	0	10000	0		RXN-5781	2.7.8.2	R01321	MNXR84704
CHOPT_EPA_PALM_c	CDP-choline: diacylglycerol choline phosphotransferase (20:5(5Z,8Z,11Z,14Z,17Z)/16:0)	12dgr205n3160_c + cdpchol_c --> cmp_c + h_c + pc205n3160_c	Thaps3a_6504 or Thaps3a_6716	Thaps3a_6716,Thaps3a_6504	Phosphoglycerolipid metabolism	0	0	10000	0		RXN-5781	2.7.8.2	R01321	MNXR84704
CHOPT_EPA_HDE_c	CDP-choline: diacylglycerol choline phosphotransferase (20:5(5Z,8Z,11Z,14Z,17Z)/16:1(9Z))	12dgr205n31619Z_c + cdpchol_c --> cmp_c + h_c + pc205n31619Z_c	Thaps3a_6504 or Thaps3a_6716	Thaps3a_6716,Thaps3a_6504	Phosphoglycerolipid metabolism	0	0	10000	0		RXN-5781	2.7.8.2	R01321	MNXR84704
CHOPT_EPA_STC_c	CDP-choline: diacylglycerol choline phosphotransferase (20:5(5Z,8Z,11Z,14Z,17Z)/18:0)	12dgr205n3180_c + cdpchol_c --> cmp_c + h_c + pc205n3180_c	Thaps3a_6504 or Thaps3a_6716	Thaps3a_6716,Thaps3a_6504	Phosphoglycerolipid metabolism	0	0	10000	0		RXN-5781	2.7.8.2	R01321	MNXR84704
CHOPT_EPA_OLE_c	CDP-choline: diacylglycerol choline phosphotransferase (20:5(5Z,8Z,11Z,14Z,17Z)/18:1(9Z))	12dgr205n31819Z_c + cdpchol_c --> cmp_c + h_c + pc205n31819Z_c	Thaps3a_6504 or Thaps3a_6716	Thaps3a_6716,Thaps3a_6504	Phosphoglycerolipid metabolism	0	0	10000	0		RXN-5781	2.7.8.2	R01321	MNXR84704
CHOPT_EPA_EPA_c	CDP-choline: diacylglycerol choline phosphotransferase (20:5(5Z,8Z,11Z,14Z,17Z)/20:5(5Z,8Z,11Z,14Z,17Z))	12dgr205n3_c + cdpchol_c --> cmp_c + h_c + pc205n3_c	Thaps3a_6504 or Thaps3a_6716	Thaps3a_6716,Thaps3a_6504	Phosphoglycerolipid metabolism	0	0	10000	0		RXN-5781	2.7.8.2	R01321	MNXR84704
CHOPT_EPA_DHA_c	CDP-choline: diacylglycerol choline phosphotransferase (20:5(5Z,8Z,11Z,14Z,17Z)/22:6(4Z,7Z,10Z,13Z,16Z,19Z))	12dgr205n3226n3_c + cdpchol_c --> cmp_c + h_c + pc205n3226n3_c	Thaps3a_6504 or Thaps3a_6716	Thaps3a_6716,Thaps3a_6504	Phosphoglycerolipid metabolism	0	0	10000	0		RXN-5781	2.7.8.2	R01321	MNXR84704
CHOPT_DHA_MYRS_c	CDP-choline: diacylglycerol choline phosphotransferase (22:6(4Z,7Z,10Z,13Z,16Z,19Z)/14:0)	12dgr226n3140_c + cdpchol_c --> cmp_c + h_c + pc226n3140_c	Thaps3a_6504 or Thaps3a_6716	Thaps3a_6716,Thaps3a_6504	Phosphoglycerolipid metabolism	0	0	10000	0		RXN-5781	2.7.8.2	R01321	MNXR84704
CHOPT_DHA_PALM_c	CDP-choline: diacylglycerol choline phosphotransferase (22:6(4Z,7Z,10Z,13Z,16Z,19Z)/16:0)	12dgr226n3160_c + cdpchol_c --> cmp_c + h_c + pc226n3160_c	Thaps3a_6504 or Thaps3a_6716	Thaps3a_6716,Thaps3a_6504	Phosphoglycerolipid metabolism	0	0	10000	0		RXN-5781	2.7.8.2	R01321	MNXR84704
CHOPT_DHA_HDE_c	CDP-choline: diacylglycerol choline phosphotransferase (22:6(4Z,7Z,10Z,13Z,16Z,19Z)/16:1(9Z))	12dgr226n31619Z_c + cdpchol_c --> cmp_c + h_c + pc226n31619Z_c	Thaps3a_6504 or Thaps3a_6716	Thaps3a_6716,Thaps3a_6504	Phosphoglycerolipid metabolism	0	0	10000	0		RXN-5781	2.7.8.2	R01321	MNXR84704
CHOPT_DHA_STC_c	CDP-choline: diacylglycerol choline phosphotransferase (22:6(4Z,7Z,10Z,13Z,16Z,19Z)/18:0)	12dgr226n3180_c + cdpchol_c --> cmp_c + h_c + pc226n3180_c	Thaps3a_6504 or Thaps3a_6716	Thaps3a_6716,Thaps3a_6504	Phosphoglycerolipid metabolism	0	0	10000	0		RXN-5781	2.7.8.2	R01321	MNXR84704
CHOPT_DHA_OLE_c	CDP-choline: diacylglycerol choline phosphotransferase (22:6(4Z,7Z,10Z,13Z,16Z,19Z)/18:1(9Z))	12dgr226n31819Z_c + cdpchol_c --> cmp_c + h_c + pc226n31819Z_c	Thaps3a_6504 or Thaps3a_6716	Thaps3a_6716,Thaps3a_6504	Phosphoglycerolipid metabolism	0	0	10000	0		RXN-5781	2.7.8.2	R01321	MNXR84704
CHOPT_DHA_EPA_c	CDP-choline: diacylglycerol choline phosphotransferase (22:6(4Z,7Z,10Z,13Z,16Z,19Z)/20:5(5Z,8Z,11Z,14Z,17Z))	12dgr226n3205n3_c + cdpchol_c --> cmp_c + h_c + pc226n3205n3_c	Thaps3a_6504 or Thaps3a_6716	Thaps3a_6716,Thaps3a_6504	Phosphoglycerolipid metabolism	0	0	10000	0		RXN-5781	2.7.8.2	R01321	MNXR84704
CHOPT_DHA_DHA_c	CDP-choline: diacylglycerol choline phosphotransferase (22:6(4Z,7Z,10Z,13Z,16Z,19Z)/22:6(4Z,7Z,10Z,13Z,16Z,19Z))	12dgr226n3_c + cdpchol_c --> cmp_c + h_c + pc226n3_c	Thaps3a_6504 or Thaps3a_6716	Thaps3a_6716,Thaps3a_6504	Phosphoglycerolipid metabolism	0	0	10000	0		RXN-5781	2.7.8.2	R01321	MNXR84704
PCD12DS_MYRS_LNA_sn2_c	omega-6 desaturase (14:0/18:2(9Z,12Z)) (PC sn-2)	2.0 ficytb5_c + 2.0 nadh_c + o2_c + pc1401819Z_c --> 2.0 focytb5_c + 2.0 h2o_c + 2.0 nad_c + pc140182n6_c	Thaps3a_3143	Thaps3a_3143	Fatty acid biosynthesis: Long chain omega-3 synthesis	0	0	10000	0			1.14.19.6				Plastid-targeted gene but transport mechanism of phosphatidylcholine out of the chloroplast is unknown.
PCD12DS_PALM_LNA_sn2_c	omega-6 desaturase (16:0/18:2(9Z,12Z)) (PC sn-2)	2.0 ficytb5_c + 2.0 nadh_c + o2_c + pc1601819Z_c --> 2.0 focytb5_c + 2.0 h2o_c + 2.0 nad_c + pc160182n6_c	Thaps3a_3143	Thaps3a_3143	Fatty acid biosynthesis: Long chain omega-3 synthesis	0	0	10000	0			1.14.19.6				Plastid-targeted gene but transport mechanism of phosphatidylcholine out of the chloroplast is unknown.
PCD12DS_HDE_LNA_sn2_c	omega-6 desaturase (16:1(9Z)/18:2(9Z,12Z)) (PC sn-2)	2.0 ficytb5_c + 2.0 nadh_c + o2_c + pc1619Z1819Z_c --> 2.0 focytb5_c + 2.0 h2o_c + 2.0 nad_c + pc1619Z182n6_c	Thaps3a_3143	Thaps3a_3143	Fatty acid biosynthesis: Long chain omega-3 synthesis	0	0	10000	0			1.14.19.6				Plastid-targeted gene but transport mechanism of phosphatidylcholine out of the chloroplast is unknown.
PCD12DS_STC_LNA_sn2_c	omega-6 desaturase (18:0/18:2(9Z,12Z)) (PC sn-2)	2.0 ficytb5_c + 2.0 nadh_c + o2_c + pc1801819Z_c --> 2.0 focytb5_c + 2.0 h2o_c + 2.0 nad_c + pc180182n6_c	Thaps3a_3143	Thaps3a_3143	Fatty acid biosynthesis: Long chain omega-3 synthesis	0	0	10000	0			1.14.19.6				Plastid-targeted gene but transport mechanism of phosphatidylcholine out of the chloroplast is unknown.
PCD12DS_LNA_MYRS_sn1_c	omega-6 desaturase (18:2(9Z,12Z)/14:0) (PC sn-1)	2.0 ficytb5_c + 2.0 nadh_c + o2_c + pc1819Z140_c --> 2.0 focytb5_c + 2.0 h2o_c + 2.0 nad_c + pc182n6140_c	Thaps3a_3143	Thaps3a_3143	Fatty acid biosynthesis: Long chain omega-3 synthesis	0	0	10000	0			1.14.19.6				Plastid-targeted gene but transport mechanism of phosphatidylcholine out of the chloroplast is unknown.
PCD12DS_LNA_PALM_sn1_c	omega-6 desaturase (18:2(9Z,12Z)/16:0) (PC sn-1)	2.0 ficytb5_c + 2.0 nadh_c + o2_c + pc1819Z160_c --> 2.0 focytb5_c + 2.0 h2o_c + 2.0 nad_c + pc182n6160_c	Thaps3a_3143	Thaps3a_3143	Fatty acid biosynthesis: Long chain omega-3 synthesis	0	0	10000	0			1.14.19.6				Plastid-targeted gene but transport mechanism of phosphatidylcholine out of the chloroplast is unknown.
PCD12DS_LNA_HDE_sn1_c	omega-6 desaturase (18:2(9Z,12Z)/16:1(9Z)) (PC sn-1)	2.0 ficytb5_c + 2.0 nadh_c + o2_c + pc1819Z1619Z_c --> 2.0 focytb5_c + 2.0 h2o_c + 2.0 nad_c + pc182n61619Z_c	Thaps3a_3143	Thaps3a_3143	Fatty acid biosynthesis: Long chain omega-3 synthesis	0	0	10000	0			1.14.19.6				Plastid-targeted gene but transport mechanism of phosphatidylcholine out of the chloroplast is unknown.
PCD12DS_LNA_STC_sn1_c	omega-6 desaturase (18:2(9Z,12Z)/18:0) (PC sn-1)	2.0 ficytb5_c + 2.0 nadh_c + o2_c + pc1819Z180_c --> 2.0 focytb5_c + 2.0 h2o_c + 2.0 nad_c + pc182n6180_c	Thaps3a_3143	Thaps3a_3143	Fatty acid biosynthesis: Long chain omega-3 synthesis	0	0	10000	0			1.14.19.6				Plastid-targeted gene but transport mechanism of phosphatidylcholine out of the chloroplast is unknown.
PCD12DS_LNA_OLE_sn1_c	omega-6 desaturase (18:2(9Z,12Z)/18:1(9Z)) (PC sn-1)	2.0 ficytb5_c + 2.0 nadh_c + o2_c + pc181_9_c --> 2.0 focytb5_c + 2.0 h2o_c + 2.0 nad_c + pc182n61819Z_c	Thaps3a_3143	Thaps3a_3143	Fatty acid biosynthesis: Long chain omega-3 synthesis	0	0	10000	0			1.14.19.6				Plastid-targeted gene but transport mechanism of phosphatidylcholine out of the chloroplast is unknown.
PCD12DS_LNA_LNA_sn2_c	omega-6 desaturase (18:2(9Z,12Z)/18:2(9Z,12Z)) (PC sn-2)	2.0 ficytb5_c + 2.0 nadh_c + o2_c + pc182n61819Z_c --> 2.0 focytb5_c + 2.0 h2o_c + 2.0 nad_c + pc182_9_12_c	Thaps3a_3143	Thaps3a_3143	Fatty acid biosynthesis: Long chain omega-3 synthesis	0	0	10000	0			1.14.19.6				Plastid-targeted gene but transport mechanism of phosphatidylcholine out of the chloroplast is unknown.
PCD12DS_OLE_LNA_sn2_c	omega-6 desaturase (18:1(9Z)/18:2(9Z,12Z)) (PC sn-2)	2.0 ficytb5_c + 2.0 nadh_c + o2_c + pc181_9_c --> 2.0 focytb5_c + 2.0 h2o_c + 2.0 nad_c + pc1819Z182n6_c	Thaps3a_3143	Thaps3a_3143	Fatty acid biosynthesis: Long chain omega-3 synthesis	0	0	10000	0			1.14.19.6				Plastid-targeted gene but transport mechanism of phosphatidylcholine out of the chloroplast is unknown.
PCD12DS_LNA_LNA_sn1_c	omega-6 desaturase (18:2(9Z,12Z)/18:2(9Z,12Z)) (PC sn-1)	2.0 ficytb5_c + 2.0 nadh_c + o2_c + pc1819Z182n6_c --> 2.0 focytb5_c + 2.0 h2o_c + 2.0 nad_c + pc182_9_12_c	Thaps3a_3143	Thaps3a_3143	Fatty acid biosynthesis: Long chain omega-3 synthesis	0	0	10000	0			1.14.19.6				Plastid-targeted gene but transport mechanism of phosphatidylcholine out of the chloroplast is unknown.
PCD12DS_LNA_EPA_sn1_c	omega-6 desaturase (18:2(9Z,12Z)/20:5(5Z,8Z,11Z,14Z,17Z)) (PC sn-1)	2.0 ficytb5_c + 2.0 nadh_c + o2_c + pc1819Z205n3_c --> 2.0 focytb5_c + 2.0 h2o_c + 2.0 nad_c + pc182n6205n3_c	Thaps3a_3143	Thaps3a_3143	Fatty acid biosynthesis: Long chain omega-3 synthesis	0	0	10000	0			1.14.19.6				Plastid-targeted gene but transport mechanism of phosphatidylcholine out of the chloroplast is unknown.
PCD12DS_LNA_DHA_sn1_c	omega-6 desaturase (18:2(9Z,12Z)/22:6(4Z,7Z,10Z,13Z,16Z,19Z)) (PC sn-1)	2.0 ficytb5_c + 2.0 nadh_c + o2_c + pc1819Z226n3_c --> 2.0 focytb5_c + 2.0 h2o_c + 2.0 nad_c + pc182n6226n3_c	Thaps3a_3143	Thaps3a_3143	Fatty acid biosynthesis: Long chain omega-3 synthesis	0	0	10000	0			1.14.19.6				Plastid-targeted gene but transport mechanism of phosphatidylcholine out of the chloroplast is unknown.
PCD12DS_EPA_LNA_sn2_c	omega-6 desaturase (20:5(5Z,8Z,11Z,14Z,17Z)/18:2(9Z,12Z)) (PC sn-2)	2.0 ficytb5_c + 2.0 nadh_c + o2_c + pc205n31819Z_c --> 2.0 focytb5_c + 2.0 h2o_c + 2.0 nad_c + pc205n3182n6_c	Thaps3a_3143	Thaps3a_3143	Fatty acid biosynthesis: Long chain omega-3 synthesis	0	0	10000	0			1.14.19.6				Plastid-targeted gene but transport mechanism of phosphatidylcholine out of the chloroplast is unknown.
PCD12DS_DHA_LNA_sn2_c	omega-6 desaturase (22:6(4Z,7Z,10Z,13Z,16Z,19Z)/18:2(9Z,12Z)) (PC sn-2)	2.0 ficytb5_c + 2.0 nadh_c + o2_c + pc226n31819Z_c --> 2.0 focytb5_c + 2.0 h2o_c + 2.0 nad_c + pc226n3182n6_c	Thaps3a_3143	Thaps3a_3143	Fatty acid biosynthesis: Long chain omega-3 synthesis	0	0	10000	0			1.14.19.6				Plastid-targeted gene but transport mechanism of phosphatidylcholine out of the chloroplast is unknown.
PCD6DS_MYRS_GLNA_sn2_c	Delta-6 desaturase (14:0/18:3(6Z,9Z,12Z))(PC sn-2)	2.0 ficytb5_c + 2.0 nadh_c + o2_c + pc140182n6_c --> 2.0 focytb5_c + 2.0 h2o_c + 2.0 nad_c + pc140183n6_c	Thaps3a_41113	Thaps3a_41113	Fatty acid biosynthesis: Long chain omega-3 synthesis	0	0	10000	0			1.14.19.-
PCD6DS_PALM_GLNA_sn2_c	Delta-6 desaturase (16:0/18:3(6Z,9Z,12Z))(PC sn-2)	2.0 ficytb5_c + 2.0 nadh_c + o2_c + pc160182n6_c --> 2.0 focytb5_c + 2.0 h2o_c + 2.0 nad_c + pc160183n6_c	Thaps3a_41113	Thaps3a_41113	Fatty acid biosynthesis: Long chain omega-3 synthesis	0	0	10000	0			1.14.19.-
PCD6DS_HDE_GLNA_sn2_c	Delta-6 desaturase (16:1(9Z)/18:3(6Z,9Z,12Z))(PC sn-2)	2.0 ficytb5_c + 2.0 nadh_c + o2_c + pc1619Z182n6_c --> 2.0 focytb5_c + 2.0 h2o_c + 2.0 nad_c + pc1619Z183n6_c	Thaps3a_41113	Thaps3a_41113	Fatty acid biosynthesis: Long chain omega-3 synthesis	0	0	10000	0			1.14.19.-
PCD6DS_STC_GLNA_sn2_c	Delta-6 desaturase (18:0/18:3(6Z,9Z,12Z))(PC sn-2)	2.0 ficytb5_c + 2.0 nadh_c + o2_c + pc180182n6_c --> 2.0 focytb5_c + 2.0 h2o_c + 2.0 nad_c + pc180183n6_c	Thaps3a_41113	Thaps3a_41113	Fatty acid biosynthesis: Long chain omega-3 synthesis	0	0	10000	0			1.14.19.-
PCD6DS_LNA_GLNA_sn2_c	Delta-6 desaturase (18:2(9Z,12Z)/18:3(6Z,9Z,12Z))(PC sn-2)	2.0 ficytb5_c + 2.0 nadh_c + o2_c + pc182_9_12_c --> 2.0 focytb5_c + 2.0 h2o_c + 2.0 nad_c + pc182n6183n6_c	Thaps3a_41113	Thaps3a_41113	Fatty acid biosynthesis: Long chain omega-3 synthesis	0	0	10000	0			1.14.19.-
PCD6DS_OLE_GLNA_sn2_c	Delta-6 desaturase (18:1(9Z)/18:3(6Z,9Z,12Z))(PC sn-2)	2.0 ficytb5_c + 2.0 nadh_c + o2_c + pc1819Z182n6_c --> 2.0 focytb5_c + 2.0 h2o_c + 2.0 nad_c + pc1819Z183n6_c	Thaps3a_41113	Thaps3a_41113	Fatty acid biosynthesis: Long chain omega-3 synthesis	0	0	10000	0			1.14.19.-
PCD6DS_EPA_GLNA_sn2_c	Delta-6 desaturase (20:5(5Z,8Z,11Z,14Z,17Z)/18:3(6Z,9Z,12Z))(PC sn-2)	2.0 ficytb5_c + 2.0 nadh_c + o2_c + pc205n3182n6_c --> 2.0 focytb5_c + 2.0 h2o_c + 2.0 nad_c + pc205n3183n6_c	Thaps3a_41113	Thaps3a_41113	Fatty acid biosynthesis: Long chain omega-3 synthesis	0	0	10000	0			1.14.19.-
PCD6DS_DHA_GLNA_sn2_c	Delta-6 desaturase (22:6(4Z,7Z,10Z,13Z,16Z,19Z)/18:3(6Z,9Z,12Z))(PC sn-2)	2.0 ficytb5_c + 2.0 nadh_c + o2_c + pc226n3182n6_c --> 2.0 focytb5_c + 2.0 h2o_c + 2.0 nad_c + pc226n3183n6_c	Thaps3a_41113	Thaps3a_41113	Fatty acid biosynthesis: Long chain omega-3 synthesis	0	0	10000	0			1.14.19.-
PCD6DS_MYRS_STA_sn2_c	Delta-6 desaturase (14:0/18:4(6Z,9Z,12Z,15Z))(PC sn-2)	2.0 ficytb5_c + 2.0 nadh_c + o2_c + pc140183n3_c --> 2.0 focytb5_c + 2.0 h2o_c + 2.0 nad_c + pc140184n3_c	Thaps3a_41113	Thaps3a_41113	Fatty acid biosynthesis: Long chain omega-3 synthesis	0	0	10000	0			1.14.19.-
PCD6DS_PALM_STA_sn2_c	Delta-6 desaturase (16:0/18:4(6Z,9Z,12Z,15Z))(PC sn-2)	2.0 ficytb5_c + 2.0 nadh_c + o2_c + pc160183n3_c --> 2.0 focytb5_c + 2.0 h2o_c + 2.0 nad_c + pc160184n3_c	Thaps3a_41113	Thaps3a_41113	Fatty acid biosynthesis: Long chain omega-3 synthesis	0	0	10000	0			1.14.19.-
PCD6DS_HDE_STA_sn2_c	Delta-6 desaturase (16:1(9Z)/18:4(6Z,9Z,12Z,15Z))(PC sn-2)	2.0 ficytb5_c + 2.0 nadh_c + o2_c + pc1619Z183n3_c --> 2.0 focytb5_c + 2.0 h2o_c + 2.0 nad_c + pc1619Z184n3_c	Thaps3a_41113	Thaps3a_41113	Fatty acid biosynthesis: Long chain omega-3 synthesis	0	0	10000	0			1.14.19.-
PCD6DS_STC_STA_sn2_c	Delta-6 desaturase (18:0/18:4(6Z,9Z,12Z,15Z))(PC sn-2)	2.0 ficytb5_c + 2.0 nadh_c + o2_c + pc180183n3_c --> 2.0 focytb5_c + 2.0 h2o_c + 2.0 nad_c + pc180184n3_c	Thaps3a_41113	Thaps3a_41113	Fatty acid biosynthesis: Long chain omega-3 synthesis	0	0	10000	0			1.14.19.-
PCD6DS_LNA_STA_sn2_c	Delta-6 desaturase (18:2(9Z,12Z)/18:4(6Z,9Z,12Z,15Z))(PC sn-2)	2.0 ficytb5_c + 2.0 nadh_c + o2_c + pc182n6183n3_c --> 2.0 focytb5_c + 2.0 h2o_c + 2.0 nad_c + pc182n6184n3_c	Thaps3a_41113	Thaps3a_41113	Fatty acid biosynthesis: Long chain omega-3 synthesis	0	0	10000	0			1.14.19.-
PCD6DS_OLE_STA_sn2_c	Delta-6 desaturase (18:1(9Z)/18:4(6Z,9Z,12Z,15Z))(PC sn-2)	2.0 ficytb5_c + 2.0 nadh_c + o2_c + pc1819Z183n3_c --> 2.0 focytb5_c + 2.0 h2o_c + 2.0 nad_c + pc1819Z184n3_c	Thaps3a_41113	Thaps3a_41113	Fatty acid biosynthesis: Long chain omega-3 synthesis	0	0	10000	0			1.14.19.-
PCD6DS_EPA_STA_sn2_c	Delta-6 desaturase (20:5(5Z,8Z,11Z,14Z,17Z)/18:4(6Z,9Z,12Z,15Z))(PC sn-2)	2.0 ficytb5_c + 2.0 nadh_c + o2_c + pc205n3183n3_c --> 2.0 focytb5_c + 2.0 h2o_c + 2.0 nad_c + pc205n3184n3_c	Thaps3a_41113	Thaps3a_41113	Fatty acid biosynthesis: Long chain omega-3 synthesis	0	0	10000	0			1.14.19.-
PCD6DS_DHA_STA_sn2_c	Delta-6 desaturase (22:6(4Z,7Z,10Z,13Z,16Z,19Z)/18:4(6Z,9Z,12Z,15Z))(PC sn-2)	2.0 ficytb5_c + 2.0 nadh_c + o2_c + pc226n3183n3_c --> 2.0 focytb5_c + 2.0 h2o_c + 2.0 nad_c + pc226n3184n3_c	Thaps3a_41113	Thaps3a_41113	Fatty acid biosynthesis: Long chain omega-3 synthesis	0	0	10000	0			1.14.19.-
FACOAL_184_6Z9Z12Z15Z_c	long-chain acyl-CoA synthetase (18:4(6Z,9Z,12Z,15Z))	atp_c + coa_c + strdnc_c --> amp_c + ppi_c + strdnccoa_c	Thaps3a_263105	Thaps3a_263105	Fatty acid biosynthesis: Long chain omega-3 synthesis	0	0	10000	0			6.2.1.3	R00390	MNXR73493
FACOAL_200_c	very long-chain acyl-CoA synthetase (20:0)	arach_c + atp_c + coa_c --> amp_c + arachcoa_c + ppi_c	Thaps3a_263105	Thaps3a_263105	Fatty acid biosynthesis	0	0	10000	0			6.2.1.3	R00390	MNXR73493
FACOAL_220_c	very long-chain acyl-CoA synthetase (22:0)	atp_c + behen_c + coa_c --> amp_c + behencoa_c + ppi_c	Thaps3a_263105	Thaps3a_263105	Fatty acid biosynthesis	0	0	10000	0			6.2.1.3	R00390	MNXR73493
FACOAL_240_c	very long-chain acyl-CoA synthetase (24:0)	atp_c + coa_c + lgnc_c --> amp_c + lgnccoa_c + ppi_c	Thaps3a_263105	Thaps3a_263105	Fatty acid biosynthesis	0	0	10000	0			6.2.1.3	R00390	MNXR73493
PLA2PC_MYRS_STA_c	Phospholipase A2 (14:0/18:4(6Z,9Z,12Z,15Z)) (phosphatidylcholine)	h2o_c + pc140184n3_c --> 1agpc140_c + h_c + strdnc_c	Thaps3a_4497 or Thaps3a_9458 or Thaps3a_21660	Thaps3a_21660,Thaps3a_4497,Thaps3a_9458	Fatty acid biosynthesis: Long chain omega-3 synthesis	0	0	10000	0		PHOSPHOLIPASE-A2-RXN	3.1.1.4	R01313	MNXR84847
PLA2PC_PALM_STA_c	Phospholipase A2 (16:0/18:4(6Z,9Z,12Z,15Z)) (phosphatidylcholine)	h2o_c + pc160184n3_c --> 1agpc160_c + h_c + strdnc_c	Thaps3a_4497 or Thaps3a_9458 or Thaps3a_21660	Thaps3a_21660,Thaps3a_4497,Thaps3a_9458	Fatty acid biosynthesis: Long chain omega-3 synthesis	0	0	10000	0		PHOSPHOLIPASE-A2-RXN	3.1.1.4	R01313	MNXR84847
PLA2PC_HDE_STA_c	Phospholipase A2 (16:1(9Z)/18:4(6Z,9Z,12Z,15Z)) (phosphatidylcholine)	h2o_c + pc1619Z184n3_c --> 1agpc161_c + h_c + strdnc_c	Thaps3a_4497 or Thaps3a_9458 or Thaps3a_21660	Thaps3a_21660,Thaps3a_4497,Thaps3a_9458	Fatty acid biosynthesis: Long chain omega-3 synthesis	0	0	10000	0		PHOSPHOLIPASE-A2-RXN	3.1.1.4	R01313	MNXR84847
PLA2PC_STC_STA_c	Phospholipase A2 (18:0/18:4(6Z,9Z,12Z,15Z)) (phosphatidylcholine)	h2o_c + pc180184n3_c --> 1agpc180_c + h_c + strdnc_c	Thaps3a_4497 or Thaps3a_9458 or Thaps3a_21660	Thaps3a_21660,Thaps3a_4497,Thaps3a_9458	Fatty acid biosynthesis: Long chain omega-3 synthesis	0	0	10000	0		PHOSPHOLIPASE-A2-RXN	3.1.1.4	R01313	MNXR84847
PLA2PC_LNA_STA_c	Phospholipase A2 (18:2(9Z,12Z)/18:4(6Z,9Z,12Z,15Z)) (phosphatidylcholine)	h2o_c + pc182n6184n3_c --> 1agpc182_c + h_c + strdnc_c	Thaps3a_4497 or Thaps3a_9458 or Thaps3a_21660	Thaps3a_21660,Thaps3a_4497,Thaps3a_9458	Fatty acid biosynthesis: Long chain omega-3 synthesis	0	0	10000	0		PHOSPHOLIPASE-A2-RXN	3.1.1.4	R01313	MNXR84847
PLA2PC_OLE_STA_c	Phospholipase A2 (18:1(9Z)/18:4(6Z,9Z,12Z,15Z)) (phosphatidylcholine)	h2o_c + pc1819Z184n3_c --> 1agpc181_c + h_c + strdnc_c	Thaps3a_4497 or Thaps3a_9458 or Thaps3a_21660	Thaps3a_21660,Thaps3a_4497,Thaps3a_9458	Fatty acid biosynthesis: Long chain omega-3 synthesis	0	0	10000	0		PHOSPHOLIPASE-A2-RXN	3.1.1.4	R01313	MNXR84847
PLA2PC_EPA_STA_c	Phospholipase A2 (20:5(5Z,8Z,11Z,14Z,17Z)/18:4(6Z,9Z,12Z,15Z)) (phosphatidylcholine)	h2o_c + pc205n3184n3_c --> 1agpc205_c + h_c + strdnc_c	Thaps3a_4497 or Thaps3a_9458 or Thaps3a_21660	Thaps3a_21660,Thaps3a_4497,Thaps3a_9458	Fatty acid biosynthesis: Long chain omega-3 synthesis	0	0	10000	0		PHOSPHOLIPASE-A2-RXN	3.1.1.4	R01313	MNXR84847
PLA2PC_DHA_STA_c	Phospholipase A2 (22:6(4Z,7Z,10Z,13Z,16Z,19Z)/18:4(6Z,9Z,12Z,15Z)) (phosphatidylcholine)	h2o_c + pc226n3184n3_c --> 1agpc226_c + h_c + strdnc_c	Thaps3a_4497 or Thaps3a_9458 or Thaps3a_21660	Thaps3a_21660,Thaps3a_4497,Thaps3a_9458	Fatty acid biosynthesis: Long chain omega-3 synthesis	0	0	10000	0		PHOSPHOLIPASE-A2-RXN	3.1.1.4	R01313	MNXR84847
PLA2PC_MYRS_GLNA_c	Phospholipase A2 (14:0/18:3(6Z,9Z,12Z)) (phosphatidylcholine)	h2o_c + pc140183n6_c --> 1agpc140_c + h_c + lnlncg_c	Thaps3a_4497 or Thaps3a_9458 or Thaps3a_21660	Thaps3a_21660,Thaps3a_4497,Thaps3a_9458	Fatty acid biosynthesis: Long chain omega-3 synthesis	0	0	10000	0		PHOSPHOLIPASE-A2-RXN	3.1.1.4	R01313	MNXR84847
PLA2PC_PALM_GLNA_c	Phospholipase A2 (16:0/18:3(6Z,9Z,12Z)) (phosphatidylcholine)	h2o_c + pc160183n6_c --> 1agpc160_c + h_c + lnlncg_c	Thaps3a_4497 or Thaps3a_9458 or Thaps3a_21660	Thaps3a_21660,Thaps3a_4497,Thaps3a_9458	Fatty acid biosynthesis: Long chain omega-3 synthesis	0	0	10000	0		PHOSPHOLIPASE-A2-RXN	3.1.1.4	R01313	MNXR84847
PLA2PC_HDE_GLNA_c	Phospholipase A2 (16:1(9Z)/18:3(6Z,9Z,12Z)) (phosphatidylcholine)	h2o_c + pc1619Z183n6_c --> 1agpc161_c + h_c + lnlncg_c	Thaps3a_4497 or Thaps3a_9458 or Thaps3a_21660	Thaps3a_21660,Thaps3a_4497,Thaps3a_9458	Fatty acid biosynthesis: Long chain omega-3 synthesis	0	0	10000	0		PHOSPHOLIPASE-A2-RXN	3.1.1.4	R01313	MNXR84847
PLA2PC_STC_GLNA_c	Phospholipase A2 (18:0/18:3(6Z,9Z,12Z)) (phosphatidylcholine)	h2o_c + pc180183n6_c --> 1agpc180_c + h_c + lnlncg_c	Thaps3a_4497 or Thaps3a_9458 or Thaps3a_21660	Thaps3a_21660,Thaps3a_4497,Thaps3a_9458	Fatty acid biosynthesis: Long chain omega-3 synthesis	0	0	10000	0		PHOSPHOLIPASE-A2-RXN	3.1.1.4	R01313	MNXR84847
PLA2PC_LNA_GLNA_c	Phospholipase A2 (18:2(9Z,12Z)/18:3(6Z,9Z,12Z)) (phosphatidylcholine)	h2o_c + pc182n6183n6_c --> 1agpc182_c + h_c + lnlncg_c	Thaps3a_4497 or Thaps3a_9458 or Thaps3a_21660	Thaps3a_21660,Thaps3a_4497,Thaps3a_9458	Fatty acid biosynthesis: Long chain omega-3 synthesis	0	0	10000	0		PHOSPHOLIPASE-A2-RXN	3.1.1.4	R01313	MNXR84847
PLA2PC_OLE_GLNA_c	Phospholipase A2 (18:1(9Z)/18:3(6Z,9Z,12Z)) (phosphatidylcholine)	h2o_c + pc1819Z183n6_c --> 1agpc181_c + h_c + lnlncg_c	Thaps3a_4497 or Thaps3a_9458 or Thaps3a_21660	Thaps3a_21660,Thaps3a_4497,Thaps3a_9458	Fatty acid biosynthesis: Long chain omega-3 synthesis	0	0	10000	0		PHOSPHOLIPASE-A2-RXN	3.1.1.4	R01313	MNXR84847
PLA2PC_EPA_GLNA_c	Phospholipase A2 (20:5(5Z,8Z,11Z,14Z,17Z)/18:3(6Z,9Z,12Z)) (phosphatidylcholine)	h2o_c + pc205n3183n6_c --> 1agpc205_c + h_c + lnlncg_c	Thaps3a_4497 or Thaps3a_9458 or Thaps3a_21660	Thaps3a_21660,Thaps3a_4497,Thaps3a_9458	Fatty acid biosynthesis: Long chain omega-3 synthesis	0	0	10000	0		PHOSPHOLIPASE-A2-RXN	3.1.1.4	R01313	MNXR84847
PLA2PC_DHA_GLNA_c	Phospholipase A2 (22:6(4Z,7Z,10Z,13Z,16Z,19Z)/18:3(6Z,9Z,12Z)) (phosphatidylcholine)	h2o_c + pc226n3183n6_c --> 1agpc226_c + h_c + lnlncg_c	Thaps3a_4497 or Thaps3a_9458 or Thaps3a_21660	Thaps3a_21660,Thaps3a_4497,Thaps3a_9458	Fatty acid biosynthesis: Long chain omega-3 synthesis	0	0	10000	0		PHOSPHOLIPASE-A2-RXN	3.1.1.4	R01313	MNXR84847
3OAS200_c	very-long-chain 3-oxoacyl-CoA synthase (20:0 forming)	h_c + malcoa_c + ocdccoa_c --> 3oeicoscoa_c + co2_c + coa_c	Thaps3a_22362	Thaps3a_22362	Fatty acid biosynthesis	0	0	10000	0			2.3.1.199	R09419	MNXR18865
3OAR200_c	very-long-chain 3-oxoacyl-CoA reductase (20:0 forming)	3oeicoscoa_c + h_c + nadph_c --> 3heicoscoa_c + nadp_c	Thaps3a_21269	Thaps3a_21269	Fatty acid biosynthesis	0	0	10000	0		RXN-13279	1.1.1.330	R01779	MNXR6908
3HAD200_c	very-long-chain (3R)-3-hydroxyacyl-CoA dehydratase (20:0 forming)	3heicoscoa_c --> eicos2coa_c + h2o_c	Thaps3a_6781	Thaps3a_6781	Fatty acid biosynthesis	0	0	10000	0		ENOYL-COA-HYDRAT-RXN	4.2.1.134	R02685	MNXR84970
EAR200_c	very-long-chain enoyl-CoA reductase (20:0 forming)	eicos2coa_c + h_c + nadph_c --> arachcoa_c + nadp_c	Thaps3a_33911	Thaps3a_33911	Fatty acid biosynthesis	0	0	10000	0			1.3.1.93	R09449	MNXR75691
3OAS220_c	very-long-chain 3-oxoacyl-CoA synthase (22:0 forming)	arachcoa_c + h_c + malcoa_c --> 3odocoscoa_c + co2_c + coa_c	Thaps3a_22362	Thaps3a_22362	Fatty acid biosynthesis	0	0	10000	0			2.3.1.199	R09419	MNXR18865
3OAR220_c	very-long-chain 3-oxoacyl-CoA reductase (22:0 forming)	3odocoscoa_c + h_c + nadph_c --> 3hdcscoa_c + nadp_c	Thaps3a_21269	Thaps3a_21269	Fatty acid biosynthesis	0	0	10000	0		RXN-13279	1.1.1.330	R01779	MNXR6908
3HAD220_c	very-long-chain (3R)-3-hydroxyacyl-CoA dehydratase (22:0 forming)	3hdcscoa_c --> docos2coa_c + h2o_c	Thaps3a_6781	Thaps3a_6781	Fatty acid biosynthesis	0	0	10000	0		ENOYL-COA-HYDRAT-RXN	4.2.1.134	R02685	MNXR84970
EAR220_c	very-long-chain enoyl-CoA reductase (22:0 forming)	docos2coa_c + h_c + nadph_c --> behencoa_c + nadp_c	Thaps3a_33911	Thaps3a_33911	Fatty acid biosynthesis	0	0	10000	0			1.3.1.93	R09449	MNXR75691
3OAS240_c	very-long-chain 3-oxoacyl-CoA synthase (24:0 forming)	behencoa_c + h_c + malcoa_c --> 3ottccoa_c + co2_c + coa_c	Thaps3a_22362	Thaps3a_22362	Fatty acid biosynthesis	0	0	10000	0			2.3.1.199	R09419	MNXR18865
3OAR240_c	very-long-chain 3-oxoacyl-CoA reductase (24:0 forming)	3ottccoa_c + h_c + nadph_c --> 3httccoa_c + nadp_c	Thaps3a_21269	Thaps3a_21269	Fatty acid biosynthesis	0	0	10000	0		RXN-13279	1.1.1.330	R01779	MNXR6908
3HAD240_c	very-long-chain (3R)-3-hydroxyacyl-CoA dehydratase (24:0 forming)	3httccoa_c --> h2o_c + ttc2coa_c	Thaps3a_6781	Thaps3a_6781	Fatty acid biosynthesis	0	0	10000	0		ENOYL-COA-HYDRAT-RXN	4.2.1.134	R02685	MNXR84970
EAR240_c	very-long-chain enoyl-CoA reductase (24:0 forming)	h_c + nadph_c + ttc2coa_c --> lgnccoa_c + nadp_c	Thaps3a_33911	Thaps3a_33911	Fatty acid biosynthesis	0	0	10000	0			1.3.1.93	R09449	MNXR75691
ELO6ETA_c	Delta 6 elongase (eicosatetraenoic acid forming)	3.0 h_c + malcoa_c + 2.0 nadph_c + strdnccoa_c --> co2_c + coa_c + eicos8111417coa_c + h2o_c + 2.0 nadp_c	Thaps3a_3741	Thaps3a_3741	Fatty acid biosynthesis: Long chain omega-3 synthesis	0	0	10000	0			2.3.1.199	R02223	MNXR14995	10.1007/s10811-015-0617-2	Thaps3a_3741 is elo1. Elo1:GFP is localized in the ER.
ELO6DGLA_c	Delta 6 elongase (di-homo-gamma-linolenic acid forming)	3.0 h_c + lnlncgcoa_c + malcoa_c + 2.0 nadph_c --> co2_c + coa_c + dlnlcgcoa_c + h2o_c + 2.0 nadp_c	Thaps3a_3741	Thaps3a_3741	Fatty acid biosynthesis: Long chain omega-3 synthesis	0	0	10000	0			2.3.1.199	R02223	MNXR14995	10.1007/s10811-015-0617-2	Thaps3a_3741 is elo1. Elo1:GFP is localized in the ER.
LPCAT_MYRS_DGLA_sn2_c	2-lysophosphatidylcholine O-acyl transferase (14:0/20:3(8Z,11Z,14Z))	1agpc140_c + dlnlcgcoa_c --> coa_c + pc140203n6_c	Thaps3a_1878 or Thaps3a_31566	Thaps3a_1878,Thaps3a_31566	Fatty acid biosynthesis: Long chain omega-3 synthesis	0	0	10000	0		2.3.1.23-RXN	2.3.1.23	R01318	MNXR84849
LPCAT_PALM_DGLA_sn2_c	2-lysophosphatidylcholine O-acyl transferase (16:0/20:3(8Z,11Z,14Z))	1agpc160_c + dlnlcgcoa_c --> coa_c + pc160203n6_c	Thaps3a_1878 or Thaps3a_31566	Thaps3a_1878,Thaps3a_31566	Fatty acid biosynthesis: Long chain omega-3 synthesis	0	0	10000	0		2.3.1.23-RXN	2.3.1.23	R01318	MNXR84849
LPCAT_HDE_DGLA_sn2_c	2-lysophosphatidylcholine O-acyl transferase (16:1(9Z)/20:3(8Z,11Z,14Z))	1agpc161_c + dlnlcgcoa_c --> coa_c + pc1619Z203n6_c	Thaps3a_1878 or Thaps3a_31566	Thaps3a_1878,Thaps3a_31566	Fatty acid biosynthesis: Long chain omega-3 synthesis	0	0	10000	0		2.3.1.23-RXN	2.3.1.23	R01318	MNXR84849
LPCAT_STC_DGLA_sn2_c	2-lysophosphatidylcholine O-acyl transferase (18:0/20:3(8Z,11Z,14Z))	1agpc180_c + dlnlcgcoa_c --> coa_c + pc180203n6_c	Thaps3a_1878 or Thaps3a_31566	Thaps3a_1878,Thaps3a_31566	Fatty acid biosynthesis: Long chain omega-3 synthesis	0	0	10000	0		2.3.1.23-RXN	2.3.1.23	R01318	MNXR84849
LPCAT_LNA_DGLA_sn2_c	2-lysophosphatidylcholine O-acyl transferase (18:2(9Z,12Z)/20:3(8Z,11Z,14Z))	1agpc182_c + dlnlcgcoa_c --> coa_c + pc182n6203n6_c	Thaps3a_1878 or Thaps3a_31566	Thaps3a_1878,Thaps3a_31566	Fatty acid biosynthesis: Long chain omega-3 synthesis	0	0	10000	0		2.3.1.23-RXN	2.3.1.23	R01318	MNXR84849
LPCAT_OLE_DGLA_sn2_c	2-lysophosphatidylcholine O-acyl transferase (18:1(9Z)/20:3(8Z,11Z,14Z))	1agpc181_c + dlnlcgcoa_c --> coa_c + pc1819Z203n6_c	Thaps3a_1878 or Thaps3a_31566	Thaps3a_1878,Thaps3a_31566	Fatty acid biosynthesis: Long chain omega-3 synthesis	0	0	10000	0		2.3.1.23-RXN	2.3.1.23	R01318	MNXR84849
LPCAT_EPA_DGLA_sn2_c	2-lysophosphatidylcholine O-acyl transferase (20:5(5Z,8Z,11Z,14Z,17Z)/20:3(8Z,11Z,14Z))	1agpc205_c + dlnlcgcoa_c --> coa_c + pc205n3203n6_c	Thaps3a_1878 or Thaps3a_31566	Thaps3a_1878,Thaps3a_31566	Fatty acid biosynthesis: Long chain omega-3 synthesis	0	0	10000	0		2.3.1.23-RXN	2.3.1.23	R01318	MNXR84849
LPCAT_DHA_DGLA_sn2_c	2-lysophosphatidylcholine O-acyl transferase (22:6(4Z,7Z,10Z,13Z,16Z,19Z)/20:3(8Z,11Z,14Z))	1agpc226_c + dlnlcgcoa_c --> coa_c + pc226n3203n6_c	Thaps3a_1878 or Thaps3a_31566	Thaps3a_1878,Thaps3a_31566	Fatty acid biosynthesis: Long chain omega-3 synthesis	0	0	10000	0		2.3.1.23-RXN	2.3.1.23	R01318	MNXR84849
PCD5DS_MYRS_ARA_sn2_c	Delta 5 desaturase (14:0/20:4(5z,8Z,11Z,14Z))(PC sn-2)	2.0 focytb5_c + 2.0 h_c + o2_c + pc140203n6_c --> 2.0 ficytb5_c + 2.0 h2o_c + pc140204n6_c	Thaps3a_32546 or Thaps3a_22544 or Thaps3a_10501	Thaps3a_10501,Thaps3a_22544,Thaps3a_32546	Fatty acid biosynthesis: Long chain omega-3 synthesis	0	0	10000	0			1.14.19.-
PCD5DS_PALM_ARA_sn2_c	Delta 5 desaturase (16:0/20:4(5z,8Z,11Z,14Z))(PC sn-2)	2.0 focytb5_c + 2.0 h_c + o2_c + pc160203n6_c --> 2.0 ficytb5_c + 2.0 h2o_c + pc160204n6_c	Thaps3a_32546 or Thaps3a_22544 or Thaps3a_10501	Thaps3a_10501,Thaps3a_22544,Thaps3a_32546	Fatty acid biosynthesis: Long chain omega-3 synthesis	0	0	10000	0			1.14.19.-
PCD5DS_HDE_ARA_sn2_c	Delta 5 desaturase (16:1(9Z)/20:4(5z,8Z,11Z,14Z))(PC sn-2)	2.0 focytb5_c + 2.0 h_c + o2_c + pc1619Z203n6_c --> 2.0 ficytb5_c + 2.0 h2o_c + pc1619Z204n6_c	Thaps3a_32546 or Thaps3a_22544 or Thaps3a_10501	Thaps3a_10501,Thaps3a_22544,Thaps3a_32546	Fatty acid biosynthesis: Long chain omega-3 synthesis	0	0	10000	0			1.14.19.-
PCD5DS_STC_ARA_sn2_c	Delta 5 desaturase (18:0/20:4(5z,8Z,11Z,14Z))(PC sn-2)	2.0 focytb5_c + 2.0 h_c + o2_c + pc180203n6_c --> 2.0 ficytb5_c + 2.0 h2o_c + pc180204n6_c	Thaps3a_32546 or Thaps3a_22544 or Thaps3a_10501	Thaps3a_10501,Thaps3a_22544,Thaps3a_32546	Fatty acid biosynthesis: Long chain omega-3 synthesis	0	0	10000	0			1.14.19.-
PCD5DS_LNA_ARA_sn2_c	Delta 5 desaturase (18:2(9Z,12Z)/20:4(5z,8Z,11Z,14Z))(PC sn-2)	2.0 focytb5_c + 2.0 h_c + o2_c + pc182n6203n6_c --> 2.0 ficytb5_c + 2.0 h2o_c + pc182n6204n6_c	Thaps3a_32546 or Thaps3a_22544 or Thaps3a_10501	Thaps3a_10501,Thaps3a_22544,Thaps3a_32546	Fatty acid biosynthesis: Long chain omega-3 synthesis	0	0	10000	0			1.14.19.-
PCD5DS_OLE_ARA_sn2_c	Delta 5 desaturase (18:1(9Z)/20:4(5z,8Z,11Z,14Z))(PC sn-2)	2.0 focytb5_c + 2.0 h_c + o2_c + pc1819Z203n6_c --> 2.0 ficytb5_c + 2.0 h2o_c + pc1819Z204n6_c	Thaps3a_32546 or Thaps3a_22544 or Thaps3a_10501	Thaps3a_10501,Thaps3a_22544,Thaps3a_32546	Fatty acid biosynthesis: Long chain omega-3 synthesis	0	0	10000	0			1.14.19.-
PCD5DS_EPA_ARA_sn2_c	Delta 5 desaturase (20:5(5Z,8Z,11Z,14Z,17Z)/20:4(5z,8Z,11Z,14Z))(PC sn-2)	2.0 focytb5_c + 2.0 h_c + o2_c + pc205n3203n6_c --> 2.0 ficytb5_c + 2.0 h2o_c + pc205n3204n6_c	Thaps3a_32546 or Thaps3a_22544 or Thaps3a_10501	Thaps3a_10501,Thaps3a_22544,Thaps3a_32546	Fatty acid biosynthesis: Long chain omega-3 synthesis	0	0	10000	0			1.14.19.-
PCD5DS_DHA_ARA_sn2_c	Delta 5 desaturase (22:6(4Z,7Z,10Z,13Z,16Z,19Z)/20:4(5z,8Z,11Z,14Z))(PC sn-2)	2.0 focytb5_c + 2.0 h_c + o2_c + pc226n3203n6_c --> 2.0 ficytb5_c + 2.0 h2o_c + pc226n3204n6_c	Thaps3a_32546 or Thaps3a_22544 or Thaps3a_10501	Thaps3a_10501,Thaps3a_22544,Thaps3a_32546	Fatty acid biosynthesis: Long chain omega-3 synthesis	0	0	10000	0			1.14.19.-
PLA2PC_MYRS_EPA_c	Phospholipase A2 (14:0/20:5(5Z,8Z,11Z,14Z,17Z)) (phosphatidylcholine)	h2o_c + pc140205n3_c --> 1agpc140_c + h_c + tmndnc_c	Thaps3a_4497 or Thaps3a_9458 or Thaps3a_21660	Thaps3a_21660,Thaps3a_4497,Thaps3a_9458	Fatty acid biosynthesis	0	0	10000	0		PHOSPHOLIPASE-A2-RXN	3.1.1.4	R01313	MNXR84847
PLA2PC_PALM_EPA_c	Phospholipase A2 (16:0/20:5(5Z,8Z,11Z,14Z,17Z)) (phosphatidylcholine)	h2o_c + pc160205n3_c --> 1agpc160_c + h_c + tmndnc_c	Thaps3a_4497 or Thaps3a_9458 or Thaps3a_21660	Thaps3a_21660,Thaps3a_4497,Thaps3a_9458	Fatty acid biosynthesis	0	0	10000	0		PHOSPHOLIPASE-A2-RXN	3.1.1.4	R01313	MNXR84847
PLA2PC_HDE_EPA_c	Phospholipase A2 (16:1(9Z)/20:5(5Z,8Z,11Z,14Z,17Z)) (phosphatidylcholine)	h2o_c + pc1619Z205n3_c --> 1agpc161_c + h_c + tmndnc_c	Thaps3a_4497 or Thaps3a_9458 or Thaps3a_21660	Thaps3a_21660,Thaps3a_4497,Thaps3a_9458	Fatty acid biosynthesis	0	0	10000	0		PHOSPHOLIPASE-A2-RXN	3.1.1.4	R01313	MNXR84847
PLA2PC_STC_EPA_c	Phospholipase A2 (18:0/20:5(5Z,8Z,11Z,14Z,17Z)) (phosphatidylcholine)	h2o_c + pc180205n3_c --> 1agpc180_c + h_c + tmndnc_c	Thaps3a_4497 or Thaps3a_9458 or Thaps3a_21660	Thaps3a_21660,Thaps3a_4497,Thaps3a_9458	Fatty acid biosynthesis	0	0	10000	0		PHOSPHOLIPASE-A2-RXN	3.1.1.4	R01313	MNXR84847
PLA2PC_OLE_EPA_c	Phospholipase A2 (18:1(9Z)/20:5(5Z,8Z,11Z,14Z,17Z)) (phosphatidylcholine)	h2o_c + pc1819Z205n3_c --> 1agpc181_c + h_c + tmndnc_c	Thaps3a_4497 or Thaps3a_9458 or Thaps3a_21660	Thaps3a_21660,Thaps3a_4497,Thaps3a_9458	Fatty acid biosynthesis	0	0	10000	0		PHOSPHOLIPASE-A2-RXN	3.1.1.4	R01313	MNXR84847
PLA2PC_EPA_EPA_c	Phospholipase A2 (20:5(5Z,8Z,11Z,14Z,17Z)/20:5(5Z,8Z,11Z,14Z,17Z)) (phosphatidylcholine)	h2o_c + pc205n3_c --> 1agpc205_c + h_c + tmndnc_c	Thaps3a_4497 or Thaps3a_9458 or Thaps3a_21660	Thaps3a_21660,Thaps3a_4497,Thaps3a_9458	Fatty acid biosynthesis	0	0	10000	0		PHOSPHOLIPASE-A2-RXN	3.1.1.4	R01313	MNXR84847
PLA2PC_DHA_EPA_c	Phospholipase A2 (22:6(4Z,7Z,10Z,13Z,16Z,19Z)/20:5(5Z,8Z,11Z,14Z,17Z)) (phosphatidylcholine)	h2o_c + pc226n3205n3_c --> 1agpc226_c + h_c + tmndnc_c	Thaps3a_4497 or Thaps3a_9458 or Thaps3a_21660	Thaps3a_21660,Thaps3a_4497,Thaps3a_9458	Fatty acid biosynthesis	0	0	10000	0		PHOSPHOLIPASE-A2-RXN	3.1.1.4	R01313	MNXR84847
PLA2PC_LNA_EPA_c	Phospholipase A2 (18:2(9Z,12Z)/20:5(5Z,8Z,11Z,14Z,17Z)) (phosphatidylcholine)	h2o_c + pc182n6205n3_c --> 1agpc182_c + h_c + tmndnc_c	Thaps3a_4497 or Thaps3a_9458 or Thaps3a_21660	Thaps3a_21660,Thaps3a_4497,Thaps3a_9458	Fatty acid biosynthesis	0	0	10000	0		PHOSPHOLIPASE-A2-RXN	3.1.1.4	R01313	MNXR84847
ELO5DPA_c	Delta 5 elongase (docosapentanoic acid forming)	3.0 h_c + malcoa_c + 2.0 nadph_c + tmndnccoa_c --> co2_c + coa_c + docos710131619coa_c + h2o_c + 2.0 nadp_c	Thaps3a_93	Thaps3a_93	Fatty acid biosynthesis: Long chain omega-3 synthesis	0	0	10000	0			2.3.1.199	R02223	MNXR14995	10.1007/s10811-015-0617-2	Thaps3a_93 is elo2. Elo2:GFP is localized in the ER.
LPCAT_MYRS_DPA_sn2_c	2-lysophosphatidylcholine O-acyl transferase (14:0/22:5(7Z,10Z,13Z,16Z,19Z))	1agpc140_c + docos710131619coa_c --> coa_c + pc140225n3_c	Thaps3a_1878 or Thaps3a_31566	Thaps3a_1878,Thaps3a_31566	Fatty acid biosynthesis: Long chain omega-3 synthesis	0	0	10000	0		2.3.1.23-RXN	2.3.1.23	R01318	MNXR84849
LPCAT_PALM_DPA_sn2_c	2-lysophosphatidylcholine O-acyl transferase (16:0/22:5(7Z,10Z,13Z,16Z,19Z))	1agpc160_c + docos710131619coa_c --> coa_c + pc160225n3_c	Thaps3a_1878 or Thaps3a_31566	Thaps3a_1878,Thaps3a_31566	Fatty acid biosynthesis: Long chain omega-3 synthesis	0	0	10000	0		2.3.1.23-RXN	2.3.1.23	R01318	MNXR84849
LPCAT_HDE_DPA_sn2_c	2-lysophosphatidylcholine O-acyl transferase (16:1(9Z)/22:5(7Z,10Z,13Z,16Z,19Z))	1agpc161_c + docos710131619coa_c --> coa_c + pc1619Z225n3_c	Thaps3a_1878 or Thaps3a_31566	Thaps3a_1878,Thaps3a_31566	Fatty acid biosynthesis: Long chain omega-3 synthesis	0	0	10000	0		2.3.1.23-RXN	2.3.1.23	R01318	MNXR84849
LPCAT_STC_DPA_sn2_c	2-lysophosphatidylcholine O-acyl transferase (18:0/22:5(7Z,10Z,13Z,16Z,19Z))	1agpc180_c + docos710131619coa_c --> coa_c + pc180225n3_c	Thaps3a_1878 or Thaps3a_31566	Thaps3a_1878,Thaps3a_31566	Fatty acid biosynthesis: Long chain omega-3 synthesis	0	0	10000	0		2.3.1.23-RXN	2.3.1.23	R01318	MNXR84849
LPCAT_LNA_DPA_sn2_c	2-lysophosphatidylcholine O-acyl transferase (18:2(9Z,12Z)/22:5(7Z,10Z,13Z,16Z,19Z))	1agpc182_c + docos710131619coa_c --> coa_c + pc182n6225n3_c	Thaps3a_1878 or Thaps3a_31566	Thaps3a_1878,Thaps3a_31566	Fatty acid biosynthesis: Long chain omega-3 synthesis	0	0	10000	0		2.3.1.23-RXN	2.3.1.23	R01318	MNXR84849
LPCAT_OLE_DPA_sn2_c	2-lysophosphatidylcholine O-acyl transferase (18:1(9Z)/22:5(7Z,10Z,13Z,16Z,19Z))	1agpc181_c + docos710131619coa_c --> coa_c + pc1819Z225n3_c	Thaps3a_1878 or Thaps3a_31566	Thaps3a_1878,Thaps3a_31566	Fatty acid biosynthesis: Long chain omega-3 synthesis	0	0	10000	0		2.3.1.23-RXN	2.3.1.23	R01318	MNXR84849
LPCAT_EPA_DPA_sn2_c	2-lysophosphatidylcholine O-acyl transferase (20:5(5Z,8Z,11Z,14Z,17Z)/22:5(7Z,10Z,13Z,16Z,19Z))	1agpc205_c + docos710131619coa_c --> coa_c + pc205n3225n3_c	Thaps3a_1878 or Thaps3a_31566	Thaps3a_1878,Thaps3a_31566	Fatty acid biosynthesis: Long chain omega-3 synthesis	0	0	10000	0		2.3.1.23-RXN	2.3.1.23	R01318	MNXR84849
LPCAT_DHA_DPA_sn2_c	2-lysophosphatidylcholine O-acyl transferase (22:6(4Z,7Z,10Z,13Z,16Z,19Z)/22:5(7Z,10Z,13Z,16Z,19Z))	1agpc226_c + docos710131619coa_c --> coa_c + pc226n3225n3_c	Thaps3a_1878 or Thaps3a_31566	Thaps3a_1878,Thaps3a_31566	Fatty acid biosynthesis: Long chain omega-3 synthesis	0	0	10000	0		2.3.1.23-RXN	2.3.1.23	R01318	MNXR84849
PCD4DS_MYRS_DHA_sn2_c	Delta 4 desaturase (14:0/22:6(4Z,7Z,10Z,13Z,16Z,19Z))(PC sn-2)	2.0 ficytb5_c + 2.0 nadh_c + o2_c + pc140225n3_c --> 2.0 focytb5_c + 2.0 h2o_c + 2.0 nad_c + pc140226n3_c	Thaps3u_1216	Thaps3u_1216	Fatty acid biosynthesis: Long chain omega-3 synthesis	0	0	10000	0			1.14.19.-
PCD4DS_PALM_DHA_sn2_c	Delta 4 desaturase (16:0/22:6(4Z,7Z,10Z,13Z,16Z,19Z))(PC sn-2)	2.0 ficytb5_c + 2.0 nadh_c + o2_c + pc160225n3_c --> 2.0 focytb5_c + 2.0 h2o_c + 2.0 nad_c + pc160226n3_c	Thaps3u_1216	Thaps3u_1216	Fatty acid biosynthesis: Long chain omega-3 synthesis	0	0	10000	0			1.14.19.-
PCD4DS_HDE_DHA_sn2_c	Delta 4 desaturase (16:1(9Z)/22:6(4Z,7Z,10Z,13Z,16Z,19Z))(PC sn-2)	2.0 ficytb5_c + 2.0 nadh_c + o2_c + pc1619Z225n3_c --> 2.0 focytb5_c + 2.0 h2o_c + 2.0 nad_c + pc1619Z226n3_c	Thaps3u_1216	Thaps3u_1216	Fatty acid biosynthesis: Long chain omega-3 synthesis	0	0	10000	0			1.14.19.-
PCD4DS_STC_DHA_sn2_c	Delta 4 desaturase (18:0/22:6(4Z,7Z,10Z,13Z,16Z,19Z))(PC sn-2)	2.0 ficytb5_c + 2.0 nadh_c + o2_c + pc180225n3_c --> 2.0 focytb5_c + 2.0 h2o_c + 2.0 nad_c + pc180226n3_c	Thaps3u_1216	Thaps3u_1216	Fatty acid biosynthesis: Long chain omega-3 synthesis	0	0	10000	0			1.14.19.-
PCD4DS_LNA_DHA_sn2_c	Delta 4 desaturase (18:2(9Z,12Z)/22:6(4Z,7Z,10Z,13Z,16Z,19Z))(PC sn-2)	2.0 ficytb5_c + 2.0 nadh_c + o2_c + pc182n6225n3_c --> 2.0 focytb5_c + 2.0 h2o_c + 2.0 nad_c + pc182n6226n3_c	Thaps3u_1216	Thaps3u_1216	Fatty acid biosynthesis: Long chain omega-3 synthesis	0	0	10000	0			1.14.19.-
PCD4DS_OLE_DHA_sn2_c	Delta 4 desaturase (18:1(9Z)/22:6(4Z,7Z,10Z,13Z,16Z,19Z))(PC sn-2)	2.0 ficytb5_c + 2.0 nadh_c + o2_c + pc1819Z225n3_c --> 2.0 focytb5_c + 2.0 h2o_c + 2.0 nad_c + pc1819Z226n3_c	Thaps3u_1216	Thaps3u_1216	Fatty acid biosynthesis: Long chain omega-3 synthesis	0	0	10000	0			1.14.19.-
PCD4DS_EPA_DHA_sn2_c	Delta 4 desaturase (20:5(5Z,8Z,11Z,14Z,17Z)/22:6(4Z,7Z,10Z,13Z,16Z,19Z))(PC sn-2)	2.0 ficytb5_c + 2.0 nadh_c + o2_c + pc205n3225n3_c --> 2.0 focytb5_c + 2.0 h2o_c + 2.0 nad_c + pc205n3226n3_c	Thaps3u_1216	Thaps3u_1216	Fatty acid biosynthesis: Long chain omega-3 synthesis	0	0	10000	0			1.14.19.-
PCD4DS_DHA_DHA_sn2_c	Delta 4 desaturase (22:6(4Z,7Z,10Z,13Z,16Z,19Z)/22:6(4Z,7Z,10Z,13Z,16Z,19Z))(PC sn-2)	2.0 ficytb5_c + 2.0 nadh_c + o2_c + pc226n3225n3_c --> 2.0 focytb5_c + 2.0 h2o_c + 2.0 nad_c + pc226n3_c	Thaps3u_1216	Thaps3u_1216	Fatty acid biosynthesis: Long chain omega-3 synthesis	0	0	10000	0			1.14.19.-
PLDPC_MYRS_MYRS_c	Phospholipase D (14:0/14:0) (phosphatidylcholine)	h2o_c + pc140_c --> chol_c + h_c + pa140_c	Thaps3a_3597 or Thaps3a_7024	Thaps3a_3597,Thaps3a_7024	Fatty acid biosynthesis	0	0	10000	0		PHOSCHOL-RXN	3.1.4.4	R01310	MNXR84846
PLDPC_MYRS_PALM_c	Phospholipase D (14:0/16:0) (phosphatidylcholine)	h2o_c + pc140160_c --> chol_c + h_c + pa140160_c	Thaps3a_3597 or Thaps3a_7024	Thaps3a_3597,Thaps3a_7024	Fatty acid biosynthesis	0	0	10000	0		PHOSCHOL-RXN	3.1.4.4	R01310	MNXR84846
PLDPC_MYRS_HDE_c	Phospholipase D (14:0/16:1(9Z)) (phosphatidylcholine)	h2o_c + pc1401619Z_c --> chol_c + h_c + pa1401619Z_c	Thaps3a_3597 or Thaps3a_7024	Thaps3a_3597,Thaps3a_7024	Fatty acid biosynthesis	0	0	10000	0		PHOSCHOL-RXN	3.1.4.4	R01310	MNXR84846
PLDPC_MYRS_STC_c	Phospholipase D (14:0/18:0) (phosphatidylcholine)	h2o_c + pc140180_c --> chol_c + h_c + pa140180_c	Thaps3a_3597 or Thaps3a_7024	Thaps3a_3597,Thaps3a_7024	Fatty acid biosynthesis	0	0	10000	0		PHOSCHOL-RXN	3.1.4.4	R01310	MNXR84846
PLDPC_MYRS_OLE_c	Phospholipase D (14:0/18:1(9Z)) (phosphatidylcholine)	h2o_c + pc1401819Z_c --> chol_c + h_c + pa1401819Z_c	Thaps3a_3597 or Thaps3a_7024	Thaps3a_3597,Thaps3a_7024	Fatty acid biosynthesis	0	0	10000	0		PHOSCHOL-RXN	3.1.4.4	R01310	MNXR84846
PLDPC_MYRS_EPA_c	Phospholipase D (14:0/20:5(5Z,8Z,11Z,14Z,17Z)) (phosphatidylcholine)	h2o_c + pc140205n3_c --> chol_c + h_c + pa140205n3_c	Thaps3a_3597 or Thaps3a_7024	Thaps3a_3597,Thaps3a_7024	Fatty acid biosynthesis	0	0	10000	0		PHOSCHOL-RXN	3.1.4.4	R01310	MNXR84846
PLDPC_MYRS_DHA_c	Phospholipase D (14:0/22:6(4Z,7Z,10Z,13Z,16Z,19Z)) (phosphatidylcholine)	h2o_c + pc140226n3_c --> chol_c + h_c + pa140226n3_c	Thaps3a_3597 or Thaps3a_7024	Thaps3a_3597,Thaps3a_7024	Fatty acid biosynthesis	0	0	10000	0		PHOSCHOL-RXN	3.1.4.4	R01310	MNXR84846
PLDPC_PALM_MYRS_c	Phospholipase D (16:0/14:0) (phosphatidylcholine)	h2o_c + pc160140_c --> chol_c + h_c + pa160140_c	Thaps3a_3597 or Thaps3a_7024	Thaps3a_3597,Thaps3a_7024	Fatty acid biosynthesis	0	0	10000	0		PHOSCHOL-RXN	3.1.4.4	R01310	MNXR84846
PLDPC_PALM_PALM_c	Phospholipase D (16:0/16:0) (phosphatidylcholine)	h2o_c + pc160_c --> chol_c + h_c + pa160_c	Thaps3a_3597 or Thaps3a_7024	Thaps3a_3597,Thaps3a_7024	Fatty acid biosynthesis	0	0	10000	0		PHOSCHOL-RXN	3.1.4.4	R01310	MNXR84846
PLDPC_PALM_HDE_c	Phospholipase D (16:0/16:1(9Z)) (phosphatidylcholine)	h2o_c + pc1601619Z_c --> chol_c + h_c + pa1601619Z_c	Thaps3a_3597 or Thaps3a_7024	Thaps3a_3597,Thaps3a_7024	Fatty acid biosynthesis	0	0	10000	0		PHOSCHOL-RXN	3.1.4.4	R01310	MNXR84846
PLDPC_PALM_STC_c	Phospholipase D (16:0/18:0) (phosphatidylcholine)	h2o_c + pc160180_c --> chol_c + h_c + pa160180_c	Thaps3a_3597 or Thaps3a_7024	Thaps3a_3597,Thaps3a_7024	Fatty acid biosynthesis	0	0	10000	0		PHOSCHOL-RXN	3.1.4.4	R01310	MNXR84846
PLDPC_PALM_OLE_c	Phospholipase D (16:0/18:1(9Z)) (phosphatidylcholine)	h2o_c + pc1601819Z_c --> chol_c + h_c + pa1601819Z_c	Thaps3a_3597 or Thaps3a_7024	Thaps3a_3597,Thaps3a_7024	Fatty acid biosynthesis	0	0	10000	0		PHOSCHOL-RXN	3.1.4.4	R01310	MNXR84846
PLDPC_PALM_EPA_c	Phospholipase D (16:0/20:5(5Z,8Z,11Z,14Z,17Z)) (phosphatidylcholine)	h2o_c + pc160205n3_c --> chol_c + h_c + pa160205n3_c	Thaps3a_3597 or Thaps3a_7024	Thaps3a_3597,Thaps3a_7024	Fatty acid biosynthesis	0	0	10000	0		PHOSCHOL-RXN	3.1.4.4	R01310	MNXR84846
PLDPC_PALM_DHA_c	Phospholipase D (16:0/22:6(4Z,7Z,10Z,13Z,16Z,19Z)) (phosphatidylcholine)	h2o_c + pc160226n3_c --> chol_c + h_c + pa160226n3_c	Thaps3a_3597 or Thaps3a_7024	Thaps3a_3597,Thaps3a_7024	Fatty acid biosynthesis	0	0	10000	0		PHOSCHOL-RXN	3.1.4.4	R01310	MNXR84846
PLDPC_HDE_MYRS_c	Phospholipase D (16:1(9Z)/14:0) (phosphatidylcholine)	h2o_c + pc1619Z140_c --> chol_c + h_c + pa1619Z140_c	Thaps3a_3597 or Thaps3a_7024	Thaps3a_3597,Thaps3a_7024	Fatty acid biosynthesis	0	0	10000	0		PHOSCHOL-RXN	3.1.4.4	R01310	MNXR84846
PLDPC_HDE_PALM_c	Phospholipase D (16:1(9Z)/16:0) (phosphatidylcholine)	h2o_c + pc1619Z160_c --> chol_c + h_c + pa1619Z160_c	Thaps3a_3597 or Thaps3a_7024	Thaps3a_3597,Thaps3a_7024	Fatty acid biosynthesis	0	0	10000	0		PHOSCHOL-RXN	3.1.4.4	R01310	MNXR84846
PLDPC_HDE_HDE_c	Phospholipase D (16:1(9Z)/16:1(9Z)) (phosphatidylcholine)	h2o_c + pc161_c --> chol_c + h_c + pa161_c	Thaps3a_3597 or Thaps3a_7024	Thaps3a_3597,Thaps3a_7024	Fatty acid biosynthesis	0	0	10000	0		PHOSCHOL-RXN	3.1.4.4	R01310	MNXR84846
PLDPC_HDE_STC_c	Phospholipase D (16:1(9Z)/18:0) (phosphatidylcholine)	h2o_c + pc1619Z180_c --> chol_c + h_c + pa1619Z180_c	Thaps3a_3597 or Thaps3a_7024	Thaps3a_3597,Thaps3a_7024	Fatty acid biosynthesis	0	0	10000	0		PHOSCHOL-RXN	3.1.4.4	R01310	MNXR84846
PLDPC_HDE_OLE_c	Phospholipase D (16:1(9Z)/18:1(9Z)) (phosphatidylcholine)	h2o_c + pc1619Z1819Z_c --> chol_c + h_c + pa1619Z1819Z_c	Thaps3a_3597 or Thaps3a_7024	Thaps3a_3597,Thaps3a_7024	Fatty acid biosynthesis	0	0	10000	0		PHOSCHOL-RXN	3.1.4.4	R01310	MNXR84846
PLDPC_HDE_EPA_c	Phospholipase D (16:1(9Z)/20:5(5Z,8Z,11Z,14Z,17Z)) (phosphatidylcholine)	h2o_c + pc1619Z205n3_c --> chol_c + h_c + pa1619Z205n3_c	Thaps3a_3597 or Thaps3a_7024	Thaps3a_3597,Thaps3a_7024	Fatty acid biosynthesis	0	0	10000	0		PHOSCHOL-RXN	3.1.4.4	R01310	MNXR84846
PLDPC_HDE_DHA_c	Phospholipase D (16:1(9Z)/22:6(4Z,7Z,10Z,13Z,16Z,19Z)) (phosphatidylcholine)	h2o_c + pc1619Z226n3_c --> chol_c + h_c + pa1619Z226n3_c	Thaps3a_3597 or Thaps3a_7024	Thaps3a_3597,Thaps3a_7024	Fatty acid biosynthesis	0	0	10000	0		PHOSCHOL-RXN	3.1.4.4	R01310	MNXR84846
PLDPC_STC_MYRS_c	Phospholipase D (18:0/14:0) (phosphatidylcholine)	h2o_c + pc180140_c --> chol_c + h_c + pa180140_c	Thaps3a_3597 or Thaps3a_7024	Thaps3a_3597,Thaps3a_7024	Fatty acid biosynthesis	0	0	10000	0		PHOSCHOL-RXN	3.1.4.4	R01310	MNXR84846
PLDPC_STC_PALM_c	Phospholipase D (18:0/16:0) (phosphatidylcholine)	h2o_c + pc180160_c --> chol_c + h_c + pa180160_c	Thaps3a_3597 or Thaps3a_7024	Thaps3a_3597,Thaps3a_7024	Fatty acid biosynthesis	0	0	10000	0		PHOSCHOL-RXN	3.1.4.4	R01310	MNXR84846
PLDPC_STC_HDE_c	Phospholipase D (18:0/16:1(9Z)) (phosphatidylcholine)	h2o_c + pc1801619Z_c --> chol_c + h_c + pa1801619Z_c	Thaps3a_3597 or Thaps3a_7024	Thaps3a_3597,Thaps3a_7024	Fatty acid biosynthesis	0	0	10000	0		PHOSCHOL-RXN	3.1.4.4	R01310	MNXR84846
PLDPC_STC_STC_c	Phospholipase D (18:0/18:0) (phosphatidylcholine)	h2o_c + pc180_c --> chol_c + h_c + pa180_c	Thaps3a_3597 or Thaps3a_7024	Thaps3a_3597,Thaps3a_7024	Fatty acid biosynthesis	0	0	10000	0		PHOSCHOL-RXN	3.1.4.4	R01310	MNXR84846
PLDPC_STC_OLE_c	Phospholipase D (18:0/18:1(9Z)) (phosphatidylcholine)	h2o_c + pc1801819Z_c --> chol_c + h_c + pa1801819Z_c	Thaps3a_3597 or Thaps3a_7024	Thaps3a_3597,Thaps3a_7024	Fatty acid biosynthesis	0	0	10000	0		PHOSCHOL-RXN	3.1.4.4	R01310	MNXR84846
PLDPC_STC_EPA_c	Phospholipase D (18:0/20:5(5Z,8Z,11Z,14Z,17Z)) (phosphatidylcholine)	h2o_c + pc180205n3_c --> chol_c + h_c + pa180205n3_c	Thaps3a_3597 or Thaps3a_7024	Thaps3a_3597,Thaps3a_7024	Fatty acid biosynthesis	0	0	10000	0		PHOSCHOL-RXN	3.1.4.4	R01310	MNXR84846
PLDPC_STC_DHA_c	Phospholipase D (18:0/22:6(4Z,7Z,10Z,13Z,16Z,19Z)) (phosphatidylcholine)	h2o_c + pc180226n3_c --> chol_c + h_c + pa180226n3_c	Thaps3a_3597 or Thaps3a_7024	Thaps3a_3597,Thaps3a_7024	Fatty acid biosynthesis	0	0	10000	0		PHOSCHOL-RXN	3.1.4.4	R01310	MNXR84846
PLDPC_OLE_MYRS_c	Phospholipase D (18:1(9Z)/14:0) (phosphatidylcholine)	h2o_c + pc1819Z140_c --> chol_c + h_c + pa1819Z140_c	Thaps3a_3597 or Thaps3a_7024	Thaps3a_3597,Thaps3a_7024	Fatty acid biosynthesis	0	0	10000	0		PHOSCHOL-RXN	3.1.4.4	R01310	MNXR84846
PLDPC_OLE_PALM_c	Phospholipase D (18:1(9Z)/16:0) (phosphatidylcholine)	h2o_c + pc1819Z160_c --> chol_c + h_c + pa1819Z160_c	Thaps3a_3597 or Thaps3a_7024	Thaps3a_3597,Thaps3a_7024	Fatty acid biosynthesis	0	0	10000	0		PHOSCHOL-RXN	3.1.4.4	R01310	MNXR84846
PLDPC_OLE_HDE_c	Phospholipase D (18:1(9Z)/16:1(9Z)) (phosphatidylcholine)	h2o_c + pc1819Z1619Z_c --> chol_c + h_c + pa1819Z1619Z_c	Thaps3a_3597 or Thaps3a_7024	Thaps3a_3597,Thaps3a_7024	Fatty acid biosynthesis	0	0	10000	0		PHOSCHOL-RXN	3.1.4.4	R01310	MNXR84846
PLDPC_OLE_STC_c	Phospholipase D (18:1(9Z)/18:0) (phosphatidylcholine)	h2o_c + pc1819Z180_c --> chol_c + h_c + pa1819Z180_c	Thaps3a_3597 or Thaps3a_7024	Thaps3a_3597,Thaps3a_7024	Fatty acid biosynthesis	0	0	10000	0		PHOSCHOL-RXN	3.1.4.4	R01310	MNXR84846
PLDPC_OLE_OLE_c	Phospholipase D (18:1(9Z)/18:1(9Z)) (phosphatidylcholine)	h2o_c + pc181_9_c --> chol_c + h_c + pa181_9_c	Thaps3a_3597 or Thaps3a_7024	Thaps3a_3597,Thaps3a_7024	Fatty acid biosynthesis	0	0	10000	0		PHOSCHOL-RXN	3.1.4.4	R01310	MNXR84846
PLDPC_OLE_EPA_c	Phospholipase D (18:1(9Z)/20:5(5Z,8Z,11Z,14Z,17Z)) (phosphatidylcholine)	h2o_c + pc1819Z205n3_c --> chol_c + h_c + pa1819Z205n3_c	Thaps3a_3597 or Thaps3a_7024	Thaps3a_3597,Thaps3a_7024	Fatty acid biosynthesis	0	0	10000	0		PHOSCHOL-RXN	3.1.4.4	R01310	MNXR84846
PLDPC_OLE_DHA_c	Phospholipase D (18:1(9Z)/22:6(4Z,7Z,10Z,13Z,16Z,19Z)) (phosphatidylcholine)	h2o_c + pc1819Z226n3_c --> chol_c + h_c + pa1819Z226n3_c	Thaps3a_3597 or Thaps3a_7024	Thaps3a_3597,Thaps3a_7024	Fatty acid biosynthesis	0	0	10000	0		PHOSCHOL-RXN	3.1.4.4	R01310	MNXR84846
PLDPC_EPA_MYRS_c	Phospholipase D (20:5(5Z,8Z,11Z,14Z,17Z)/14:0) (phosphatidylcholine)	h2o_c + pc205n3140_c --> chol_c + h_c + pa205n3140_c	Thaps3a_3597 or Thaps3a_7024	Thaps3a_3597,Thaps3a_7024	Fatty acid biosynthesis	0	0	10000	0		PHOSCHOL-RXN	3.1.4.4	R01310	MNXR84846
PLDPC_EPA_PALM_c	Phospholipase D (20:5(5Z,8Z,11Z,14Z,17Z)/16:0) (phosphatidylcholine)	h2o_c + pc205n3160_c --> chol_c + h_c + pa205n3160_c	Thaps3a_3597 or Thaps3a_7024	Thaps3a_3597,Thaps3a_7024	Fatty acid biosynthesis	0	0	10000	0		PHOSCHOL-RXN	3.1.4.4	R01310	MNXR84846
PLDPC_EPA_HDE_c	Phospholipase D (20:5(5Z,8Z,11Z,14Z,17Z)/16:1(9Z)) (phosphatidylcholine)	h2o_c + pc205n31619Z_c --> chol_c + h_c + pa205n31619Z_c	Thaps3a_3597 or Thaps3a_7024	Thaps3a_3597,Thaps3a_7024	Fatty acid biosynthesis	0	0	10000	0		PHOSCHOL-RXN	3.1.4.4	R01310	MNXR84846
PLDPC_EPA_STC_c	Phospholipase D (20:5(5Z,8Z,11Z,14Z,17Z)/18:0) (phosphatidylcholine)	h2o_c + pc205n3180_c --> chol_c + h_c + pa205n3180_c	Thaps3a_3597 or Thaps3a_7024	Thaps3a_3597,Thaps3a_7024	Fatty acid biosynthesis	0	0	10000	0		PHOSCHOL-RXN	3.1.4.4	R01310	MNXR84846
PLDPC_EPA_OLE_c	Phospholipase D (20:5(5Z,8Z,11Z,14Z,17Z)/18:1(9Z)) (phosphatidylcholine)	h2o_c + pc205n31819Z_c --> chol_c + h_c + pa205n31819Z_c	Thaps3a_3597 or Thaps3a_7024	Thaps3a_3597,Thaps3a_7024	Fatty acid biosynthesis	0	0	10000	0		PHOSCHOL-RXN	3.1.4.4	R01310	MNXR84846
PLDPC_EPA_EPA_c	Phospholipase D (20:5(5Z,8Z,11Z,14Z,17Z)/20:5(5Z,8Z,11Z,14Z,17Z)) (phosphatidylcholine)	h2o_c + pc205n3_c --> chol_c + h_c + pa205n3_c	Thaps3a_3597 or Thaps3a_7024	Thaps3a_3597,Thaps3a_7024	Fatty acid biosynthesis	0	0	10000	0		PHOSCHOL-RXN	3.1.4.4	R01310	MNXR84846
PLDPC_EPA_DHA_c	Phospholipase D (20:5(5Z,8Z,11Z,14Z,17Z)/22:6(4Z,7Z,10Z,13Z,16Z,19Z)) (phosphatidylcholine)	h2o_c + pc205n3226n3_c --> chol_c + h_c + pa205n3226n3_c	Thaps3a_3597 or Thaps3a_7024	Thaps3a_3597,Thaps3a_7024	Fatty acid biosynthesis	0	0	10000	0		PHOSCHOL-RXN	3.1.4.4	R01310	MNXR84846
PLDPC_DHA_MYRS_c	Phospholipase D (22:6(4Z,7Z,10Z,13Z,16Z,19Z)/14:0) (phosphatidylcholine)	h2o_c + pc226n3140_c --> chol_c + h_c + pa226n3140_c	Thaps3a_3597 or Thaps3a_7024	Thaps3a_3597,Thaps3a_7024	Fatty acid biosynthesis	0	0	10000	0		PHOSCHOL-RXN	3.1.4.4	R01310	MNXR84846
PLDPC_DHA_PALM_c	Phospholipase D (22:6(4Z,7Z,10Z,13Z,16Z,19Z)/16:0) (phosphatidylcholine)	h2o_c + pc226n3160_c --> chol_c + h_c + pa226n3160_c	Thaps3a_3597 or Thaps3a_7024	Thaps3a_3597,Thaps3a_7024	Fatty acid biosynthesis	0	0	10000	0		PHOSCHOL-RXN	3.1.4.4	R01310	MNXR84846
PLDPC_DHA_HDE_c	Phospholipase D (22:6(4Z,7Z,10Z,13Z,16Z,19Z)/16:1(9Z)) (phosphatidylcholine)	h2o_c + pc226n31619Z_c --> chol_c + h_c + pa226n31619Z_c	Thaps3a_3597 or Thaps3a_7024	Thaps3a_3597,Thaps3a_7024	Fatty acid biosynthesis	0	0	10000	0		PHOSCHOL-RXN	3.1.4.4	R01310	MNXR84846
PLDPC_DHA_STC_c	Phospholipase D (22:6(4Z,7Z,10Z,13Z,16Z,19Z)/18:0) (phosphatidylcholine)	h2o_c + pc226n3180_c --> chol_c + h_c + pa226n3180_c	Thaps3a_3597 or Thaps3a_7024	Thaps3a_3597,Thaps3a_7024	Fatty acid biosynthesis	0	0	10000	0		PHOSCHOL-RXN	3.1.4.4	R01310	MNXR84846
PLDPC_DHA_OLE_c	Phospholipase D (22:6(4Z,7Z,10Z,13Z,16Z,19Z)/18:1(9Z)) (phosphatidylcholine)	h2o_c + pc226n31819Z_c --> chol_c + h_c + pa226n31819Z_c	Thaps3a_3597 or Thaps3a_7024	Thaps3a_3597,Thaps3a_7024	Fatty acid biosynthesis	0	0	10000	0		PHOSCHOL-RXN	3.1.4.4	R01310	MNXR84846
PLDPC_DHA_EPA_c	Phospholipase D (22:6(4Z,7Z,10Z,13Z,16Z,19Z)/20:5(5Z,8Z,11Z,14Z,17Z)) (phosphatidylcholine)	h2o_c + pc226n3205n3_c --> chol_c + h_c + pa226n3205n3_c	Thaps3a_3597 or Thaps3a_7024	Thaps3a_3597,Thaps3a_7024	Fatty acid biosynthesis	0	0	10000	0		PHOSCHOL-RXN	3.1.4.4	R01310	MNXR84846
PLDPC_DHA_DHA_c	Phospholipase D (22:6(4Z,7Z,10Z,13Z,16Z,19Z)/22:6(4Z,7Z,10Z,13Z,16Z,19Z)) (phosphatidylcholine)	h2o_c + pc226n3_c --> chol_c + h_c + pa226n3_c	Thaps3a_3597 or Thaps3a_7024	Thaps3a_3597,Thaps3a_7024	Fatty acid biosynthesis	0	0	10000	0		PHOSCHOL-RXN	3.1.4.4	R01310	MNXR84846
PLDPC_MYRS_LNA_c	Phospholipase D (14:0/18:2(9Z,12Z)) (phosphatidylcholine)	h2o_c + pc140182n6_c --> chol_c + h_c + pa140182n6_c	Thaps3a_3597 or Thaps3a_7024	Thaps3a_3597,Thaps3a_7024	Fatty acid biosynthesis	0	0	10000	0		PHOSCHOL-RXN	3.1.4.4	R01310	MNXR84846
PLDPC_PALM_LNA_c	Phospholipase D (16:0/18:2(9Z,12Z)) (phosphatidylcholine)	h2o_c + pc160182n6_c --> chol_c + h_c + pa160182n6_c	Thaps3a_3597 or Thaps3a_7024	Thaps3a_3597,Thaps3a_7024	Fatty acid biosynthesis	0	0	10000	0		PHOSCHOL-RXN	3.1.4.4	R01310	MNXR84846
PLDPC_HDE_LNA_c	Phospholipase D (16:1(9Z)/18:2(9Z,12Z)) (phosphatidylcholine)	h2o_c + pc1619Z182n6_c --> chol_c + h_c + pa1619Z182n6_c	Thaps3a_3597 or Thaps3a_7024	Thaps3a_3597,Thaps3a_7024	Fatty acid biosynthesis	0	0	10000	0		PHOSCHOL-RXN	3.1.4.4	R01310	MNXR84846
PLDPC_STC_LNA_c	Phospholipase D (18:0/18:2(9Z,12Z)) (phosphatidylcholine)	h2o_c + pc180182n6_c --> chol_c + h_c + pa180182n6_c	Thaps3a_3597 or Thaps3a_7024	Thaps3a_3597,Thaps3a_7024	Fatty acid biosynthesis	0	0	10000	0		PHOSCHOL-RXN	3.1.4.4	R01310	MNXR84846
PLDPC_LNA_MYRS_c	Phospholipase D (18:2(9Z,12Z)/14:0) (phosphatidylcholine)	h2o_c + pc182n6140_c --> chol_c + h_c + pa182n6140_c	Thaps3a_3597 or Thaps3a_7024	Thaps3a_3597,Thaps3a_7024	Fatty acid biosynthesis	0	0	10000	0		PHOSCHOL-RXN	3.1.4.4	R01310	MNXR84846
PLDPC_LNA_PALM_c	Phospholipase D (18:2(9Z,12Z)/16:0) (phosphatidylcholine)	h2o_c + pc182n6160_c --> chol_c + h_c + pa182n6160_c	Thaps3a_3597 or Thaps3a_7024	Thaps3a_3597,Thaps3a_7024	Fatty acid biosynthesis	0	0	10000	0		PHOSCHOL-RXN	3.1.4.4	R01310	MNXR84846
PLDPC_LNA_HDE_c	Phospholipase D (18:2(9Z,12Z)/16:1(9Z)) (phosphatidylcholine)	h2o_c + pc182n61619Z_c --> chol_c + h_c + pa182n61619Z_c	Thaps3a_3597 or Thaps3a_7024	Thaps3a_3597,Thaps3a_7024	Fatty acid biosynthesis	0	0	10000	0		PHOSCHOL-RXN	3.1.4.4	R01310	MNXR84846
PLDPC_LNA_STC_c	Phospholipase D (18:2(9Z,12Z)/18:0) (phosphatidylcholine)	h2o_c + pc182n6180_c --> chol_c + h_c + pa182n6180_c	Thaps3a_3597 or Thaps3a_7024	Thaps3a_3597,Thaps3a_7024	Fatty acid biosynthesis	0	0	10000	0		PHOSCHOL-RXN	3.1.4.4	R01310	MNXR84846
PLDPC_LNA_OLE_c	Phospholipase D (18:2(9Z,12Z)/18:1(9Z)) (phosphatidylcholine)	h2o_c + pc182n61819Z_c --> chol_c + h_c + pa182n61819Z_c	Thaps3a_3597 or Thaps3a_7024	Thaps3a_3597,Thaps3a_7024	Fatty acid biosynthesis	0	0	10000	0		PHOSCHOL-RXN	3.1.4.4	R01310	MNXR84846
PLDPC_LNA_LNA_c	Phospholipase D (18:2(9Z,12Z)/18:2(9Z,12Z) (phosphatidylcholine)	h2o_c + pc182_9_12_c --> chol_c + h_c + pa182_9_12_c	Thaps3a_3597 or Thaps3a_7024	Thaps3a_3597,Thaps3a_7024	Fatty acid biosynthesis	0	0	10000	0		PHOSCHOL-RXN	3.1.4.4	R01310	MNXR84846
PLDPC_OLE_LNA_c	Phospholipase D (18:1(9Z)/18:2(9Z,12Z)) (phosphatidylcholine)	h2o_c + pc1819Z182n6_c --> chol_c + h_c + pa1819Z182n6_c	Thaps3a_3597 or Thaps3a_7024	Thaps3a_3597,Thaps3a_7024	Fatty acid biosynthesis	0	0	10000	0		PHOSCHOL-RXN	3.1.4.4	R01310	MNXR84846
PLDPC_LNA_EPA_c	Phospholipase D (18:2(9Z,12Z)/20:5(5Z,8Z,11Z,14Z,17Z)) (phosphatidylcholine)	h2o_c + pc182n6205n3_c --> chol_c + h_c + pa182n6205n3_c	Thaps3a_3597 or Thaps3a_7024	Thaps3a_3597,Thaps3a_7024	Fatty acid biosynthesis	0	0	10000	0		PHOSCHOL-RXN	3.1.4.4	R01310	MNXR84846
PLDPC_LNA_DHA_c	Phospholipase D (18:2(9Z,12Z)/22:6(4Z,7Z,10Z,13Z,16Z,19Z)) (phosphatidylcholine)	h2o_c + pc182n6226n3_c --> chol_c + h_c + pa182n6226n3_c	Thaps3a_3597 or Thaps3a_7024	Thaps3a_3597,Thaps3a_7024	Fatty acid biosynthesis	0	0	10000	0		PHOSCHOL-RXN	3.1.4.4	R01310	MNXR84846
PLDPC_EPA_LNA_c	Phospholipase D (20:5(5Z,8Z,11Z,14Z,17Z)/18:2(9Z,12Z)) (phosphatidylcholine)	h2o_c + pc205n3182n6_c --> chol_c + h_c + pa205n3182n6_c	Thaps3a_3597 or Thaps3a_7024	Thaps3a_3597,Thaps3a_7024	Fatty acid biosynthesis	0	0	10000	0		PHOSCHOL-RXN	3.1.4.4	R01310	MNXR84846
PLDPC_DHA_LNA_c	Phospholipase D (22:6(4Z,7Z,10Z,13Z,16Z,19Z)/18:2(9Z,12Z)) (phosphatidylcholine)	h2o_c + pc226n3182n6_c --> chol_c + h_c + pa226n3182n6_c	Thaps3a_3597 or Thaps3a_7024	Thaps3a_3597,Thaps3a_7024	Fatty acid biosynthesis	0	0	10000	0		PHOSCHOL-RXN	3.1.4.4	R01310	MNXR84846
PLDPC_MYRS_GLNA_c	Phospholipase D (14:0/18:3(6Z,9Z,12Z)) (phosphatidylcholine)	h2o_c + pc140183n6_c --> chol_c + h_c + pa140183n6_c	Thaps3a_3597 or Thaps3a_7024	Thaps3a_3597,Thaps3a_7024	Fatty acid biosynthesis	0	0	10000	0		PHOSCHOL-RXN	3.1.4.4	R01310	MNXR84846
PLDPC_PALM_GLNA_c	Phospholipase D (16:0/18:3(6Z,9Z,12Z)) (phosphatidylcholine)	h2o_c + pc160183n6_c --> chol_c + h_c + pa160183n6_c	Thaps3a_3597 or Thaps3a_7024	Thaps3a_3597,Thaps3a_7024	Fatty acid biosynthesis	0	0	10000	0		PHOSCHOL-RXN	3.1.4.4	R01310	MNXR84846
PLDPC_HDE_GLNA_c	Phospholipase D (16:1(9Z)/18:3(6Z,9Z,12Z)) (phosphatidylcholine)	h2o_c + pc1619Z183n6_c --> chol_c + h_c + pa1619Z183n6_c	Thaps3a_3597 or Thaps3a_7024	Thaps3a_3597,Thaps3a_7024	Fatty acid biosynthesis	0	0	10000	0		PHOSCHOL-RXN	3.1.4.4	R01310	MNXR84846
PLDPC_STC_GLNA_c	Phospholipase D (18:0/18:3(6Z,9Z,12Z)) (phosphatidylcholine)	h2o_c + pc180183n6_c --> chol_c + h_c + pa180183n6_c	Thaps3a_3597 or Thaps3a_7024	Thaps3a_3597,Thaps3a_7024	Fatty acid biosynthesis	0	0	10000	0		PHOSCHOL-RXN	3.1.4.4	R01310	MNXR84846
PLDPC_LNA_GLNA_c	Phospholipase D (18:2(9Z,12Z)/18:3(6Z,9Z,12Z)) (phosphatidylcholine)	h2o_c + pc182n6183n6_c --> chol_c + h_c + pa182n6183n6_c	Thaps3a_3597 or Thaps3a_7024	Thaps3a_3597,Thaps3a_7024	Fatty acid biosynthesis	0	0	10000	0		PHOSCHOL-RXN	3.1.4.4	R01310	MNXR84846
PLDPC_OLE_GLNA_c	Phospholipase D (18:1(9Z)/18:3(6Z,9Z,12Z)) (phosphatidylcholine)	h2o_c + pc1819Z183n6_c --> chol_c + h_c + pa1819Z183n6_c	Thaps3a_3597 or Thaps3a_7024	Thaps3a_3597,Thaps3a_7024	Fatty acid biosynthesis	0	0	10000	0		PHOSCHOL-RXN	3.1.4.4	R01310	MNXR84846
PLDPC_EPA_GLNA_c	Phospholipase D (20:5(5Z,8Z,11Z,14Z,17Z)/18:3(6Z,9Z,12Z)) (phosphatidylcholine)	h2o_c + pc205n3183n6_c --> chol_c + h_c + pa205n3183n6_c	Thaps3a_3597 or Thaps3a_7024	Thaps3a_3597,Thaps3a_7024	Fatty acid biosynthesis	0	0	10000	0		PHOSCHOL-RXN	3.1.4.4	R01310	MNXR84846
PLDPC_DHA_GLNA_c	Phospholipase D (22:6(4Z,7Z,10Z,13Z,16Z,19Z)/18:3(6Z,9Z,12Z)) (phosphatidylcholine)	h2o_c + pc226n3183n6_c --> chol_c + h_c + pa226n3183n6_c	Thaps3a_3597 or Thaps3a_7024	Thaps3a_3597,Thaps3a_7024	Fatty acid biosynthesis	0	0	10000	0		PHOSCHOL-RXN	3.1.4.4	R01310	MNXR84846
PLDPC_MYRS_ALNA_c	Phospholipase D (14:0/18:3(9Z,12Z,15Z)) (phosphatidylcholine)	h2o_c + pc140183n3_c --> chol_c + h_c + pa140183n3_c	Thaps3a_3597 or Thaps3a_7024	Thaps3a_3597,Thaps3a_7024	Fatty acid biosynthesis	0	0	10000	0		PHOSCHOL-RXN	3.1.4.4	R01310	MNXR84846
PLDPC_PALM_ALNA_c	Phospholipase D (16:0/18:3(9Z,12Z,15Z)) (phosphatidylcholine)	h2o_c + pc160183n3_c --> chol_c + h_c + pa160183n3_c	Thaps3a_3597 or Thaps3a_7024	Thaps3a_3597,Thaps3a_7024	Fatty acid biosynthesis	0	0	10000	0		PHOSCHOL-RXN	3.1.4.4	R01310	MNXR84846
PLDPC_HDE_ALNA_c	Phospholipase D (16:1(9Z)/18:3(9Z,12Z,15Z)) (phosphatidylcholine)	h2o_c + pc1619Z183n3_c --> chol_c + h_c + pa1619Z183n3_c	Thaps3a_3597 or Thaps3a_7024	Thaps3a_3597,Thaps3a_7024	Fatty acid biosynthesis	0	0	10000	0		PHOSCHOL-RXN	3.1.4.4	R01310	MNXR84846
PLDPC_STC_ALNA_c	Phospholipase D (18:0/18:3(9Z,12Z,15Z)) (phosphatidylcholine)	h2o_c + pc180183n3_c --> chol_c + h_c + pa180183n3_c	Thaps3a_3597 or Thaps3a_7024	Thaps3a_3597,Thaps3a_7024	Fatty acid biosynthesis	0	0	10000	0		PHOSCHOL-RXN	3.1.4.4	R01310	MNXR84846
PLDPC_LNA_ALNA_c	Phospholipase D (18:2(9Z,12Z)/18:3(9Z,12Z,15Z)) (phosphatidylcholine)	h2o_c + pc182n6183n3_c --> chol_c + h_c + pa182n6183n3_c	Thaps3a_3597 or Thaps3a_7024	Thaps3a_3597,Thaps3a_7024	Fatty acid biosynthesis	0	0	10000	0		PHOSCHOL-RXN	3.1.4.4	R01310	MNXR84846
PLDPC_OLE_ALNA_c	Phospholipase D (18:1(9Z)/18:3(9Z,12Z,15Z)) (phosphatidylcholine)	h2o_c + pc1819Z183n3_c --> chol_c + h_c + pa1819Z183n3_c	Thaps3a_3597 or Thaps3a_7024	Thaps3a_3597,Thaps3a_7024	Fatty acid biosynthesis	0	0	10000	0		PHOSCHOL-RXN	3.1.4.4	R01310	MNXR84846
PLDPC_EPA_ALNA_c	Phospholipase D (20:5(5Z,8Z,11Z,14Z,17Z)/18:3(9Z,12Z,15Z)) (phosphatidylcholine)	h2o_c + pc205n3183n3_c --> chol_c + h_c + pa205n3183n3_c	Thaps3a_3597 or Thaps3a_7024	Thaps3a_3597,Thaps3a_7024	Fatty acid biosynthesis	0	0	10000	0		PHOSCHOL-RXN	3.1.4.4	R01310	MNXR84846
PLDPC_DHA_ALNA_c	Phospholipase D (22:6(4Z,7Z,10Z,13Z,16Z,19Z)/18:3(9Z,12Z,15Z)) (phosphatidylcholine)	h2o_c + pc226n3183n3_c --> chol_c + h_c + pa226n3183n3_c	Thaps3a_3597 or Thaps3a_7024	Thaps3a_3597,Thaps3a_7024	Fatty acid biosynthesis	0	0	10000	0		PHOSCHOL-RXN	3.1.4.4	R01310	MNXR84846
PLDPC_MYRS_ARA_c	Phospholipase D (14:0/20:4(5Z,8Z,11Z,14Z)) (phosphatidylcholine)	h2o_c + pc140204n6_c --> chol_c + h_c + pa140204n6_c	Thaps3a_3597 or Thaps3a_7024	Thaps3a_3597,Thaps3a_7024	Fatty acid biosynthesis	0	0	10000	0		PHOSCHOL-RXN	3.1.4.4	R01310	MNXR84846
PLDPC_PALM_ARA_c	Phospholipase D (16:0/20:4(5Z,8Z,11Z,14Z)) (phosphatidylcholine)	h2o_c + pc160204n6_c --> chol_c + h_c + pa160204n6_c	Thaps3a_3597 or Thaps3a_7024	Thaps3a_3597,Thaps3a_7024	Fatty acid biosynthesis	0	0	10000	0		PHOSCHOL-RXN	3.1.4.4	R01310	MNXR84846
PLDPC_HDE_ARA_c	Phospholipase D (16:1(9Z)/20:4(5Z,8Z,11Z,14Z)) (phosphatidylcholine)	h2o_c + pc1619Z204n6_c --> chol_c + h_c + pa1619Z204n6_c	Thaps3a_3597 or Thaps3a_7024	Thaps3a_3597,Thaps3a_7024	Fatty acid biosynthesis	0	0	10000	0		PHOSCHOL-RXN	3.1.4.4	R01310	MNXR84846
PLDPC_STC_ARA_c	Phospholipase D (18:0/20:4(5Z,8Z,11Z,14Z)) (phosphatidylcholine)	h2o_c + pc180204n6_c --> chol_c + h_c + pa180204n6_c	Thaps3a_3597 or Thaps3a_7024	Thaps3a_3597,Thaps3a_7024	Fatty acid biosynthesis	0	0	10000	0		PHOSCHOL-RXN	3.1.4.4	R01310	MNXR84846
PLDPC_LNA_ARA_c	Phospholipase D (18:2(9Z,12Z)/20:4(5Z,8Z,11Z,14Z)) (phosphatidylcholine)	h2o_c + pc182n6204n6_c --> chol_c + h_c + pa182n6204n6_c	Thaps3a_3597 or Thaps3a_7024	Thaps3a_3597,Thaps3a_7024	Fatty acid biosynthesis	0	0	10000	0		PHOSCHOL-RXN	3.1.4.4	R01310	MNXR84846
PLDPC_OLE_ARA_c	Phospholipase D (18:1(9Z)/20:4(5Z,8Z,11Z,14Z)) (phosphatidylcholine)	h2o_c + pc1819Z204n6_c --> chol_c + h_c + pa1819Z204n6_c	Thaps3a_3597 or Thaps3a_7024	Thaps3a_3597,Thaps3a_7024	Fatty acid biosynthesis	0	0	10000	0		PHOSCHOL-RXN	3.1.4.4	R01310	MNXR84846
PLDPC_EPA_ARA_c	Phospholipase D (20:5(5Z,8Z,11Z,14Z,17Z)/20:4(5Z,8Z,11Z,14Z)) (phosphatidylcholine)	h2o_c + pc205n3204n6_c --> chol_c + h_c + pa205n3204n6_c	Thaps3a_3597 or Thaps3a_7024	Thaps3a_3597,Thaps3a_7024	Fatty acid biosynthesis	0	0	10000	0		PHOSCHOL-RXN	3.1.4.4	R01310	MNXR84846
PLDPC_DHA_ARA_c	Phospholipase D (22:6(4Z,7Z,10Z,13Z,16Z,19Z)/20:4(5Z,8Z,11Z,14Z)) (phosphatidylcholine)	h2o_c + pc226n3204n6_c --> chol_c + h_c + pa226n3204n6_c	Thaps3a_3597 or Thaps3a_7024	Thaps3a_3597,Thaps3a_7024	Fatty acid biosynthesis	0	0	10000	0		PHOSPHATIDATE-PHOSPHATASE-RXN	3.1.4.4	R02239	MNXR4097
PAPA_MYRS_LNA_c	Phosphatidate phosphatase(14:0/18:2(9Z,12Z))	h2o_c + pa140182n6_c --> 12dgr140182n6_c + pi_c	Thaps3a_2119 or Thaps3a_261451	Thaps3a_2119,Thaps3a_261451	Phosphoglycerolipid metabolism	0	0	10000	0		PHOSPHATIDATE-PHOSPHATASE-RXN	3.1.3.4	R02239	MNXR4097
PAPA_PALM_LNA_c	Phosphatidate phosphatase(16:0/18:2(9Z,12Z))	h2o_c + pa160182n6_c --> 12dgr160182n6_c + pi_c	Thaps3a_2119 or Thaps3a_261451	Thaps3a_2119,Thaps3a_261451	Phosphoglycerolipid metabolism	0	0	10000	0		PHOSPHATIDATE-PHOSPHATASE-RXN	3.1.3.4	R02239	MNXR4097
PAPA_HDE_LNA_c	Phosphatidate phosphatase(16:1(9Z)/18:2(9Z,12Z))	h2o_c + pa1619Z182n6_c --> 12dgr1619Z182n6_c + pi_c	Thaps3a_2119 or Thaps3a_261451	Thaps3a_2119,Thaps3a_261451	Phosphoglycerolipid metabolism	0	0	10000	0		PHOSPHATIDATE-PHOSPHATASE-RXN	3.1.3.4	R02239	MNXR4097
PAPA_STC_LNA_c	Phosphatidate phosphatase(18:0/18:2(9Z,12Z))	h2o_c + pa180182n6_c --> 12dgr180182n6_c + pi_c	Thaps3a_2119 or Thaps3a_261451	Thaps3a_2119,Thaps3a_261451	Phosphoglycerolipid metabolism	0	0	10000	0		PHOSPHATIDATE-PHOSPHATASE-RXN	3.1.3.4	R02239	MNXR4097
PAPA_LNA_MYRS_c	Phosphatidate phosphatase(18:2(9Z,12Z)/14:0)	h2o_c + pa182n6140_c --> 12dgr182n6140_c + pi_c	Thaps3a_2119 or Thaps3a_261451	Thaps3a_2119,Thaps3a_261451	Phosphoglycerolipid metabolism	0	0	10000	0		PHOSPHATIDATE-PHOSPHATASE-RXN	3.1.3.4	R02239	MNXR4097
PAPA_LNA_PALM_c	Phosphatidate phosphatase(18:2(9Z,12Z)/16:0)	h2o_c + pa182n6160_c --> 12dgr182n6160_c + pi_c	Thaps3a_2119 or Thaps3a_261451	Thaps3a_2119,Thaps3a_261451	Phosphoglycerolipid metabolism	0	0	10000	0		PHOSPHATIDATE-PHOSPHATASE-RXN	3.1.3.4	R02239	MNXR4097
PAPA_LNA_HDE_c	Phosphatidate phosphatase(18:2(9Z,12Z)/16:1(9Z))	h2o_c + pa182n61619Z_c --> 12dgr182n61619Z_c + pi_c	Thaps3a_2119 or Thaps3a_261451	Thaps3a_2119,Thaps3a_261451	Phosphoglycerolipid metabolism	0	0	10000	0		PHOSPHATIDATE-PHOSPHATASE-RXN	3.1.3.4	R02239	MNXR4097
PAPA_LNA_STC_c	Phosphatidate phosphatase(18:2(9Z,12Z)/18:0)	h2o_c + pa182n6180_c --> 12dgr182n6180_c + pi_c	Thaps3a_2119 or Thaps3a_261451	Thaps3a_2119,Thaps3a_261451	Phosphoglycerolipid metabolism	0	0	10000	0		PHOSPHATIDATE-PHOSPHATASE-RXN	3.1.3.4	R02239	MNXR4097
PAPA_LNA_OLE_c	Phosphatidate phosphatase(18:2(9Z,12Z)/18:1(9Z))	h2o_c + pa182n61819Z_c --> 12dgr182n61819Z_c + pi_c	Thaps3a_2119 or Thaps3a_261451	Thaps3a_2119,Thaps3a_261451	Phosphoglycerolipid metabolism	0	0	10000	0		PHOSPHATIDATE-PHOSPHATASE-RXN	3.1.3.4	R02239	MNXR4097
PAPA_LNA_LNA_c	Phosphatidate phosphatase(18:2(9Z,12Z)/18:2(9Z,12Z))	h2o_c + pa182_9_12_c --> 12dgr182_9_12_c + pi_c	Thaps3a_2119 or Thaps3a_261451	Thaps3a_2119,Thaps3a_261451	Phosphoglycerolipid metabolism	0	0	10000	0		PHOSPHATIDATE-PHOSPHATASE-RXN	3.1.3.4	R02239	MNXR4097
PAPA_OLE_LNA_c	Phosphatidate phosphatase(18:1(9Z)/18:2(9Z,12Z))	h2o_c + pa1819Z182n6_c --> 12dgr1819Z182n6_c + pi_c	Thaps3a_2119 or Thaps3a_261451	Thaps3a_2119,Thaps3a_261451	Phosphoglycerolipid metabolism	0	0	10000	0		PHOSPHATIDATE-PHOSPHATASE-RXN	3.1.3.4	R02239	MNXR4097
PAPA_LNA_EPA_c	Phosphatidate phosphatase(18:2(9Z,12Z)/20:5(5Z,8Z,11Z,14Z,17Z))	h2o_c + pa182n6205n3_c --> 12dgr182n6205n3_c + pi_c	Thaps3a_2119 or Thaps3a_261451	Thaps3a_2119,Thaps3a_261451	Phosphoglycerolipid metabolism	0	0	10000	0		PHOSPHATIDATE-PHOSPHATASE-RXN	3.1.3.4	R02239	MNXR4097
PAPA_LNA_DHA_c	Phosphatidate phosphatase(18:2(9Z,12Z)/22:6(4Z,7Z,10Z,13Z,16Z,19Z))	h2o_c + pa182n6226n3_c --> 12dgr182n6226n3_c + pi_c	Thaps3a_2119 or Thaps3a_261451	Thaps3a_2119,Thaps3a_261451	Phosphoglycerolipid metabolism	0	0	10000	0		PHOSPHATIDATE-PHOSPHATASE-RXN	3.1.3.4	R02239	MNXR4097
PAPA_EPA_LNA_c	Phosphatidate phosphatase(20:5(5Z,8Z,11Z,14Z,17Z)/18:2(9Z,12Z))	h2o_c + pa205n3182n6_c --> 12dgr205n3182n6_c + pi_c	Thaps3a_2119 or Thaps3a_261451	Thaps3a_2119,Thaps3a_261451	Phosphoglycerolipid metabolism	0	0	10000	0		PHOSPHATIDATE-PHOSPHATASE-RXN	3.1.3.4	R02239	MNXR4097
PAPA_DHA_LNA_c	Phosphatidate phosphatase(22:6(4Z,7Z,10Z,13Z,16Z,19Z)/18:2(9Z,12Z))	h2o_c + pa226n3182n6_c --> 12dgr226n3182n6_c + pi_c	Thaps3a_2119 or Thaps3a_261451	Thaps3a_2119,Thaps3a_261451	Phosphoglycerolipid metabolism	0	0	10000	0		PHOSPHATIDATE-PHOSPHATASE-RXN	3.1.3.4	R02239	MNXR4097
PAPA_MYRS_GLNA_c	Phosphatidate phosphatase(14:0/18:3(6Z,9Z,12Z))	h2o_c + pa140183n6_c --> 12dgr140183n6_c + pi_c	Thaps3a_2119 or Thaps3a_261451	Thaps3a_2119,Thaps3a_261451	Phosphoglycerolipid metabolism	0	0	10000	0		PHOSPHATIDATE-PHOSPHATASE-RXN	3.1.3.4	R02239	MNXR4097
PAPA_PALM_GLNA_c	Phosphatidate phosphatase(16:0/18:3(6Z,9Z,12Z))	h2o_c + pa160183n6_c --> 12dgr160183n6_c + pi_c	Thaps3a_2119 or Thaps3a_261451	Thaps3a_2119,Thaps3a_261451	Phosphoglycerolipid metabolism	0	0	10000	0		PHOSPHATIDATE-PHOSPHATASE-RXN	3.1.3.4	R02239	MNXR4097
PAPA_HDE_GLNA_c	Phosphatidate phosphatase(16:1(9Z)/18:3(6Z,9Z,12Z))	h2o_c + pa1619Z183n6_c --> 12dgr1619Z183n6_c + pi_c	Thaps3a_2119 or Thaps3a_261451	Thaps3a_2119,Thaps3a_261451	Phosphoglycerolipid metabolism	0	0	10000	0		PHOSPHATIDATE-PHOSPHATASE-RXN	3.1.3.4	R02239	MNXR4097
PAPA_STC_GLNA_c	Phosphatidate phosphatase(18:0/18:3(6Z,9Z,12Z))	h2o_c + pa180183n6_c --> 12dgr180183n6_c + pi_c	Thaps3a_2119 or Thaps3a_261451	Thaps3a_2119,Thaps3a_261451	Phosphoglycerolipid metabolism	0	0	10000	0		PHOSPHATIDATE-PHOSPHATASE-RXN	3.1.3.4	R02239	MNXR4097
PAPA_LNA_GLNA_c	Phosphatidate phosphatase(18:2(9Z,12Z)/18:3(6Z,9Z,12Z))	h2o_c + pa182n6183n6_c --> 12dgr182n6183n6_c + pi_c	Thaps3a_2119 or Thaps3a_261451	Thaps3a_2119,Thaps3a_261451	Phosphoglycerolipid metabolism	0	0	10000	0		PHOSPHATIDATE-PHOSPHATASE-RXN	3.1.3.4	R02239	MNXR4097
PAPA_OLE_GLNA_c	Phosphatidate phosphatase(18:1(9Z)/18:3(6Z,9Z,12Z))	h2o_c + pa1819Z183n6_c --> 12dgr1819Z183n6_c + pi_c	Thaps3a_2119 or Thaps3a_261451	Thaps3a_2119,Thaps3a_261451	Phosphoglycerolipid metabolism	0	0	10000	0		PHOSPHATIDATE-PHOSPHATASE-RXN	3.1.3.4	R02239	MNXR4097
PAPA_EPA_GLNA_c	Phosphatidate phosphatase(20:5(5Z,8Z,11Z,14Z,17Z)/18:3(6Z,9Z,12Z))	h2o_c + pa205n3183n6_c --> 12dgr205n3183n6_c + pi_c	Thaps3a_2119 or Thaps3a_261451	Thaps3a_2119,Thaps3a_261451	Phosphoglycerolipid metabolism	0	0	10000	0		PHOSPHATIDATE-PHOSPHATASE-RXN	3.1.3.4	R02239	MNXR4097
PAPA_DHA_GLNA_c	Phosphatidate phosphatase(22:6(4Z,7Z,10Z,13Z,16Z,19Z)/18:3(6Z,9Z,12Z))	h2o_c + pa226n3183n6_c --> 12dgr226n3183n6_c + pi_c	Thaps3a_2119 or Thaps3a_261451	Thaps3a_2119,Thaps3a_261451	Phosphoglycerolipid metabolism	0	0	10000	0		PHOSPHATIDATE-PHOSPHATASE-RXN	3.1.3.4	R02239	MNXR4097
PAPA_MYRS_ALNA_c	Phosphatidate phosphatase(14:0/18:3(9Z,12Z,15Z))	h2o_c + pa140183n3_c --> 12dgr140183n3_c + pi_c	Thaps3a_2119 or Thaps3a_261451	Thaps3a_2119,Thaps3a_261451	Phosphoglycerolipid metabolism	0	0	10000	0		PHOSPHATIDATE-PHOSPHATASE-RXN	3.1.3.4	R02239	MNXR4097
PAPA_PALM_ALNA_c	Phosphatidate phosphatase(16:0/18:3(9Z,12Z,15Z))	h2o_c + pa160183n3_c --> 12dgr160183n3_c + pi_c	Thaps3a_2119 or Thaps3a_261451	Thaps3a_2119,Thaps3a_261451	Phosphoglycerolipid metabolism	0	0	10000	0		PHOSPHATIDATE-PHOSPHATASE-RXN	3.1.3.4	R02239	MNXR4097
PAPA_HDE_ALNA_c	Phosphatidate phosphatase(16:1(9Z)/18:3(9Z,12Z,15Z))	h2o_c + pa1619Z183n3_c --> 12dgr1619Z183n3_c + pi_c	Thaps3a_2119 or Thaps3a_261451	Thaps3a_2119,Thaps3a_261451	Phosphoglycerolipid metabolism	0	0	10000	0		PHOSPHATIDATE-PHOSPHATASE-RXN	3.1.3.4	R02239	MNXR4097
PAPA_STC_ALNA_c	Phosphatidate phosphatase(18:0/18:3(9Z,12Z,15Z))	h2o_c + pa180183n3_c --> 12dgr180183n3_c + pi_c	Thaps3a_2119 or Thaps3a_261451	Thaps3a_2119,Thaps3a_261451	Phosphoglycerolipid metabolism	0	0	10000	0		PHOSPHATIDATE-PHOSPHATASE-RXN	3.1.3.4	R02239	MNXR4097
PAPA_LNA_ALNA_c	Phosphatidate phosphatase(18:2(9Z,12Z)/18:3(9Z,12Z,15Z))	h2o_c + pa182n6183n3_c --> 12dgr182n6183n3_c + pi_c	Thaps3a_2119 or Thaps3a_261451	Thaps3a_2119,Thaps3a_261451	Phosphoglycerolipid metabolism	0	0	10000	0		PHOSPHATIDATE-PHOSPHATASE-RXN	3.1.3.4	R02239	MNXR4097
PAPA_OLE_ALNA_c	Phosphatidate phosphatase(18:1(9Z)/18:3(9Z,12Z,15Z))	h2o_c + pa1819Z183n3_c --> 12dgr1819Z183n3_c + pi_c	Thaps3a_2119 or Thaps3a_261451	Thaps3a_2119,Thaps3a_261451	Phosphoglycerolipid metabolism	0	0	10000	0		PHOSPHATIDATE-PHOSPHATASE-RXN	3.1.3.4	R02239	MNXR4097
PAPA_EPA_ALNA_c	Phosphatidate phosphatase(20:5(5Z,8Z,11Z,14Z,17Z)/18:3(9Z,12Z,15Z))	h2o_c + pa205n3183n3_c --> 12dgr205n3183n3_c + pi_c	Thaps3a_2119 or Thaps3a_261451	Thaps3a_2119,Thaps3a_261451	Phosphoglycerolipid metabolism	0	0	10000	0		PHOSPHATIDATE-PHOSPHATASE-RXN	3.1.3.4	R02239	MNXR4097
PAPA_DHA_ALNA_c	Phosphatidate phosphatase(22:6(4Z,7Z,10Z,13Z,16Z,19Z)/18:3(9Z,12Z,15Z))	h2o_c + pa226n3183n3_c --> 12dgr226n3183n3_c + pi_c	Thaps3a_2119 or Thaps3a_261451	Thaps3a_2119,Thaps3a_261451	Phosphoglycerolipid metabolism	0	0	10000	0		PHOSPHATIDATE-PHOSPHATASE-RXN	3.1.3.4	R02239	MNXR4097
PAPA_MYRS_ARA_c	Phosphatidate phosphatase(14:0/20:4(5Z,8Z,11Z,14Z))	h2o_c + pa140204n6_c --> 12dgr140204n6_c + pi_c	Thaps3a_2119 or Thaps3a_261451	Thaps3a_2119,Thaps3a_261451	Phosphoglycerolipid metabolism	0	0	10000	0		PHOSPHATIDATE-PHOSPHATASE-RXN	3.1.3.4	R02239	MNXR4097
PAPA_PALM_ARA_c	Phosphatidate phosphatase(16:0/20:4(5Z,8Z,11Z,14Z))	h2o_c + pa160204n6_c --> 12dgr160204n6_c + pi_c	Thaps3a_2119 or Thaps3a_261451	Thaps3a_2119,Thaps3a_261451	Phosphoglycerolipid metabolism	0	0	10000	0		PHOSPHATIDATE-PHOSPHATASE-RXN	3.1.3.4	R02239	MNXR4097
PAPA_HDE_ARA_c	Phosphatidate phosphatase(16:1(9Z)/20:4(5Z,8Z,11Z,14Z))	h2o_c + pa1619Z204n6_c --> 12dgr1619Z204n6_c + pi_c	Thaps3a_2119 or Thaps3a_261451	Thaps3a_2119,Thaps3a_261451	Phosphoglycerolipid metabolism	0	0	10000	0		PHOSPHATIDATE-PHOSPHATASE-RXN	3.1.3.4	R02239	MNXR4097
PAPA_STC_ARA_c	Phosphatidate phosphatase(18:0/20:4(5Z,8Z,11Z,14Z))	h2o_c + pa180204n6_c --> 12dgr180204n6_c + pi_c	Thaps3a_2119 or Thaps3a_261451	Thaps3a_2119,Thaps3a_261451	Phosphoglycerolipid metabolism	0	0	10000	0		PHOSPHATIDATE-PHOSPHATASE-RXN	3.1.3.4	R02239	MNXR4097
PAPA_LNA_ARA_c	Phosphatidate phosphatase(18:2(9Z,12Z)/20:4(5Z,8Z,11Z,14Z))	h2o_c + pa182n6204n6_c --> 12dgr182n6204n6_c + pi_c	Thaps3a_2119 or Thaps3a_261451	Thaps3a_2119,Thaps3a_261451	Phosphoglycerolipid metabolism	0	0	10000	0		PHOSPHATIDATE-PHOSPHATASE-RXN	3.1.3.4	R02239	MNXR4097
PAPA_OLE_ARA_c	Phosphatidate phosphatase(18:1(9Z)/20:4(5Z,8Z,11Z,14Z))	h2o_c + pa1819Z204n6_c --> 12dgr1819Z204n6_c + pi_c	Thaps3a_2119 or Thaps3a_261451	Thaps3a_2119,Thaps3a_261451	Phosphoglycerolipid metabolism	0	0	10000	0		PHOSPHATIDATE-PHOSPHATASE-RXN	3.1.3.4	R02239	MNXR4097
PAPA_EPA_ARA_c	Phosphatidate phosphatase(20:5(5Z,8Z,11Z,14Z,17Z)/20:4(5Z,8Z,11Z,14Z))	h2o_c + pa205n3204n6_c --> 12dgr205n3204n6_c + pi_c	Thaps3a_2119 or Thaps3a_261451	Thaps3a_2119,Thaps3a_261451	Phosphoglycerolipid metabolism	0	0	10000	0		PHOSPHATIDATE-PHOSPHATASE-RXN	3.1.3.4	R02239	MNXR4097
PAPA_DHA_ARA_c	Phosphatidate phosphatase(22:6(4Z,7Z,10Z,13Z,16Z,19Z)/20:4(5Z,8Z,11Z,14Z))	h2o_c + pa226n3204n6_c --> 12dgr226n3204n6_c + pi_c	Thaps3a_2119 or Thaps3a_261451	Thaps3a_2119,Thaps3a_261451	Phosphoglycerolipid metabolism	0	0	10000	0		PHOSPHATIDATE-PHOSPHATASE-RXN	3.1.3.4	R02239	MNXR4097
CDPDAGS_PALM_PALM_h	CDP-diacylglycerol synthase(16:0/16:0)	ctp_h + h_h + pa160_h --> cdp12dgr160_h + ppi_h	Thaps3a_25828 or Thaps3a_22119	Thaps3a_25828,Thaps3a_22119	Galactoglycerolipid metabolism	0	0	10000	0		CDPDIGLYSYN-RXN	2.7.7.41	R01799	MNXR70333
CDPDAGS_PALM_PALM_c	CDP-diacylglycerol synthase(16:0/16:0)	ctp_c + h_c + pa160_c --> cdp12dgr160_c + ppi_c	Thaps3a_25661 or Thaps3a_7913	Thaps3a_25661,Thaps3a_7913	Phosphoglycerolipid metabolism	0	0	10000	0		CDPDIGLYSYN-RXN	2.7.7.41	R01799	MNXR70333
CDPDAGS_PALM_HDE_c	CDP-diacylglycerol synthase(16:0/16:1(9Z))	ctp_c + h_c + pa1601619Z_c --> cdp12dgr1601619Z_c + ppi_c	Thaps3a_25661	Thaps3a_25661	Phosphoglycerolipid metabolism	0	0	10000	0		CDPDIGLYSYN-RXN	2.7.7.41	R01799	MNXR70333
CDPDAGS_PALM_EPA_c	CDP-diacylglycerol synthase(16:0/20:5(5Z,8Z,11Z,14Z,17Z))	ctp_c + h_c + pa160205n3_c --> cdp12dgr160205n3_c + ppi_c	Thaps3a_25661	Thaps3a_25661	Phosphoglycerolipid metabolism	0	0	10000	0		CDPDIGLYSYN-RXN	2.7.7.41	R01799	MNXR70333
CDPDAGS_HDE_PALM_h	CDP-diacylglycerol synthase(16:1(9Z)/16:0)	ctp_h + h_h + pa1619Z160_h --> cdp12dgr1619Z160_h + ppi_h	Thaps3a_25828	Thaps3a_25828	Galactoglycerolipid metabolism	0	0	10000	0		CDPDIGLYSYN-RXN	2.7.7.41	R01799	MNXR70333
CDPDAGS_HDE_PALM_c	CDP-diacylglycerol synthase(16:1(9Z)/16:0)	ctp_c + h_c + pa1619Z160_c --> cdp12dgr1619Z160_c + ppi_c	Thaps3a_25661 or Thaps3a_7913	Thaps3a_25661,Thaps3a_7913	Phosphoglycerolipid metabolism	0	0	10000	0		CDPDIGLYSYN-RXN	2.7.7.41	R01799	MNXR70333
CDPDAGS_HDE_HDE_c	CDP-diacylglycerol synthase(16:1(9Z)/16:1(9Z))	ctp_c + h_c + pa161_c --> cdp12dgr161_c + ppi_c	Thaps3a_25661	Thaps3a_25661	Phosphoglycerolipid metabolism	0	0	10000	0		CDPDIGLYSYN-RXN	2.7.7.41	R01799	MNXR70333
CDPDAGS_HDE_EPA_c	CDP-diacylglycerol synthase(16:1(9Z)/20:5(5Z,8Z,11Z,14Z,17Z))	ctp_c + h_c + pa1619Z205n3_c --> cdp12dgr1619Z205n3_c + ppi_c	Thaps3a_25661	Thaps3a_25661	Phosphoglycerolipid metabolism	0	0	10000	0		CDPDIGLYSYN-RXN	2.7.7.41	R01799	MNXR70333
CDPDAGS_EPA_PALM_h	CDP-diacylglycerol synthase(20:5(5Z,8Z,11Z,14Z,17Z)/16:0)	ctp_h + h_h + pa205n3160_h --> cdp12dgr205n3160_h + ppi_h	Thaps3a_25828	Thaps3a_25828	Galactoglycerolipid metabolism	0	0	10000	0		CDPDIGLYSYN-RXN	2.7.7.41	R01799	MNXR70333
CDPDAGS_EPA_PALM_c	CDP-diacylglycerol synthase(20:5(5Z,8Z,11Z,14Z,17Z)/16:0)	ctp_c + h_c + pa205n3160_c --> cdp12dgr205n3160_c + ppi_c	Thaps3a_25661 or Thaps3a_7913	Thaps3a_25661,Thaps3a_7913	Phosphoglycerolipid metabolism	0	0	10000	0		CDPDIGLYSYN-RXN	2.7.7.41	R01799	MNXR70333
CDPDAGS_EPA_HDE_c	CDP-diacylglycerol synthase(20:5(5Z,8Z,11Z,14Z,17Z)/16:1(9Z))	ctp_c + h_c + pa205n31619Z_c --> cdp12dgr205n31619Z_c + ppi_c	Thaps3a_25661	Thaps3a_25661	Phosphoglycerolipid metabolism	0	0	10000	0		CDPDIGLYSYN-RXN	2.7.7.41	R01799	MNXR70333
CDPDAGS_EPA_EPA_c	CDP-diacylglycerol synthase(20:5(5Z,8Z,11Z,14Z,17Z)/20:5(5Z,8Z,11Z,14Z,17Z))	ctp_c + h_c + pa205n3_c --> cdp12dgr205n3_c + ppi_c	Thaps3a_25661	Thaps3a_25661	Phosphoglycerolipid metabolism	0	0	10000	0		CDPDIGLYSYN-RXN	2.7.7.41	R01799	MNXR70333
CDPDAGS_PALM_LNA_c	CDP-diacylglycerol synthase(16:0/18:2(9Z,12Z))	ctp_c + h_c + pa160182n6_c --> cdp12dgr160182n6_c + ppi_c	Thaps3a_25661	Thaps3a_25661	Phosphoglycerolipid metabolism	0	0	10000	0		CDPDIGLYSYN-RXN	2.7.7.41	R01799	MNXR70333
CDPDAGS_HDE_LNA_c	CDP-diacylglycerol synthase(16:1(9Z)/18:2(9Z,12Z))	ctp_c + h_c + pa1619Z182n6_c --> cdp12dgr1619Z182n6_c + ppi_c	Thaps3a_25661	Thaps3a_25661	Phosphoglycerolipid metabolism	0	0	10000	0		CDPDIGLYSYN-RXN	2.7.7.41	R01799	MNXR70333
CDPDAGS_LNA_PALM_c	CDP-diacylglycerol synthase(18:2(9Z,12Z)/16:0)	ctp_c + h_c + pa182n6160_c --> cdp12dgr182n6160_c + ppi_c	Thaps3a_25661	Thaps3a_25661	Phosphoglycerolipid metabolism	0	0	10000	0		CDPDIGLYSYN-RXN	2.7.7.41	R01799	MNXR70333
CDPDAGS_LNA_HDE_c	CDP-diacylglycerol synthase(18:2(9Z,12Z)/16:1(9Z))	ctp_c + h_c + pa182n61619Z_c --> cdp12dgr182n61619Z_c + ppi_c	Thaps3a_25661	Thaps3a_25661	Phosphoglycerolipid metabolism	0	0	10000	0		CDPDIGLYSYN-RXN	2.7.7.41	R01799	MNXR70333
CDPDAGS_LNA_LNA_c	CDP-diacylglycerol synthase(18:2(9Z,12Z)/18:2(9Z,12Z))	ctp_c + h_c + pa182_9_12_c --> cdp12dgr182_9_12_c + ppi_c	Thaps3a_25661	Thaps3a_25661	Phosphoglycerolipid metabolism	0	0	10000	0		CDPDIGLYSYN-RXN	2.7.7.41	R01799	MNXR70333
CDPDAGS_LNA_EPA_c	CDP-diacylglycerol synthase(18:2(9Z,12Z)/20:5(5Z,8Z,11Z,14Z,17Z))	ctp_c + h_c + pa182n6205n3_c --> cdp12dgr182n6205n3_c + ppi_c	Thaps3a_25661	Thaps3a_25661	Phosphoglycerolipid metabolism	0	0	10000	0		CDPDIGLYSYN-RXN	2.7.7.41	R01799	MNXR70333
CDPDAGS_EPA_LNA_c	CDP-diacylglycerol synthase(20:5(5Z,8Z,11Z,14Z,17Z)/18:2(9Z,12Z))	ctp_c + h_c + pa205n3182n6_c --> cdp12dgr205n3182n6_c + ppi_c	Thaps3a_25661	Thaps3a_25661	Phosphoglycerolipid metabolism	0	0	10000	0		CDPDIGLYSYN-RXN	2.7.7.41	R01799	MNXR70333
DAGK_MYRS_MYRS_c	Diacylglycerol kinase(14:0/14:0)	12dgr140_c + atp_c --> adp_c + h_c + pa140_c	Thaps3a_23268 or Thaps3a_1113	Thaps3a_1113,Thaps3a_23268	Phosphoglycerolipid metabolism	0	0	10000	0		DIACYLGLYKIN-RXN	2.7.1.107	R02240	MNXR1417
DAGK_MYRS_PALM_c	Diacylglycerol kinase(14:0/16:0)	12dgr140160_c + atp_c --> adp_c + h_c + pa140160_c	Thaps3a_23268 or Thaps3a_1113	Thaps3a_1113,Thaps3a_23268	Phosphoglycerolipid metabolism	0	0	10000	0		DIACYLGLYKIN-RXN	2.7.1.107	R02240	MNXR1417
DAGK_MYRS_HDE_c	Diacylglycerol kinase(14:0/16:1(9Z))	12dgr1401619Z_c + atp_c --> adp_c + h_c + pa1401619Z_c	Thaps3a_23268 or Thaps3a_1113	Thaps3a_1113,Thaps3a_23268	Phosphoglycerolipid metabolism	0	0	10000	0		DIACYLGLYKIN-RXN	2.7.1.107	R02240	MNXR1417
DAGK_MYRS_STC_c	Diacylglycerol kinase(14:0/18:0)	12dgr140180_c + atp_c --> adp_c + h_c + pa140180_c	Thaps3a_23268 or Thaps3a_1113	Thaps3a_1113,Thaps3a_23268	Phosphoglycerolipid metabolism	0	0	10000	0		DIACYLGLYKIN-RXN	2.7.1.107	R02240	MNXR1417
DAGK_MYRS_OLE_c	Diacylglycerol kinase(14:0/18:1(9Z))	12dgr1401819Z_c + atp_c --> adp_c + h_c + pa1401819Z_c	Thaps3a_23268 or Thaps3a_1113	Thaps3a_1113,Thaps3a_23268	Phosphoglycerolipid metabolism	0	0	10000	0		DIACYLGLYKIN-RXN	2.7.1.107	R02240	MNXR1417
DAGK_MYRS_EPA_c	Diacylglycerol kinase(14:0/20:5(5Z,8Z,11Z,14Z,17Z))	12dgr140205n3_c + atp_c --> adp_c + h_c + pa140205n3_c	Thaps3a_23268 or Thaps3a_1113	Thaps3a_1113,Thaps3a_23268	Phosphoglycerolipid metabolism	0	0	10000	0		DIACYLGLYKIN-RXN	2.7.1.107	R02240	MNXR1417
DAGK_MYRS_DHA_c	Diacylglycerol kinase(14:0/22:6(4Z,7Z,10Z,13Z,16Z,19Z))	12dgr140226n3_c + atp_c --> adp_c + h_c + pa140226n3_c	Thaps3a_23268 or Thaps3a_1113	Thaps3a_1113,Thaps3a_23268	Phosphoglycerolipid metabolism	0	0	10000	0		DIACYLGLYKIN-RXN	2.7.1.107	R02240	MNXR1417
DAGK_PALM_MYRS_c	Diacylglycerol kinase(16:0/14:0)	12dgr160140_c + atp_c --> adp_c + h_c + pa160140_c	Thaps3a_23268 or Thaps3a_1113	Thaps3a_1113,Thaps3a_23268	Phosphoglycerolipid metabolism	0	0	10000	0		DIACYLGLYKIN-RXN	2.7.1.107	R02240	MNXR1417
DAGK_PALM_PALM_c	Diacylglycerol kinase(16:0/16:0)	12dgr160_c + atp_c --> adp_c + h_c + pa160_c	Thaps3a_23268 or Thaps3a_1113	Thaps3a_1113,Thaps3a_23268	Phosphoglycerolipid metabolism	0	0	10000	0		DIACYLGLYKIN-RXN	2.7.1.107	R02240	MNXR1417
DAGK_PALM_HDE_c	Diacylglycerol kinase(16:0/16:1(9Z))	12dgr1601619Z_c + atp_c --> adp_c + h_c + pa1601619Z_c	Thaps3a_23268 or Thaps3a_1113	Thaps3a_1113,Thaps3a_23268	Phosphoglycerolipid metabolism	0	0	10000	0		DIACYLGLYKIN-RXN	2.7.1.107	R02240	MNXR1417
DAGK_PALM_STC_c	Diacylglycerol kinase(16:0/18:0)	12dgr160180_c + atp_c --> adp_c + h_c + pa160180_c	Thaps3a_23268 or Thaps3a_1113	Thaps3a_1113,Thaps3a_23268	Phosphoglycerolipid metabolism	0	0	10000	0		DIACYLGLYKIN-RXN	2.7.1.107	R02240	MNXR1417
DAGK_PALM_OLE_c	Diacylglycerol kinase(16:0/18:1(9Z))	12dgr1601819Z_c + atp_c --> adp_c + h_c + pa1601819Z_c	Thaps3a_23268 or Thaps3a_1113	Thaps3a_1113,Thaps3a_23268	Phosphoglycerolipid metabolism	0	0	10000	0		DIACYLGLYKIN-RXN	2.7.1.107	R02240	MNXR1417
DAGK_PALM_EPA_c	Diacylglycerol kinase(16:0/20:5(5Z,8Z,11Z,14Z,17Z))	12dgr160205n3_c + atp_c --> adp_c + h_c + pa160205n3_c	Thaps3a_23268 or Thaps3a_1113	Thaps3a_1113,Thaps3a_23268	Phosphoglycerolipid metabolism	0	0	10000	0		DIACYLGLYKIN-RXN	2.7.1.107	R02240	MNXR1417
DAGK_PALM_DHA_c	Diacylglycerol kinase(16:0/22:6(4Z,7Z,10Z,13Z,16Z,19Z))	12dgr160226n3_c + atp_c --> adp_c + h_c + pa160226n3_c	Thaps3a_23268 or Thaps3a_1113	Thaps3a_1113,Thaps3a_23268	Phosphoglycerolipid metabolism	0	0	10000	0		DIACYLGLYKIN-RXN	2.7.1.107	R02240	MNXR1417
DAGK_HDE_MYRS_c	Diacylglycerol kinase(16:1(9Z)/14:0)	12dgr1619Z140_c + atp_c --> adp_c + h_c + pa1619Z140_c	Thaps3a_23268 or Thaps3a_1113	Thaps3a_1113,Thaps3a_23268	Phosphoglycerolipid metabolism	0	0	10000	0		DIACYLGLYKIN-RXN	2.7.1.107	R02240	MNXR1417
DAGK_HDE_PALM_c	Diacylglycerol kinase(16:1(9Z)/16:0)	12dgr1619Z160_c + atp_c --> adp_c + h_c + pa1619Z160_c	Thaps3a_23268 or Thaps3a_1113	Thaps3a_1113,Thaps3a_23268	Phosphoglycerolipid metabolism	0	0	10000	0		DIACYLGLYKIN-RXN	2.7.1.107	R02240	MNXR1417
DAGK_HDE_HDE_c	Diacylglycerol kinase(16:1(9Z)/16:1(9Z))	12dgr161_c + atp_c --> adp_c + h_c + pa161_c	Thaps3a_23268 or Thaps3a_1113	Thaps3a_1113,Thaps3a_23268	Phosphoglycerolipid metabolism	0	0	10000	0		DIACYLGLYKIN-RXN	2.7.1.107	R02240	MNXR1417
DAGK_HDE_STC_c	Diacylglycerol kinase(16:1(9Z)/18:0)	12dgr1619Z180_c + atp_c --> adp_c + h_c + pa1619Z180_c	Thaps3a_23268 or Thaps3a_1113	Thaps3a_1113,Thaps3a_23268	Phosphoglycerolipid metabolism	0	0	10000	0		DIACYLGLYKIN-RXN	2.7.1.107	R02240	MNXR1417
DAGK_HDE_OLE_c	Diacylglycerol kinase(16:1(9Z)/18:1(9Z))	12dgr1619Z1819Z_c + atp_c --> adp_c + h_c + pa1619Z1819Z_c	Thaps3a_23268 or Thaps3a_1113	Thaps3a_1113,Thaps3a_23268	Phosphoglycerolipid metabolism	0	0	10000	0		DIACYLGLYKIN-RXN	2.7.1.107	R02240	MNXR1417
DAGK_HDE_EPA_c	Diacylglycerol kinase(16:1(9Z)/20:5(5Z,8Z,11Z,14Z,17Z))	12dgr1619Z205n3_c + atp_c --> adp_c + h_c + pa1619Z205n3_c	Thaps3a_23268 or Thaps3a_1113	Thaps3a_1113,Thaps3a_23268	Phosphoglycerolipid metabolism	0	0	10000	0		DIACYLGLYKIN-RXN	2.7.1.107	R02240	MNXR1417
DAGK_HDE_DHA_c	Diacylglycerol kinase(16:1(9Z)/22:6(4Z,7Z,10Z,13Z,16Z,19Z))	12dgr1619Z226n3_c + atp_c --> adp_c + h_c + pa1619Z226n3_c	Thaps3a_23268 or Thaps3a_1113	Thaps3a_1113,Thaps3a_23268	Phosphoglycerolipid metabolism	0	0	10000	0		DIACYLGLYKIN-RXN	2.7.1.107	R02240	MNXR1417
DAGK_STC_MYRS_c	Diacylglycerol kinase(18:0/14:0)	12dgr180140_c + atp_c --> adp_c + h_c + pa180140_c	Thaps3a_23268 or Thaps3a_1113	Thaps3a_1113,Thaps3a_23268	Phosphoglycerolipid metabolism	0	0	10000	0		DIACYLGLYKIN-RXN	2.7.1.107	R02240	MNXR1417
DAGK_STC_PALM_c	Diacylglycerol kinase(18:0/16:0)	12dgr180160_c + atp_c --> adp_c + h_c + pa180160_c	Thaps3a_23268 or Thaps3a_1113	Thaps3a_1113,Thaps3a_23268	Phosphoglycerolipid metabolism	0	0	10000	0		DIACYLGLYKIN-RXN	2.7.1.107	R02240	MNXR1417
DAGK_STC_HDE_c	Diacylglycerol kinase(18:0/16:1(9Z))	12dgr1801619Z_c + atp_c --> adp_c + h_c + pa1801619Z_c	Thaps3a_23268 or Thaps3a_1113	Thaps3a_1113,Thaps3a_23268	Phosphoglycerolipid metabolism	0	0	10000	0		DIACYLGLYKIN-RXN	2.7.1.107	R02240	MNXR1417
DAGK_STC_STC_c	Diacylglycerol kinase(18:0/18:0)	12dgr180_c + atp_c --> adp_c + h_c + pa180_c	Thaps3a_23268 or Thaps3a_1113	Thaps3a_1113,Thaps3a_23268	Phosphoglycerolipid metabolism	0	0	10000	0		DIACYLGLYKIN-RXN	2.7.1.107	R02240	MNXR1417
DAGK_STC_OLE_c	Diacylglycerol kinase(18:0/18:1(9Z))	12dgr1801819Z_c + atp_c --> adp_c + h_c + pa1801819Z_c	Thaps3a_23268 or Thaps3a_1113	Thaps3a_1113,Thaps3a_23268	Phosphoglycerolipid metabolism	0	0	10000	0		DIACYLGLYKIN-RXN	2.7.1.107	R02240	MNXR1417
DAGK_STC_EPA_c	Diacylglycerol kinase(18:0/20:5(5Z,8Z,11Z,14Z,17Z))	12dgr180205n3_c + atp_c --> adp_c + h_c + pa180205n3_c	Thaps3a_23268 or Thaps3a_1113	Thaps3a_1113,Thaps3a_23268	Phosphoglycerolipid metabolism	0	0	10000	0		DIACYLGLYKIN-RXN	2.7.1.107	R02240	MNXR1417
DAGK_STC_DHA_c	Diacylglycerol kinase(18:0/22:6(4Z,7Z,10Z,13Z,16Z,19Z))	12dgr180226n3_c + atp_c --> adp_c + h_c + pa180226n3_c	Thaps3a_23268 or Thaps3a_1113	Thaps3a_1113,Thaps3a_23268	Phosphoglycerolipid metabolism	0	0	10000	0		DIACYLGLYKIN-RXN	2.7.1.107	R02240	MNXR1417
DAGK_OLE_MYRS_c	Diacylglycerol kinase(18:1(9Z)/14:0)	12dgr1819Z140_c + atp_c --> adp_c + h_c + pa1819Z140_c	Thaps3a_23268 or Thaps3a_1113	Thaps3a_1113,Thaps3a_23268	Phosphoglycerolipid metabolism	0	0	10000	0		DIACYLGLYKIN-RXN	2.7.1.107	R02240	MNXR1417
DAGK_OLE_PALM_c	Diacylglycerol kinase(18:1(9Z)/16:0)	12dgr1819Z160_c + atp_c --> adp_c + h_c + pa1819Z160_c	Thaps3a_23268 or Thaps3a_1113	Thaps3a_1113,Thaps3a_23268	Phosphoglycerolipid metabolism	0	0	10000	0		DIACYLGLYKIN-RXN	2.7.1.107	R02240	MNXR1417
DAGK_OLE_HDE_c	Diacylglycerol kinase(18:1(9Z)/16:1(9Z))	12dgr1819Z1619Z_c + atp_c --> adp_c + h_c + pa1819Z1619Z_c	Thaps3a_23268 or Thaps3a_1113	Thaps3a_1113,Thaps3a_23268	Phosphoglycerolipid metabolism	0	0	10000	0		DIACYLGLYKIN-RXN	2.7.1.107	R02240	MNXR1417
DAGK_OLE_STC_c	Diacylglycerol kinase(18:1(9Z)/18:0)	12dgr1819Z180_c + atp_c --> adp_c + h_c + pa1819Z180_c	Thaps3a_23268 or Thaps3a_1113	Thaps3a_1113,Thaps3a_23268	Phosphoglycerolipid metabolism	0	0	10000	0		DIACYLGLYKIN-RXN	2.7.1.107	R02240	MNXR1417
DAGK_OLE_OLE_c	Diacylglycerol kinase(18:1(9Z)/18:1(9Z))	12dgr181_9_c + atp_c --> adp_c + h_c + pa181_9_c	Thaps3a_23268 or Thaps3a_1113	Thaps3a_1113,Thaps3a_23268	Phosphoglycerolipid metabolism	0	0	10000	0		DIACYLGLYKIN-RXN	2.7.1.107	R02240	MNXR1417
DAGK_OLE_EPA_c	Diacylglycerol kinase(18:1(9Z)/20:5(5Z,8Z,11Z,14Z,17Z))	12dgr1819Z205n3_c + atp_c --> adp_c + h_c + pa1819Z205n3_c	Thaps3a_23268 or Thaps3a_1113	Thaps3a_1113,Thaps3a_23268	Phosphoglycerolipid metabolism	0	0	10000	0		DIACYLGLYKIN-RXN	2.7.1.107	R02240	MNXR1417
DAGK_OLE_DHA_c	Diacylglycerol kinase(18:1(9Z)/22:6(4Z,7Z,10Z,13Z,16Z,19Z))	12dgr1819Z226n3_c + atp_c --> adp_c + h_c + pa1819Z226n3_c	Thaps3a_23268 or Thaps3a_1113	Thaps3a_1113,Thaps3a_23268	Phosphoglycerolipid metabolism	0	0	10000	0		DIACYLGLYKIN-RXN	2.7.1.107	R02240	MNXR1417
DAGK_EPA_MYRS_c	Diacylglycerol kinase(20:5(5Z,8Z,11Z,14Z,17Z)/14:0)	12dgr205n3140_c + atp_c --> adp_c + h_c + pa205n3140_c	Thaps3a_23268 or Thaps3a_1113	Thaps3a_1113,Thaps3a_23268	Phosphoglycerolipid metabolism	0	0	10000	0		DIACYLGLYKIN-RXN	2.7.1.107	R02240	MNXR1417
DAGK_EPA_PALM_c	Diacylglycerol kinase(20:5(5Z,8Z,11Z,14Z,17Z)/16:0)	12dgr205n3160_c + atp_c --> adp_c + h_c + pa205n3160_c	Thaps3a_23268 or Thaps3a_1113	Thaps3a_1113,Thaps3a_23268	Phosphoglycerolipid metabolism	0	0	10000	0		DIACYLGLYKIN-RXN	2.7.1.107	R02240	MNXR1417
DAGK_EPA_HDE_c	Diacylglycerol kinase(20:5(5Z,8Z,11Z,14Z,17Z)/16:1(9Z))	12dgr205n31619Z_c + atp_c --> adp_c + h_c + pa205n31619Z_c	Thaps3a_23268 or Thaps3a_1113	Thaps3a_1113,Thaps3a_23268	Phosphoglycerolipid metabolism	0	0	10000	0		DIACYLGLYKIN-RXN	2.7.1.107	R02240	MNXR1417
DAGK_EPA_STC_c	Diacylglycerol kinase(20:5(5Z,8Z,11Z,14Z,17Z)/18:0)	12dgr205n3180_c + atp_c --> adp_c + h_c + pa205n3180_c	Thaps3a_23268 or Thaps3a_1113	Thaps3a_1113,Thaps3a_23268	Phosphoglycerolipid metabolism	0	0	10000	0		DIACYLGLYKIN-RXN	2.7.1.107	R02240	MNXR1417
DAGK_EPA_OLE_c	Diacylglycerol kinase(20:5(5Z,8Z,11Z,14Z,17Z)/18:1(9Z))	12dgr205n31819Z_c + atp_c --> adp_c + h_c + pa205n31819Z_c	Thaps3a_23268 or Thaps3a_1113	Thaps3a_1113,Thaps3a_23268	Phosphoglycerolipid metabolism	0	0	10000	0		DIACYLGLYKIN-RXN	2.7.1.107	R02240	MNXR1417
DAGK_EPA_EPA_c	Diacylglycerol kinase(20:5(5Z,8Z,11Z,14Z,17Z)/20:5(5Z,8Z,11Z,14Z,17Z))	12dgr205n3_c + atp_c --> adp_c + h_c + pa205n3_c	Thaps3a_23268 or Thaps3a_1113	Thaps3a_1113,Thaps3a_23268	Phosphoglycerolipid metabolism	0	0	10000	0		DIACYLGLYKIN-RXN	2.7.1.107	R02240	MNXR1417
DAGK_EPA_DHA_c	Diacylglycerol kinase(20:5(5Z,8Z,11Z,14Z,17Z)/22:6(4Z,7Z,10Z,13Z,16Z,19Z))	12dgr205n3226n3_c + atp_c --> adp_c + h_c + pa205n3226n3_c	Thaps3a_23268 or Thaps3a_1113	Thaps3a_1113,Thaps3a_23268	Phosphoglycerolipid metabolism	0	0	10000	0		DIACYLGLYKIN-RXN	2.7.1.107	R02240	MNXR1417
DAGK_DHA_MYRS_c	Diacylglycerol kinase(22:6(4Z,7Z,10Z,13Z,16Z,19Z)/14:0)	12dgr226n3140_c + atp_c --> adp_c + h_c + pa226n3140_c	Thaps3a_23268 or Thaps3a_1113	Thaps3a_1113,Thaps3a_23268	Phosphoglycerolipid metabolism	0	0	10000	0		DIACYLGLYKIN-RXN	2.7.1.107	R02240	MNXR1417
DAGK_DHA_PALM_c	Diacylglycerol kinase(22:6(4Z,7Z,10Z,13Z,16Z,19Z)/16:0)	12dgr226n3160_c + atp_c --> adp_c + h_c + pa226n3160_c	Thaps3a_23268 or Thaps3a_1113	Thaps3a_1113,Thaps3a_23268	Phosphoglycerolipid metabolism	0	0	10000	0		DIACYLGLYKIN-RXN	2.7.1.107	R02240	MNXR1417
DAGK_DHA_HDE_c	Diacylglycerol kinase(22:6(4Z,7Z,10Z,13Z,16Z,19Z)/16:1(9Z))	12dgr226n31619Z_c + atp_c --> adp_c + h_c + pa226n31619Z_c	Thaps3a_23268 or Thaps3a_1113	Thaps3a_1113,Thaps3a_23268	Phosphoglycerolipid metabolism	0	0	10000	0		DIACYLGLYKIN-RXN	2.7.1.107	R02240	MNXR1417
DAGK_DHA_STC_c	Diacylglycerol kinase(22:6(4Z,7Z,10Z,13Z,16Z,19Z)/18:0)	12dgr226n3180_c + atp_c --> adp_c + h_c + pa226n3180_c	Thaps3a_23268 or Thaps3a_1113	Thaps3a_1113,Thaps3a_23268	Phosphoglycerolipid metabolism	0	0	10000	0		DIACYLGLYKIN-RXN	2.7.1.107	R02240	MNXR1417
DAGK_DHA_OLE_c	Diacylglycerol kinase(22:6(4Z,7Z,10Z,13Z,16Z,19Z)/18:1(9Z))	12dgr226n31819Z_c + atp_c --> adp_c + h_c + pa226n31819Z_c	Thaps3a_23268 or Thaps3a_1113	Thaps3a_1113,Thaps3a_23268	Phosphoglycerolipid metabolism	0	0	10000	0		DIACYLGLYKIN-RXN	2.7.1.107	R02240	MNXR1417
DAGK_DHA_EPA_c	Diacylglycerol kinase(22:6(4Z,7Z,10Z,13Z,16Z,19Z)/20:5(5Z,8Z,11Z,14Z,17Z))	12dgr226n3205n3_c + atp_c --> adp_c + h_c + pa226n3205n3_c	Thaps3a_23268 or Thaps3a_1113	Thaps3a_1113,Thaps3a_23268	Phosphoglycerolipid metabolism	0	0	10000	0		DIACYLGLYKIN-RXN	2.7.1.107	R02240	MNXR1417
DAGK_DHA_DHA_c	Diacylglycerol kinase(22:6(4Z,7Z,10Z,13Z,16Z,19Z)/22:6(4Z,7Z,10Z,13Z,16Z,19Z))	12dgr226n3_c + atp_c --> adp_c + h_c + pa226n3_c	Thaps3a_23268 or Thaps3a_1113	Thaps3a_1113,Thaps3a_23268	Phosphoglycerolipid metabolism	0	0	10000	0		DIACYLGLYKIN-RXN	2.7.1.107	R02240	MNXR1417
DAGK_MYRS_LNA_c	Diacylglycerol kinase(14:0/18:2(9Z,12Z))	12dgr140182n6_c + atp_c --> adp_c + h_c + pa140182n6_c	Thaps3a_23268 or Thaps3a_1113	Thaps3a_1113,Thaps3a_23268	Phosphoglycerolipid metabolism	0	0	10000	0		DIACYLGLYKIN-RXN	2.7.1.107	R02240	MNXR1417
DAGK_PALM_LNA_c	Diacylglycerol kinase(16:0/18:2(9Z,12Z))	12dgr160182n6_c + atp_c --> adp_c + h_c + pa160182n6_c	Thaps3a_23268 or Thaps3a_1113	Thaps3a_1113,Thaps3a_23268	Phosphoglycerolipid metabolism	0	0	10000	0		DIACYLGLYKIN-RXN	2.7.1.107	R02240	MNXR1417
DAGK_HDE_LNA_c	Diacylglycerol kinase(16:1(9Z)/18:2(9Z,12Z))	12dgr1619Z182n6_c + atp_c --> adp_c + h_c + pa1619Z182n6_c	Thaps3a_23268 or Thaps3a_1113	Thaps3a_1113,Thaps3a_23268	Phosphoglycerolipid metabolism	0	0	10000	0		DIACYLGLYKIN-RXN	2.7.1.107	R02240	MNXR1417
DAGK_STC_LNA_c	Diacylglycerol kinase(18:0/18:2(9Z,12Z))	12dgr180182n6_c + atp_c --> adp_c + h_c + pa180182n6_c	Thaps3a_23268 or Thaps3a_1113	Thaps3a_1113,Thaps3a_23268	Phosphoglycerolipid metabolism	0	0	10000	0		DIACYLGLYKIN-RXN	2.7.1.107	R02240	MNXR1417
DAGK_LNA_MYRS_c	Diacylglycerol kinase(18:2(9Z,12Z)/14:0)	12dgr182n6140_c + atp_c --> adp_c + h_c + pa182n6140_c	Thaps3a_23268 or Thaps3a_1113	Thaps3a_1113,Thaps3a_23268	Phosphoglycerolipid metabolism	0	0	10000	0		DIACYLGLYKIN-RXN	2.7.1.107	R02240	MNXR1417
DAGK_LNA_PALM_c	Diacylglycerol kinase(18:2(9Z,12Z)/16:0)	12dgr182n6160_c + atp_c --> adp_c + h_c + pa182n6160_c	Thaps3a_23268 or Thaps3a_1113	Thaps3a_1113,Thaps3a_23268	Phosphoglycerolipid metabolism	0	0	10000	0		DIACYLGLYKIN-RXN	2.7.1.107	R02240	MNXR1417
DAGK_LNA_HDE_c	Diacylglycerol kinase(18:2(9Z,12Z)/16:1(9Z))	12dgr182n61619Z_c + atp_c --> adp_c + h_c + pa182n61619Z_c	Thaps3a_23268 or Thaps3a_1113	Thaps3a_1113,Thaps3a_23268	Phosphoglycerolipid metabolism	0	0	10000	0		DIACYLGLYKIN-RXN	2.7.1.107	R02240	MNXR1417
DAGK_LNA_STC_c	Diacylglycerol kinase(18:2(9Z,12Z)/18:0)	12dgr182n6180_c + atp_c --> adp_c + h_c + pa182n6180_c	Thaps3a_23268 or Thaps3a_1113	Thaps3a_1113,Thaps3a_23268	Phosphoglycerolipid metabolism	0	0	10000	0		DIACYLGLYKIN-RXN	2.7.1.107	R02240	MNXR1417
DAGK_LNA_OLE_c	Diacylglycerol kinase(18:2(9Z,12Z)/18:1(9Z))	12dgr182n61819Z_c + atp_c --> adp_c + h_c + pa182n61819Z_c	Thaps3a_23268 or Thaps3a_1113	Thaps3a_1113,Thaps3a_23268	Phosphoglycerolipid metabolism	0	0	10000	0		DIACYLGLYKIN-RXN	2.7.1.107	R02240	MNXR1417
DAGK_LNA_LNA_c	Diacylglycerol kinase(18:2(9Z,12Z)/18:2(9Z,12Z))	12dgr182_9_12_c + atp_c --> adp_c + h_c + pa182_9_12_c	Thaps3a_23268 or Thaps3a_1113	Thaps3a_1113,Thaps3a_23268	Phosphoglycerolipid metabolism	0	0	10000	0		DIACYLGLYKIN-RXN	2.7.1.107	R02240	MNXR1417
DAGK_OLE_LNA_c	Diacylglycerol kinase(18:1(9Z)/18:2(9Z,12Z))	12dgr1819Z182n6_c + atp_c --> adp_c + h_c + pa1819Z182n6_c	Thaps3a_23268 or Thaps3a_1113	Thaps3a_1113,Thaps3a_23268	Phosphoglycerolipid metabolism	0	0	10000	0		DIACYLGLYKIN-RXN	2.7.1.107	R02240	MNXR1417
DAGK_LNA_EPA_c	Diacylglycerol kinase(18:2(9Z,12Z)/20:5(5Z,8Z,11Z,14Z,17Z))	12dgr182n6205n3_c + atp_c --> adp_c + h_c + pa182n6205n3_c	Thaps3a_23268 or Thaps3a_1113	Thaps3a_1113,Thaps3a_23268	Phosphoglycerolipid metabolism	0	0	10000	0		DIACYLGLYKIN-RXN	2.7.1.107	R02240	MNXR1417
DAGK_LNA_DHA_c	Diacylglycerol kinase(18:2(9Z,12Z)/22:6(4Z,7Z,10Z,13Z,16Z,19Z))	12dgr182n6226n3_c + atp_c --> adp_c + h_c + pa182n6226n3_c	Thaps3a_23268 or Thaps3a_1113	Thaps3a_1113,Thaps3a_23268	Phosphoglycerolipid metabolism	0	0	10000	0		DIACYLGLYKIN-RXN	2.7.1.107	R02240	MNXR1417
DAGK_EPA_LNA_c	Diacylglycerol kinase(20:5(5Z,8Z,11Z,14Z,17Z)/18:2(9Z,12Z))	12dgr205n3182n6_c + atp_c --> adp_c + h_c + pa205n3182n6_c	Thaps3a_23268 or Thaps3a_1113	Thaps3a_1113,Thaps3a_23268	Phosphoglycerolipid metabolism	0	0	10000	0		DIACYLGLYKIN-RXN	2.7.1.107	R02240	MNXR1417
DAGK_DHA_LNA_c	Diacylglycerol kinase(22:6(4Z,7Z,10Z,13Z,16Z,19Z)/18:2(9Z,12Z))	12dgr226n3182n6_c + atp_c --> adp_c + h_c + pa226n3182n6_c	Thaps3a_23268 or Thaps3a_1113	Thaps3a_1113,Thaps3a_23268	Phosphoglycerolipid metabolism	0	0	10000	0		DIACYLGLYKIN-RXN	2.7.1.107	R02240	MNXR1417
DAGK_MYRS_GLNA_c	Diacylglycerol kinase(14:0/18:3(6Z,9Z,12Z))	12dgr140183n6_c + atp_c --> adp_c + h_c + pa140183n6_c	Thaps3a_23268 or Thaps3a_1113	Thaps3a_1113,Thaps3a_23268	Phosphoglycerolipid metabolism	0	0	10000	0		DIACYLGLYKIN-RXN	2.7.1.107	R02240	MNXR1417
DAGK_PALM_GLNA_c	Diacylglycerol kinase(16:0/18:3(6Z,9Z,12Z))	12dgr160183n6_c + atp_c --> adp_c + h_c + pa160183n6_c	Thaps3a_23268 or Thaps3a_1113	Thaps3a_1113,Thaps3a_23268	Phosphoglycerolipid metabolism	0	0	10000	0		DIACYLGLYKIN-RXN	2.7.1.107	R02240	MNXR1417
DAGK_HDE_GLNA_c	Diacylglycerol kinase(16:1(9Z)/18:3(6Z,9Z,12Z))	12dgr1619Z183n6_c + atp_c --> adp_c + h_c + pa1619Z183n6_c	Thaps3a_23268 or Thaps3a_1113	Thaps3a_1113,Thaps3a_23268	Phosphoglycerolipid metabolism	0	0	10000	0		DIACYLGLYKIN-RXN	2.7.1.107	R02240	MNXR1417
DAGK_STC_GLNA_c	Diacylglycerol kinase(18:0/18:3(6Z,9Z,12Z))	12dgr180183n6_c + atp_c --> adp_c + h_c + pa180183n6_c	Thaps3a_23268 or Thaps3a_1113	Thaps3a_1113,Thaps3a_23268	Phosphoglycerolipid metabolism	0	0	10000	0		DIACYLGLYKIN-RXN	2.7.1.107	R02240	MNXR1417
DAGK_LNA_GLNA_c	Diacylglycerol kinase(18:2(9Z,12Z)/18:3(6Z,9Z,12Z))	12dgr182n6183n6_c + atp_c --> adp_c + h_c + pa182n6183n6_c	Thaps3a_23268 or Thaps3a_1113	Thaps3a_1113,Thaps3a_23268	Phosphoglycerolipid metabolism	0	0	10000	0		DIACYLGLYKIN-RXN	2.7.1.107	R02240	MNXR1417
DAGK_OLE_GLNA_c	Diacylglycerol kinase(18:1(9Z)/18:3(6Z,9Z,12Z))	12dgr1819Z183n6_c + atp_c --> adp_c + h_c + pa1819Z183n6_c	Thaps3a_23268 or Thaps3a_1113	Thaps3a_1113,Thaps3a_23268	Phosphoglycerolipid metabolism	0	0	10000	0		DIACYLGLYKIN-RXN	2.7.1.107	R02240	MNXR1417
DAGK_EPA_GLNA_c	Diacylglycerol kinase(20:5(5Z,8Z,11Z,14Z,17Z)/18:3(6Z,9Z,12Z))	12dgr205n3183n6_c + atp_c --> adp_c + h_c + pa205n3183n6_c	Thaps3a_23268 or Thaps3a_1113	Thaps3a_1113,Thaps3a_23268	Phosphoglycerolipid metabolism	0	0	10000	0		DIACYLGLYKIN-RXN	2.7.1.107	R02240	MNXR1417
DAGK_DHA_GLNA_c	Diacylglycerol kinase(22:6(4Z,7Z,10Z,13Z,16Z,19Z)/18:3(6Z,9Z,12Z))	12dgr226n3183n6_c + atp_c --> adp_c + h_c + pa226n3183n6_c	Thaps3a_23268 or Thaps3a_1113	Thaps3a_1113,Thaps3a_23268	Phosphoglycerolipid metabolism	0	0	10000	0		DIACYLGLYKIN-RXN	2.7.1.107	R02240	MNXR1417
DAGK_MYRS_ALNA_c	Diacylglycerol kinase(14:0/18:3(9Z,12Z,15Z))	12dgr140183n3_c + atp_c --> adp_c + h_c + pa140183n3_c	Thaps3a_23268 or Thaps3a_1113	Thaps3a_1113,Thaps3a_23268	Phosphoglycerolipid metabolism	0	0	10000	0		DIACYLGLYKIN-RXN	2.7.1.107	R02240	MNXR1417
DAGK_PALM_ALNA_c	Diacylglycerol kinase(16:0/18:3(9Z,12Z,15Z))	12dgr160183n3_c + atp_c --> adp_c + h_c + pa160183n3_c	Thaps3a_23268 or Thaps3a_1113	Thaps3a_1113,Thaps3a_23268	Phosphoglycerolipid metabolism	0	0	10000	0		DIACYLGLYKIN-RXN	2.7.1.107	R02240	MNXR1417
DAGK_HDE_ALNA_c	Diacylglycerol kinase(16:1(9Z)/18:3(9Z,12Z,15Z))	12dgr1619Z183n3_c + atp_c --> adp_c + h_c + pa1619Z183n3_c	Thaps3a_23268 or Thaps3a_1113	Thaps3a_1113,Thaps3a_23268	Phosphoglycerolipid metabolism	0	0	10000	0		DIACYLGLYKIN-RXN	2.7.1.107	R02240	MNXR1417
DAGK_STC_ALNA_c	Diacylglycerol kinase(18:0/18:3(9Z,12Z,15Z))	12dgr180183n3_c + atp_c --> adp_c + h_c + pa180183n3_c	Thaps3a_23268 or Thaps3a_1113	Thaps3a_1113,Thaps3a_23268	Phosphoglycerolipid metabolism	0	0	10000	0		DIACYLGLYKIN-RXN	2.7.1.107	R02240	MNXR1417
DAGK_LNA_ALNA_c	Diacylglycerol kinase(18:2(9Z,12Z)/18:3(9Z,12Z,15Z))	12dgr182n6183n3_c + atp_c --> adp_c + h_c + pa182n6183n3_c	Thaps3a_23268 or Thaps3a_1113	Thaps3a_1113,Thaps3a_23268	Phosphoglycerolipid metabolism	0	0	10000	0		DIACYLGLYKIN-RXN	2.7.1.107	R02240	MNXR1417
DAGK_OLE_ALNA_c	Diacylglycerol kinase(18:1(9Z)/18:3(9Z,12Z,15Z))	12dgr1819Z183n3_c + atp_c --> adp_c + h_c + pa1819Z183n3_c	Thaps3a_23268 or Thaps3a_1113	Thaps3a_1113,Thaps3a_23268	Phosphoglycerolipid metabolism	0	0	10000	0		DIACYLGLYKIN-RXN	2.7.1.107	R02240	MNXR1417
DAGK_EPA_ALNA_c	Diacylglycerol kinase(20:5(5Z,8Z,11Z,14Z,17Z)/18:3(9Z,12Z,15Z))	12dgr205n3183n3_c + atp_c --> adp_c + h_c + pa205n3183n3_c	Thaps3a_23268 or Thaps3a_1113	Thaps3a_1113,Thaps3a_23268	Phosphoglycerolipid metabolism	0	0	10000	0		DIACYLGLYKIN-RXN	2.7.1.107	R02240	MNXR1417
DAGK_DHA_ALNA_c	Diacylglycerol kinase(22:6(4Z,7Z,10Z,13Z,16Z,19Z)/18:3(9Z,12Z,15Z))	12dgr226n3183n3_c + atp_c --> adp_c + h_c + pa226n3183n3_c	Thaps3a_23268 or Thaps3a_1113	Thaps3a_1113,Thaps3a_23268	Phosphoglycerolipid metabolism	0	0	10000	0		DIACYLGLYKIN-RXN	2.7.1.107	R02240	MNXR1417
DAGK_MYRS_ARA_c	Diacylglycerol kinase(14:0/20:4(5Z,8Z,11Z,14Z))	12dgr140204n6_c + atp_c --> adp_c + h_c + pa140204n6_c	Thaps3a_23268 or Thaps3a_1113	Thaps3a_1113,Thaps3a_23268	Phosphoglycerolipid metabolism	0	0	10000	0		DIACYLGLYKIN-RXN	2.7.1.107	R02240	MNXR1417
DAGK_PALM_ARA_c	Diacylglycerol kinase(16:0/20:4(5Z,8Z,11Z,14Z))	12dgr160204n6_c + atp_c --> adp_c + h_c + pa160204n6_c	Thaps3a_23268 or Thaps3a_1113	Thaps3a_1113,Thaps3a_23268	Phosphoglycerolipid metabolism	0	0	10000	0		DIACYLGLYKIN-RXN	2.7.1.107	R02240	MNXR1417
DAGK_HDE_ARA_c	Diacylglycerol kinase(16:1(9Z)/20:4(5Z,8Z,11Z,14Z))	12dgr1619Z204n6_c + atp_c --> adp_c + h_c + pa1619Z204n6_c	Thaps3a_23268 or Thaps3a_1113	Thaps3a_1113,Thaps3a_23268	Phosphoglycerolipid metabolism	0	0	10000	0		DIACYLGLYKIN-RXN	2.7.1.107	R02240	MNXR1417
DAGK_STC_ARA_c	Diacylglycerol kinase(18:0/20:4(5Z,8Z,11Z,14Z))	12dgr180204n6_c + atp_c --> adp_c + h_c + pa180204n6_c	Thaps3a_23268 or Thaps3a_1113	Thaps3a_1113,Thaps3a_23268	Phosphoglycerolipid metabolism	0	0	10000	0		DIACYLGLYKIN-RXN	2.7.1.107	R02240	MNXR1417
DAGK_LNA_ARA_c	Diacylglycerol kinase(18:2(9Z,12Z)/20:4(5Z,8Z,11Z,14Z))	12dgr182n6204n6_c + atp_c --> adp_c + h_c + pa182n6204n6_c	Thaps3a_23268 or Thaps3a_1113	Thaps3a_1113,Thaps3a_23268	Phosphoglycerolipid metabolism	0	0	10000	0		DIACYLGLYKIN-RXN	2.7.1.107	R02240	MNXR1417
DAGK_OLE_ARA_c	Diacylglycerol kinase(18:1(9Z)/20:4(5Z,8Z,11Z,14Z))	12dgr1819Z204n6_c + atp_c --> adp_c + h_c + pa1819Z204n6_c	Thaps3a_23268 or Thaps3a_1113	Thaps3a_1113,Thaps3a_23268	Phosphoglycerolipid metabolism	0	0	10000	0		DIACYLGLYKIN-RXN	2.7.1.107	R02240	MNXR1417
DAGK_EPA_ARA_c	Diacylglycerol kinase(20:5(5Z,8Z,11Z,14Z,17Z)/20:4(5Z,8Z,11Z,14Z))	12dgr205n3204n6_c + atp_c --> adp_c + h_c + pa205n3204n6_c	Thaps3a_23268 or Thaps3a_1113	Thaps3a_1113,Thaps3a_23268	Phosphoglycerolipid metabolism	0	0	10000	0		DIACYLGLYKIN-RXN	2.7.1.107	R02240	MNXR1417
DAGK_DHA_ARA_c	Diacylglycerol kinase(22:6(4Z,7Z,10Z,13Z,16Z,19Z)/20:4(5Z,8Z,11Z,14Z))	12dgr226n3204n6_c + atp_c --> adp_c + h_c + pa226n3204n6_c	Thaps3a_23268 or Thaps3a_1113	Thaps3a_1113,Thaps3a_23268	Phosphoglycerolipid metabolism	0	0	10000	0		DIACYLGLYKIN-RXN	2.7.1.107	R02240	MNXR1417
ETHAPT_MYRS_MYRS_c	CDP-ethanolamine: diacylglycerol ethanolamine phosphotransferase (14:0/14:0)	12dgr140_c + cdpea_c --> cmp_c + h_c + pe140_c	Thaps3a_6504 or Thaps3a_6716	Thaps3a_6716,Thaps3a_6504	Phosphoglycerolipid metabolism	0	0	10000	0		ETHANOLAMINEPHOSPHOTRANSFERASE-RXN	2.7.8.1	R02057	MNXR5954
ETHAPT_MYRS_PALM_c	CDP-ethanolamine: diacylglycerol ethanolamine phosphotransferase (14:0/16:0)	12dgr140160_c + cdpea_c --> cmp_c + h_c + pe140160_c	Thaps3a_6504 or Thaps3a_6716	Thaps3a_6716,Thaps3a_6504	Phosphoglycerolipid metabolism	0	0	10000	0		ETHANOLAMINEPHOSPHOTRANSFERASE-RXN	2.7.8.1	R02057	MNXR5954
ETHAPT_MYRS_HDE_c	CDP-ethanolamine: diacylglycerol ethanolamine phosphotransferase (14:0/16:1(9Z))	12dgr1401619Z_c + cdpea_c --> cmp_c + h_c + pe1401619Z_c	Thaps3a_6504 or Thaps3a_6716	Thaps3a_6716,Thaps3a_6504	Phosphoglycerolipid metabolism	0	0	10000	0		ETHANOLAMINEPHOSPHOTRANSFERASE-RXN	2.7.8.1	R02057	MNXR5954
ETHAPT_MYRS_STC_c	CDP-ethanolamine: diacylglycerol ethanolamine phosphotransferase (14:0/18:0)	12dgr140180_c + cdpea_c --> cmp_c + h_c + pe140180_c	Thaps3a_6504 or Thaps3a_6716	Thaps3a_6716,Thaps3a_6504	Phosphoglycerolipid metabolism	0	0	10000	0		ETHANOLAMINEPHOSPHOTRANSFERASE-RXN	2.7.8.1	R02057	MNXR5954
ETHAPT_MYRS_OLE_c	CDP-ethanolamine: diacylglycerol ethanolamine phosphotransferase (14:0/18:1(9Z))	12dgr1401819Z_c + cdpea_c --> cmp_c + h_c + pe1401819Z_c	Thaps3a_6504 or Thaps3a_6716	Thaps3a_6716,Thaps3a_6504	Phosphoglycerolipid metabolism	0	0	10000	0		ETHANOLAMINEPHOSPHOTRANSFERASE-RXN	2.7.8.1	R02057	MNXR5954
ETHAPT_MYRS_EPA_c	CDP-ethanolamine: diacylglycerol ethanolamine phosphotransferase (14:0/20:5(5Z,8Z,11Z,14Z,17Z))	12dgr140205n3_c + cdpea_c --> cmp_c + h_c + pe140205n3_c	Thaps3a_6504 or Thaps3a_6716	Thaps3a_6716,Thaps3a_6504	Phosphoglycerolipid metabolism	0	0	10000	0		ETHANOLAMINEPHOSPHOTRANSFERASE-RXN	2.7.8.1	R02057	MNXR5954
ETHAPT_MYRS_DHA_c	CDP-ethanolamine: diacylglycerol ethanolamine phosphotransferase (14:0/22:6(4Z,7Z,10Z,13Z,16Z,19Z))	12dgr140226n3_c + cdpea_c --> cmp_c + h_c + pe140226n3_c	Thaps3a_6504 or Thaps3a_6716	Thaps3a_6716,Thaps3a_6504	Phosphoglycerolipid metabolism	0	0	10000	0		ETHANOLAMINEPHOSPHOTRANSFERASE-RXN	2.7.8.1	R02057	MNXR5954
ETHAPT_PALM_MYRS_c	CDP-ethanolamine: diacylglycerol ethanolamine phosphotransferase (16:0/14:0)	12dgr160140_c + cdpea_c --> cmp_c + h_c + pe160140_c	Thaps3a_6504 or Thaps3a_6716	Thaps3a_6716,Thaps3a_6504	Phosphoglycerolipid metabolism	0	0	10000	0		ETHANOLAMINEPHOSPHOTRANSFERASE-RXN	2.7.8.1	R02057	MNXR5954
ETHAPT_PALM_PALM_c	CDP-ethanolamine: diacylglycerol ethanolamine phosphotransferase (16:0/16:0)	12dgr160_c + cdpea_c --> cmp_c + h_c + pe160_c	Thaps3a_6504 or Thaps3a_6716	Thaps3a_6716,Thaps3a_6504	Phosphoglycerolipid metabolism	0	0	10000	0		ETHANOLAMINEPHOSPHOTRANSFERASE-RXN	2.7.8.1	R02057	MNXR5954
ETHAPT_PALM_HDE_c	CDP-ethanolamine: diacylglycerol ethanolamine phosphotransferase (16:0/16:1(9Z))	12dgr1601619Z_c + cdpea_c --> cmp_c + h_c + pe1601619Z_c	Thaps3a_6504 or Thaps3a_6716	Thaps3a_6716,Thaps3a_6504	Phosphoglycerolipid metabolism	0	0	10000	0		ETHANOLAMINEPHOSPHOTRANSFERASE-RXN	2.7.8.1	R02057	MNXR5954
ETHAPT_PALM_STC_c	CDP-ethanolamine: diacylglycerol ethanolamine phosphotransferase (16:0/18:0)	12dgr160180_c + cdpea_c --> cmp_c + h_c + pe160180_c	Thaps3a_6504 or Thaps3a_6716	Thaps3a_6716,Thaps3a_6504	Phosphoglycerolipid metabolism	0	0	10000	0		ETHANOLAMINEPHOSPHOTRANSFERASE-RXN	2.7.8.1	R02057	MNXR5954
ETHAPT_PALM_OLE_c	CDP-ethanolamine: diacylglycerol ethanolamine phosphotransferase (16:0/18:1(9Z))	12dgr1601819Z_c + cdpea_c --> cmp_c + h_c + pe1601819Z_c	Thaps3a_6504 or Thaps3a_6716	Thaps3a_6716,Thaps3a_6504	Phosphoglycerolipid metabolism	0	0	10000	0		ETHANOLAMINEPHOSPHOTRANSFERASE-RXN	2.7.8.1	R02057	MNXR5954
ETHAPT_PALM_EPA_c	CDP-ethanolamine: diacylglycerol ethanolamine phosphotransferase (16:0/20:5(5Z,8Z,11Z,14Z,17Z))	12dgr160205n3_c + cdpea_c --> cmp_c + h_c + pe160205n3_c	Thaps3a_6504 or Thaps3a_6716	Thaps3a_6716,Thaps3a_6504	Phosphoglycerolipid metabolism	0	0	10000	0		ETHANOLAMINEPHOSPHOTRANSFERASE-RXN	2.7.8.1	R02057	MNXR5954
ETHAPT_PALM_DHA_c	CDP-ethanolamine: diacylglycerol ethanolamine phosphotransferase (16:0/22:6(4Z,7Z,10Z,13Z,16Z,19Z))	12dgr160226n3_c + cdpea_c --> cmp_c + h_c + pe160226n3_c	Thaps3a_6504 or Thaps3a_6716	Thaps3a_6716,Thaps3a_6504	Phosphoglycerolipid metabolism	0	0	10000	0		ETHANOLAMINEPHOSPHOTRANSFERASE-RXN	2.7.8.1	R02057	MNXR5954
ETHAPT_HDE_MYRS_c	CDP-ethanolamine: diacylglycerol ethanolamine phosphotransferase (16:1(9Z)/14:0)	12dgr1619Z140_c + cdpea_c --> cmp_c + h_c + pe1619Z140_c	Thaps3a_6504 or Thaps3a_6716	Thaps3a_6716,Thaps3a_6504	Phosphoglycerolipid metabolism	0	0	10000	0		ETHANOLAMINEPHOSPHOTRANSFERASE-RXN	2.7.8.1	R02057	MNXR5954
ETHAPT_HDE_PALM_c	CDP-ethanolamine: diacylglycerol ethanolamine phosphotransferase (16:1(9Z)/16:0)	12dgr1619Z160_c + cdpea_c --> cmp_c + h_c + pe1619Z160_c	Thaps3a_6504 or Thaps3a_6716	Thaps3a_6716,Thaps3a_6504	Phosphoglycerolipid metabolism	0	0	10000	0		ETHANOLAMINEPHOSPHOTRANSFERASE-RXN	2.7.8.1	R02057	MNXR5954
ETHAPT_HDE_HDE_c	CDP-ethanolamine: diacylglycerol ethanolamine phosphotransferase (16:1(9Z)/16:1(9Z))	12dgr161_c + cdpea_c --> cmp_c + h_c + pe161_c	Thaps3a_6504 or Thaps3a_6716	Thaps3a_6716,Thaps3a_6504	Phosphoglycerolipid metabolism	0	0	10000	0		ETHANOLAMINEPHOSPHOTRANSFERASE-RXN	2.7.8.1	R02057	MNXR5954
ETHAPT_HDE_STC_c	CDP-ethanolamine: diacylglycerol ethanolamine phosphotransferase (16:1(9Z)/18:0)	12dgr1619Z180_c + cdpea_c --> cmp_c + h_c + pe1619Z180_c	Thaps3a_6504 or Thaps3a_6716	Thaps3a_6716,Thaps3a_6504	Phosphoglycerolipid metabolism	0	0	10000	0		ETHANOLAMINEPHOSPHOTRANSFERASE-RXN	2.7.8.1	R02057	MNXR5954
ETHAPT_HDE_OLE_c	CDP-ethanolamine: diacylglycerol ethanolamine phosphotransferase (16:1(9Z)/18:1(9Z))	12dgr1619Z1819Z_c + cdpea_c --> cmp_c + h_c + pe1619Z1819Z_c	Thaps3a_6504 or Thaps3a_6716	Thaps3a_6716,Thaps3a_6504	Phosphoglycerolipid metabolism	0	0	10000	0		ETHANOLAMINEPHOSPHOTRANSFERASE-RXN	2.7.8.1	R02057	MNXR5954
ETHAPT_HDE_EPA_c	CDP-ethanolamine: diacylglycerol ethanolamine phosphotransferase (16:1(9Z)/20:5(5Z,8Z,11Z,14Z,17Z))	12dgr1619Z205n3_c + cdpea_c --> cmp_c + h_c + pe1619Z205n3_c	Thaps3a_6504 or Thaps3a_6716	Thaps3a_6716,Thaps3a_6504	Phosphoglycerolipid metabolism	0	0	10000	0		ETHANOLAMINEPHOSPHOTRANSFERASE-RXN	2.7.8.1	R02057	MNXR5954
ETHAPT_HDE_DHA_c	CDP-ethanolamine: diacylglycerol ethanolamine phosphotransferase (16:1(9Z)/22:6(4Z,7Z,10Z,13Z,16Z,19Z))	12dgr1619Z226n3_c + cdpea_c --> cmp_c + h_c + pe1619Z226n3_c	Thaps3a_6504 or Thaps3a_6716	Thaps3a_6716,Thaps3a_6504	Phosphoglycerolipid metabolism	0	0	10000	0		ETHANOLAMINEPHOSPHOTRANSFERASE-RXN	2.7.8.1	R02057	MNXR5954
ETHAPT_STC_MYRS_c	CDP-ethanolamine: diacylglycerol ethanolamine phosphotransferase (18:0/14:0)	12dgr180140_c + cdpea_c --> cmp_c + h_c + pe180140_c	Thaps3a_6504 or Thaps3a_6716	Thaps3a_6716,Thaps3a_6504	Phosphoglycerolipid metabolism	0	0	10000	0		ETHANOLAMINEPHOSPHOTRANSFERASE-RXN	2.7.8.1	R02057	MNXR5954
ETHAPT_STC_PALM_c	CDP-ethanolamine: diacylglycerol ethanolamine phosphotransferase (18:0/16:0)	12dgr180160_c + cdpea_c --> cmp_c + h_c + pe180160_c	Thaps3a_6504 or Thaps3a_6716	Thaps3a_6716,Thaps3a_6504	Phosphoglycerolipid metabolism	0	0	10000	0		ETHANOLAMINEPHOSPHOTRANSFERASE-RXN	2.7.8.1	R02057	MNXR5954
ETHAPT_STC_HDE_c	CDP-ethanolamine: diacylglycerol ethanolamine phosphotransferase (18:0/16:1(9Z))	12dgr1801619Z_c + cdpea_c --> cmp_c + h_c + pe1801619Z_c	Thaps3a_6504 or Thaps3a_6716	Thaps3a_6716,Thaps3a_6504	Phosphoglycerolipid metabolism	0	0	10000	0		ETHANOLAMINEPHOSPHOTRANSFERASE-RXN	2.7.8.1	R02057	MNXR5954
ETHAPT_STC_STC_c	CDP-ethanolamine: diacylglycerol ethanolamine phosphotransferase (18:0/18:0)	12dgr180_c + cdpea_c --> cmp_c + h_c + pe180_c	Thaps3a_6504 or Thaps3a_6716	Thaps3a_6716,Thaps3a_6504	Phosphoglycerolipid metabolism	0	0	10000	0		ETHANOLAMINEPHOSPHOTRANSFERASE-RXN	2.7.8.1	R02057	MNXR5954
ETHAPT_STC_OLE_c	CDP-ethanolamine: diacylglycerol ethanolamine phosphotransferase (18:0/18:1(9Z))	12dgr1801819Z_c + cdpea_c --> cmp_c + h_c + pe1801819Z_c	Thaps3a_6504 or Thaps3a_6716	Thaps3a_6716,Thaps3a_6504	Phosphoglycerolipid metabolism	0	0	10000	0		ETHANOLAMINEPHOSPHOTRANSFERASE-RXN	2.7.8.1	R02057	MNXR5954
ETHAPT_STC_EPA_c	CDP-ethanolamine: diacylglycerol ethanolamine phosphotransferase (18:0/20:5(5Z,8Z,11Z,14Z,17Z))	12dgr180205n3_c + cdpea_c --> cmp_c + h_c + pe180205n3_c	Thaps3a_6504 or Thaps3a_6716	Thaps3a_6716,Thaps3a_6504	Phosphoglycerolipid metabolism	0	0	10000	0		ETHANOLAMINEPHOSPHOTRANSFERASE-RXN	2.7.8.1	R02057	MNXR5954
ETHAPT_STC_DHA_c	CDP-ethanolamine: diacylglycerol ethanolamine phosphotransferase (18:0/22:6(4Z,7Z,10Z,13Z,16Z,19Z))	12dgr180226n3_c + cdpea_c --> cmp_c + h_c + pe180226n3_c	Thaps3a_6504 or Thaps3a_6716	Thaps3a_6716,Thaps3a_6504	Phosphoglycerolipid metabolism	0	0	10000	0		ETHANOLAMINEPHOSPHOTRANSFERASE-RXN	2.7.8.1	R02057	MNXR5954
ETHAPT_OLE_MYRS_c	CDP-ethanolamine: diacylglycerol ethanolamine phosphotransferase (18:1(9Z)/14:0)	12dgr1819Z140_c + cdpea_c --> cmp_c + h_c + pe1819Z140_c	Thaps3a_6504 or Thaps3a_6716	Thaps3a_6716,Thaps3a_6504	Phosphoglycerolipid metabolism	0	0	10000	0		ETHANOLAMINEPHOSPHOTRANSFERASE-RXN	2.7.8.1	R02057	MNXR5954
ETHAPT_OLE_PALM_c	CDP-ethanolamine: diacylglycerol ethanolamine phosphotransferase (18:1(9Z)/16:0)	12dgr1819Z160_c + cdpea_c --> cmp_c + h_c + pe1819Z160_c	Thaps3a_6504 or Thaps3a_6716	Thaps3a_6716,Thaps3a_6504	Phosphoglycerolipid metabolism	0	0	10000	0		ETHANOLAMINEPHOSPHOTRANSFERASE-RXN	2.7.8.1	R02057	MNXR5954
ETHAPT_OLE_HDE_c	CDP-ethanolamine: diacylglycerol ethanolamine phosphotransferase (18:1(9Z)/16:1(9Z))	12dgr1819Z1619Z_c + cdpea_c --> cmp_c + h_c + pe1819Z1619Z_c	Thaps3a_6504 or Thaps3a_6716	Thaps3a_6716,Thaps3a_6504	Phosphoglycerolipid metabolism	0	0	10000	0		ETHANOLAMINEPHOSPHOTRANSFERASE-RXN	2.7.8.1	R02057	MNXR5954
ETHAPT_OLE_STC_c	CDP-ethanolamine: diacylglycerol ethanolamine phosphotransferase (18:1(9Z)/18:0)	12dgr1819Z180_c + cdpea_c --> cmp_c + h_c + pe1819Z180_c	Thaps3a_6504 or Thaps3a_6716	Thaps3a_6716,Thaps3a_6504	Phosphoglycerolipid metabolism	0	0	10000	0		ETHANOLAMINEPHOSPHOTRANSFERASE-RXN	2.7.8.1	R02057	MNXR5954
ETHAPT_OLE_OLE_c	CDP-ethanolamine: diacylglycerol ethanolamine phosphotransferase (18:1(9Z)/18:1(9Z))	12dgr181_9_c + cdpea_c --> cmp_c + h_c + pe181_9_c	Thaps3a_6504 or Thaps3a_6716	Thaps3a_6716,Thaps3a_6504	Phosphoglycerolipid metabolism	0	0	10000	0		ETHANOLAMINEPHOSPHOTRANSFERASE-RXN	2.7.8.1	R02057	MNXR5954
ETHAPT_OLE_EPA_c	CDP-ethanolamine: diacylglycerol ethanolamine phosphotransferase (18:1(9Z)/20:5(5Z,8Z,11Z,14Z,17Z))	12dgr1819Z205n3_c + cdpea_c --> cmp_c + h_c + pe1819Z205n3_c	Thaps3a_6504 or Thaps3a_6716	Thaps3a_6716,Thaps3a_6504	Phosphoglycerolipid metabolism	0	0	10000	0		ETHANOLAMINEPHOSPHOTRANSFERASE-RXN	2.7.8.1	R02057	MNXR5954
ETHAPT_OLE_DHA_c	CDP-ethanolamine: diacylglycerol ethanolamine phosphotransferase (18:1(9Z)/22:6(4Z,7Z,10Z,13Z,16Z,19Z))	12dgr1819Z226n3_c + cdpea_c --> cmp_c + h_c + pe1819Z226n3_c	Thaps3a_6504 or Thaps3a_6716	Thaps3a_6716,Thaps3a_6504	Phosphoglycerolipid metabolism	0	0	10000	0		ETHANOLAMINEPHOSPHOTRANSFERASE-RXN	2.7.8.1	R02057	MNXR5954
ETHAPT_EPA_MYRS_c	CDP-ethanolamine: diacylglycerol ethanolamine phosphotransferase (20:5(5Z,8Z,11Z,14Z,17Z)/14:0)	12dgr205n3140_c + cdpea_c --> cmp_c + h_c + pe205n3140_c	Thaps3a_6504 or Thaps3a_6716	Thaps3a_6716,Thaps3a_6504	Phosphoglycerolipid metabolism	0	0	10000	0		ETHANOLAMINEPHOSPHOTRANSFERASE-RXN	2.7.8.1	R02057	MNXR5954
ETHAPT_EPA_PALM_c	CDP-ethanolamine: diacylglycerol ethanolamine phosphotransferase (20:5(5Z,8Z,11Z,14Z,17Z)/16:0)	12dgr205n3160_c + cdpea_c --> cmp_c + h_c + pe205n3160_c	Thaps3a_6504 or Thaps3a_6716	Thaps3a_6716,Thaps3a_6504	Phosphoglycerolipid metabolism	0	0	10000	0		ETHANOLAMINEPHOSPHOTRANSFERASE-RXN	2.7.8.1	R02057	MNXR5954
ETHAPT_EPA_HDE_c	CDP-ethanolamine: diacylglycerol ethanolamine phosphotransferase (20:5(5Z,8Z,11Z,14Z,17Z)/16:1(9Z))	12dgr205n31619Z_c + cdpea_c --> cmp_c + h_c + pe205n31619Z_c	Thaps3a_6504 or Thaps3a_6716	Thaps3a_6716,Thaps3a_6504	Phosphoglycerolipid metabolism	0	0	10000	0		ETHANOLAMINEPHOSPHOTRANSFERASE-RXN	2.7.8.1	R02057	MNXR5954
ETHAPT_EPA_STC_c	CDP-ethanolamine: diacylglycerol ethanolamine phosphotransferase (20:5(5Z,8Z,11Z,14Z,17Z)/18:0)	12dgr205n3180_c + cdpea_c --> cmp_c + h_c + pe205n3180_c	Thaps3a_6504 or Thaps3a_6716	Thaps3a_6716,Thaps3a_6504	Phosphoglycerolipid metabolism	0	0	10000	0		ETHANOLAMINEPHOSPHOTRANSFERASE-RXN	2.7.8.1	R02057	MNXR5954
ETHAPT_EPA_OLE_c	CDP-ethanolamine: diacylglycerol ethanolamine phosphotransferase (20:5(5Z,8Z,11Z,14Z,17Z)/18:1(9Z))	12dgr205n31819Z_c + cdpea_c --> cmp_c + h_c + pe205n31819Z_c	Thaps3a_6504 or Thaps3a_6716	Thaps3a_6716,Thaps3a_6504	Phosphoglycerolipid metabolism	0	0	10000	0		ETHANOLAMINEPHOSPHOTRANSFERASE-RXN	2.7.8.1	R02057	MNXR5954
ETHAPT_EPA_EPA_c	CDP-ethanolamine: diacylglycerol ethanolamine phosphotransferase (20:5(5Z,8Z,11Z,14Z,17Z)/20:5(5Z,8Z,11Z,14Z,17Z))	12dgr205n3_c + cdpea_c --> cmp_c + h_c + pe205n3_c	Thaps3a_6504 or Thaps3a_6716	Thaps3a_6716,Thaps3a_6504	Phosphoglycerolipid metabolism	0	0	10000	0		ETHANOLAMINEPHOSPHOTRANSFERASE-RXN	2.7.8.1	R02057	MNXR5954
ETHAPT_EPA_DHA_c	CDP-ethanolamine: diacylglycerol ethanolamine phosphotransferase (20:5(5Z,8Z,11Z,14Z,17Z)/22:6(4Z,7Z,10Z,13Z,16Z,19Z))	12dgr205n3226n3_c + cdpea_c --> cmp_c + h_c + pe205n3226n3_c	Thaps3a_6504 or Thaps3a_6716	Thaps3a_6716,Thaps3a_6504	Phosphoglycerolipid metabolism	0	0	10000	0		ETHANOLAMINEPHOSPHOTRANSFERASE-RXN	2.7.8.1	R02057	MNXR5954
ETHAPT_DHA_MYRS_c	CDP-ethanolamine: diacylglycerol ethanolamine phosphotransferase (22:6(4Z,7Z,10Z,13Z,16Z,19Z)/14:0)	12dgr226n3140_c + cdpea_c --> cmp_c + h_c + pe226n3140_c	Thaps3a_6504 or Thaps3a_6716	Thaps3a_6716,Thaps3a_6504	Phosphoglycerolipid metabolism	0	0	10000	0		ETHANOLAMINEPHOSPHOTRANSFERASE-RXN	2.7.8.1	R02057	MNXR5954
ETHAPT_DHA_PALM_c	CDP-ethanolamine: diacylglycerol ethanolamine phosphotransferase (22:6(4Z,7Z,10Z,13Z,16Z,19Z)/16:0)	12dgr226n3160_c + cdpea_c --> cmp_c + h_c + pe226n3160_c	Thaps3a_6504 or Thaps3a_6716	Thaps3a_6716,Thaps3a_6504	Phosphoglycerolipid metabolism	0	0	10000	0		ETHANOLAMINEPHOSPHOTRANSFERASE-RXN	2.7.8.1	R02057	MNXR5954
ETHAPT_DHA_HDE_c	CDP-ethanolamine: diacylglycerol ethanolamine phosphotransferase (22:6(4Z,7Z,10Z,13Z,16Z,19Z)/16:1(9Z))	12dgr226n31619Z_c + cdpea_c --> cmp_c + h_c + pe226n31619Z_c	Thaps3a_6504 or Thaps3a_6716	Thaps3a_6716,Thaps3a_6504	Phosphoglycerolipid metabolism	0	0	10000	0		ETHANOLAMINEPHOSPHOTRANSFERASE-RXN	2.7.8.1	R02057	MNXR5954
ETHAPT_DHA_STC_c	CDP-ethanolamine: diacylglycerol ethanolamine phosphotransferase (22:6(4Z,7Z,10Z,13Z,16Z,19Z)/18:0)	12dgr226n3180_c + cdpea_c --> cmp_c + h_c + pe226n3180_c	Thaps3a_6504 or Thaps3a_6716	Thaps3a_6716,Thaps3a_6504	Phosphoglycerolipid metabolism	0	0	10000	0		ETHANOLAMINEPHOSPHOTRANSFERASE-RXN	2.7.8.1	R02057	MNXR5954
ETHAPT_DHA_OLE_c	CDP-ethanolamine: diacylglycerol ethanolamine phosphotransferase (22:6(4Z,7Z,10Z,13Z,16Z,19Z)/18:1(9Z))	12dgr226n31819Z_c + cdpea_c --> cmp_c + h_c + pe226n31819Z_c	Thaps3a_6504 or Thaps3a_6716	Thaps3a_6716,Thaps3a_6504	Phosphoglycerolipid metabolism	0	0	10000	0		ETHANOLAMINEPHOSPHOTRANSFERASE-RXN	2.7.8.1	R02057	MNXR5954
ETHAPT_DHA_EPA_c	CDP-ethanolamine: diacylglycerol ethanolamine phosphotransferase (22:6(4Z,7Z,10Z,13Z,16Z,19Z)/20:5(5Z,8Z,11Z,14Z,17Z))	12dgr226n3205n3_c + cdpea_c --> cmp_c + h_c + pe226n3205n3_c	Thaps3a_6504 or Thaps3a_6716	Thaps3a_6716,Thaps3a_6504	Phosphoglycerolipid metabolism	0	0	10000	0		ETHANOLAMINEPHOSPHOTRANSFERASE-RXN	2.7.8.1	R02057	MNXR5954
ETHAPT_DHA_DHA_c	CDP-ethanolamine: diacylglycerol ethanolamine phosphotransferase (22:6(4Z,7Z,10Z,13Z,16Z,19Z)/22:6(4Z,7Z,10Z,13Z,16Z,19Z))	12dgr226n3_c + cdpea_c --> cmp_c + h_c + pe226n3_c	Thaps3a_6504 or Thaps3a_6716	Thaps3a_6716,Thaps3a_6504	Phosphoglycerolipid metabolism	0	0	10000	0		ETHANOLAMINEPHOSPHOTRANSFERASE-RXN	2.7.8.1	R02057	MNXR5954
ETHAPT_MYRS_LNA_c	CDP-ethanolamine: diacylglycerol ethanolamine phosphotransferase (14:0/18:2(9Z,12Z))	12dgr140182n6_c + cdpea_c --> cmp_c + h_c + pe140182n6_c	Thaps3a_6504 or Thaps3a_6716	Thaps3a_6716,Thaps3a_6504	Phosphoglycerolipid metabolism	0	0	10000	0		ETHANOLAMINEPHOSPHOTRANSFERASE-RXN	2.7.8.1	R02057	MNXR5954
ETHAPT_PALM_LNA_c	CDP-ethanolamine: diacylglycerol ethanolamine phosphotransferase (16:0/18:2(9Z,12Z))	12dgr160182n6_c + cdpea_c --> cmp_c + h_c + pe160182n6_c	Thaps3a_6504 or Thaps3a_6716	Thaps3a_6716,Thaps3a_6504	Phosphoglycerolipid metabolism	0	0	10000	0		ETHANOLAMINEPHOSPHOTRANSFERASE-RXN	2.7.8.1	R02057	MNXR5954
ETHAPT_HDE_LNA_c	CDP-ethanolamine: diacylglycerol ethanolamine phosphotransferase (16:1(9Z)/18:2(9Z,12Z))	12dgr1619Z182n6_c + cdpea_c --> cmp_c + h_c + pe1619Z182n6_c	Thaps3a_6504 or Thaps3a_6716	Thaps3a_6716,Thaps3a_6504	Phosphoglycerolipid metabolism	0	0	10000	0		ETHANOLAMINEPHOSPHOTRANSFERASE-RXN	2.7.8.1	R02057	MNXR5954
ETHAPT_STC_LNA_c	CDP-ethanolamine: diacylglycerol ethanolamine phosphotransferase (18:0/18:2(9Z,12Z))	12dgr180182n6_c + cdpea_c --> cmp_c + h_c + pe180182n6_c	Thaps3a_6504 or Thaps3a_6716	Thaps3a_6716,Thaps3a_6504	Phosphoglycerolipid metabolism	0	0	10000	0		ETHANOLAMINEPHOSPHOTRANSFERASE-RXN	2.7.8.1	R02057	MNXR5954
ETHAPT_LNA_MYRS_c	CDP-ethanolamine: diacylglycerol ethanolamine phosphotransferase (18:2(9Z,12Z)/14:0)	12dgr182n6140_c + cdpea_c --> cmp_c + h_c + pe182n6140_c	Thaps3a_6504 or Thaps3a_6716	Thaps3a_6716,Thaps3a_6504	Phosphoglycerolipid metabolism	0	0	10000	0		ETHANOLAMINEPHOSPHOTRANSFERASE-RXN	2.7.8.1	R02057	MNXR5954
ETHAPT_LNA_PALM_c	CDP-ethanolamine: diacylglycerol ethanolamine phosphotransferase (18:2(9Z,12Z)/16:0)	12dgr182n6160_c + cdpea_c --> cmp_c + h_c + pe182n6160_c	Thaps3a_6504 or Thaps3a_6716	Thaps3a_6716,Thaps3a_6504	Phosphoglycerolipid metabolism	0	0	10000	0		ETHANOLAMINEPHOSPHOTRANSFERASE-RXN	2.7.8.1	R02057	MNXR5954
ETHAPT_LNA_HDE_c	CDP-ethanolamine: diacylglycerol ethanolamine phosphotransferase (18:2(9Z,12Z)/16:1(9Z))	12dgr182n61619Z_c + cdpea_c --> cmp_c + h_c + pe182n61619Z_c	Thaps3a_6504 or Thaps3a_6716	Thaps3a_6716,Thaps3a_6504	Phosphoglycerolipid metabolism	0	0	10000	0		ETHANOLAMINEPHOSPHOTRANSFERASE-RXN	2.7.8.1	R02057	MNXR5954
ETHAPT_LNA_STC_c	CDP-ethanolamine: diacylglycerol ethanolamine phosphotransferase (18:2(9Z,12Z)/18:0)	12dgr182n6180_c + cdpea_c --> cmp_c + h_c + pe182n6180_c	Thaps3a_6504 or Thaps3a_6716	Thaps3a_6716,Thaps3a_6504	Phosphoglycerolipid metabolism	0	0	10000	0		ETHANOLAMINEPHOSPHOTRANSFERASE-RXN	2.7.8.1	R02057	MNXR5954
ETHAPT_LNA_OLE_c	CDP-ethanolamine: diacylglycerol ethanolamine phosphotransferase (18:2(9Z,12Z)/18:1(9Z))	12dgr182n61819Z_c + cdpea_c --> cmp_c + h_c + pe182n61819Z_c	Thaps3a_6504 or Thaps3a_6716	Thaps3a_6716,Thaps3a_6504	Phosphoglycerolipid metabolism	0	0	10000	0		ETHANOLAMINEPHOSPHOTRANSFERASE-RXN	2.7.8.1	R02057	MNXR5954
ETHAPT_LNA_LNA_c	CDP-ethanolamine: diacylglycerol ethanolamine phosphotransferase (18:2(9Z,12Z)/18:2(9Z,12Z))	12dgr182_9_12_c + cdpea_c --> cmp_c + h_c + pe182_9_12_c	Thaps3a_6504 or Thaps3a_6716	Thaps3a_6716,Thaps3a_6504	Phosphoglycerolipid metabolism	0	0	10000	0		ETHANOLAMINEPHOSPHOTRANSFERASE-RXN	2.7.8.1	R02057	MNXR5954
ETHAPT_OLE_LNA_c	CDP-ethanolamine: diacylglycerol ethanolamine phosphotransferase (18:1(9Z)/18:2(9Z,12Z))	12dgr1819Z182n6_c + cdpea_c --> cmp_c + h_c + pe1819Z182n6_c	Thaps3a_6504 or Thaps3a_6716	Thaps3a_6716,Thaps3a_6504	Phosphoglycerolipid metabolism	0	0	10000	0		ETHANOLAMINEPHOSPHOTRANSFERASE-RXN	2.7.8.1	R02057	MNXR5954
ETHAPT_LNA_EPA_c	CDP-ethanolamine: diacylglycerol ethanolamine phosphotransferase (18:2(9Z,12Z)/20:5(5Z,8Z,11Z,14Z,17Z))	12dgr182n6205n3_c + cdpea_c --> cmp_c + h_c + pe182n6205n3_c	Thaps3a_6504 or Thaps3a_6716	Thaps3a_6716,Thaps3a_6504	Phosphoglycerolipid metabolism	0	0	10000	0		ETHANOLAMINEPHOSPHOTRANSFERASE-RXN	2.7.8.1	R02057	MNXR5954
ETHAPT_LNA_DHA_c	CDP-ethanolamine: diacylglycerol ethanolamine phosphotransferase (18:2(9Z,12Z)/22:6(4Z,7Z,10Z,13Z,16Z,19Z))	12dgr182n6226n3_c + cdpea_c --> cmp_c + h_c + pe182n6226n3_c	Thaps3a_6504 or Thaps3a_6716	Thaps3a_6716,Thaps3a_6504	Phosphoglycerolipid metabolism	0	0	10000	0		ETHANOLAMINEPHOSPHOTRANSFERASE-RXN	2.7.8.1	R02057	MNXR5954
ETHAPT_EPA_LNA_c	CDP-ethanolamine: diacylglycerol ethanolamine phosphotransferase (20:5(5Z,8Z,11Z,14Z,17Z)/18:2(9Z,12Z))	12dgr205n3182n6_c + cdpea_c --> cmp_c + h_c + pe205n3182n6_c	Thaps3a_6504 or Thaps3a_6716	Thaps3a_6716,Thaps3a_6504	Phosphoglycerolipid metabolism	0	0	10000	0		ETHANOLAMINEPHOSPHOTRANSFERASE-RXN	2.7.8.1	R02057	MNXR5954
ETHAPT_DHA_LNA_c	CDP-ethanolamine: diacylglycerol ethanolamine phosphotransferase (22:6(4Z,7Z,10Z,13Z,16Z,19Z)/18:2(9Z,12Z))	12dgr226n3182n6_c + cdpea_c --> cmp_c + h_c + pe226n3182n6_c	Thaps3a_6504 or Thaps3a_6716	Thaps3a_6716,Thaps3a_6504	Phosphoglycerolipid metabolism	0	0	10000	0		ETHANOLAMINEPHOSPHOTRANSFERASE-RXN	2.7.8.1	R02057	MNXR5954
ETHAPT_MYRS_GLNA_c	CDP-ethanolamine: diacylglycerol ethanolamine phosphotransferase (14:0/18:3(6Z,9Z,12Z))	12dgr140183n6_c + cdpea_c --> cmp_c + h_c + pe140183n6_c	Thaps3a_6504 or Thaps3a_6716	Thaps3a_6716,Thaps3a_6504	Phosphoglycerolipid metabolism	0	0	10000	0		ETHANOLAMINEPHOSPHOTRANSFERASE-RXN	2.7.8.1	R02057	MNXR5954
ETHAPT_PALM_GLNA_c	CDP-ethanolamine: diacylglycerol ethanolamine phosphotransferase (16:0/18:3(6Z,9Z,12Z))	12dgr160183n6_c + cdpea_c --> cmp_c + h_c + pe160183n6_c	Thaps3a_6504 or Thaps3a_6716	Thaps3a_6716,Thaps3a_6504	Phosphoglycerolipid metabolism	0	0	10000	0		ETHANOLAMINEPHOSPHOTRANSFERASE-RXN	2.7.8.1	R02057	MNXR5954
ETHAPT_HDE_GLNA_c	CDP-ethanolamine: diacylglycerol ethanolamine phosphotransferase (16:1(9Z)/18:3(6Z,9Z,12Z))	12dgr1619Z183n6_c + cdpea_c --> cmp_c + h_c + pe1619Z183n6_c	Thaps3a_6504 or Thaps3a_6716	Thaps3a_6716,Thaps3a_6504	Phosphoglycerolipid metabolism	0	0	10000	0		ETHANOLAMINEPHOSPHOTRANSFERASE-RXN	2.7.8.1	R02057	MNXR5954
ETHAPT_STC_GLNA_c	CDP-ethanolamine: diacylglycerol ethanolamine phosphotransferase (18:0/18:3(6Z,9Z,12Z))	12dgr180183n6_c + cdpea_c --> cmp_c + h_c + pe180183n6_c	Thaps3a_6504 or Thaps3a_6716	Thaps3a_6716,Thaps3a_6504	Phosphoglycerolipid metabolism	0	0	10000	0		ETHANOLAMINEPHOSPHOTRANSFERASE-RXN	2.7.8.1	R02057	MNXR5954
ETHAPT_LNA_GLNA_c	CDP-ethanolamine: diacylglycerol ethanolamine phosphotransferase (18:2(9Z,12Z)/18:3(6Z,9Z,12Z))	12dgr182n6183n6_c + cdpea_c --> cmp_c + h_c + pe182n6183n6_c	Thaps3a_6504 or Thaps3a_6716	Thaps3a_6716,Thaps3a_6504	Phosphoglycerolipid metabolism	0	0	10000	0		ETHANOLAMINEPHOSPHOTRANSFERASE-RXN	2.7.8.1	R02057	MNXR5954
ETHAPT_OLE_GLNA_c	CDP-ethanolamine: diacylglycerol ethanolamine phosphotransferase (18:1(9Z)/18:3(6Z,9Z,12Z))	12dgr1819Z183n6_c + cdpea_c --> cmp_c + h_c + pe1819Z183n6_c	Thaps3a_6504 or Thaps3a_6716	Thaps3a_6716,Thaps3a_6504	Phosphoglycerolipid metabolism	0	0	10000	0		ETHANOLAMINEPHOSPHOTRANSFERASE-RXN	2.7.8.1	R02057	MNXR5954
ETHAPT_EPA_GLNA_c	CDP-ethanolamine: diacylglycerol ethanolamine phosphotransferase (20:5(5Z,8Z,11Z,14Z,17Z)/18:3(6Z,9Z,12Z))	12dgr205n3183n6_c + cdpea_c --> cmp_c + h_c + pe205n3183n6_c	Thaps3a_6504 or Thaps3a_6716	Thaps3a_6716,Thaps3a_6504	Phosphoglycerolipid metabolism	0	0	10000	0		ETHANOLAMINEPHOSPHOTRANSFERASE-RXN	2.7.8.1	R02057	MNXR5954
ETHAPT_DHA_GLNA_c	CDP-ethanolamine: diacylglycerol ethanolamine phosphotransferase (22:6(4Z,7Z,10Z,13Z,16Z,19Z)/18:3(6Z,9Z,12Z))	12dgr226n3183n6_c + cdpea_c --> cmp_c + h_c + pe226n3183n6_c	Thaps3a_6504 or Thaps3a_6716	Thaps3a_6716,Thaps3a_6504	Phosphoglycerolipid metabolism	0	0	10000	0		ETHANOLAMINEPHOSPHOTRANSFERASE-RXN	2.7.8.1	R02057	MNXR5954
ETHAPT_MYRS_ALNA_c	CDP-ethanolamine: diacylglycerol ethanolamine phosphotransferase (14:0/18:3(9Z,12Z,15Z))	12dgr140183n3_c + cdpea_c --> cmp_c + h_c + pe140183n3_c	Thaps3a_6504 or Thaps3a_6716	Thaps3a_6716,Thaps3a_6504	Phosphoglycerolipid metabolism	0	0	10000	0		ETHANOLAMINEPHOSPHOTRANSFERASE-RXN	2.7.8.1	R02057	MNXR5954
ETHAPT_PALM_ALNA_c	CDP-ethanolamine: diacylglycerol ethanolamine phosphotransferase (16:0/18:3(9Z,12Z,15Z))	12dgr160183n3_c + cdpea_c --> cmp_c + h_c + pe160183n3_c	Thaps3a_6504 or Thaps3a_6716	Thaps3a_6716,Thaps3a_6504	Phosphoglycerolipid metabolism	0	0	10000	0		ETHANOLAMINEPHOSPHOTRANSFERASE-RXN	2.7.8.1	R02057	MNXR5954
ETHAPT_HDE_ALNA_c	CDP-ethanolamine: diacylglycerol ethanolamine phosphotransferase (16:1(9Z)/18:3(9Z,12Z,15Z))	12dgr1619Z183n3_c + cdpea_c --> cmp_c + h_c + pe1619Z183n3_c	Thaps3a_6504 or Thaps3a_6716	Thaps3a_6716,Thaps3a_6504	Phosphoglycerolipid metabolism	0	0	10000	0		ETHANOLAMINEPHOSPHOTRANSFERASE-RXN	2.7.8.1	R02057	MNXR5954
ETHAPT_STC_ALNA_c	CDP-ethanolamine: diacylglycerol ethanolamine phosphotransferase (18:0/18:3(9Z,12Z,15Z))	12dgr180183n3_c + cdpea_c --> cmp_c + h_c + pe180183n3_c	Thaps3a_6504 or Thaps3a_6716	Thaps3a_6716,Thaps3a_6504	Phosphoglycerolipid metabolism	0	0	10000	0		ETHANOLAMINEPHOSPHOTRANSFERASE-RXN	2.7.8.1	R02057	MNXR5954
ETHAPT_LNA_ALNA_c	CDP-ethanolamine: diacylglycerol ethanolamine phosphotransferase (18:2(9Z,12Z)/18:3(9Z,12Z,15Z))	12dgr182n6183n3_c + cdpea_c --> cmp_c + h_c + pe182n6183n3_c	Thaps3a_6504 or Thaps3a_6716	Thaps3a_6716,Thaps3a_6504	Phosphoglycerolipid metabolism	0	0	10000	0		ETHANOLAMINEPHOSPHOTRANSFERASE-RXN	2.7.8.1	R02057	MNXR5954
ETHAPT_OLE_ALNA_c	CDP-ethanolamine: diacylglycerol ethanolamine phosphotransferase (18:1(9Z)/18:3(9Z,12Z,15Z))	12dgr1819Z183n3_c + cdpea_c --> cmp_c + h_c + pe1819Z183n3_c	Thaps3a_6504 or Thaps3a_6716	Thaps3a_6716,Thaps3a_6504	Phosphoglycerolipid metabolism	0	0	10000	0		ETHANOLAMINEPHOSPHOTRANSFERASE-RXN	2.7.8.1	R02057	MNXR5954
ETHAPT_EPA_ALNA_c	CDP-ethanolamine: diacylglycerol ethanolamine phosphotransferase (20:5(5Z,8Z,11Z,14Z,17Z)/18:3(9Z,12Z,15Z))	12dgr205n3183n3_c + cdpea_c --> cmp_c + h_c + pe205n3183n3_c	Thaps3a_6504 or Thaps3a_6716	Thaps3a_6716,Thaps3a_6504	Phosphoglycerolipid metabolism	0	0	10000	0		ETHANOLAMINEPHOSPHOTRANSFERASE-RXN	2.7.8.1	R02057	MNXR5954
ETHAPT_DHA_ALNA_c	CDP-ethanolamine: diacylglycerol ethanolamine phosphotransferase (22:6(4Z,7Z,10Z,13Z,16Z,19Z)/18:3(9Z,12Z,15Z))	12dgr226n3183n3_c + cdpea_c --> cmp_c + h_c + pe226n3183n3_c	Thaps3a_6504 or Thaps3a_6716	Thaps3a_6716,Thaps3a_6504	Phosphoglycerolipid metabolism	0	0	10000	0		ETHANOLAMINEPHOSPHOTRANSFERASE-RXN	2.7.8.1	R02057	MNXR5954
ETHAPT_MYRS_ARA_c	CDP-ethanolamine: diacylglycerol ethanolamine phosphotransferase (14:0/20:4(5Z,8Z,11Z,14Z))	12dgr140204n6_c + cdpea_c --> cmp_c + h_c + pe140204n6_c	Thaps3a_6504 or Thaps3a_6716	Thaps3a_6716,Thaps3a_6504	Phosphoglycerolipid metabolism	0	0	10000	0		ETHANOLAMINEPHOSPHOTRANSFERASE-RXN	2.7.8.1	R02057	MNXR5954
ETHAPT_PALM_ARA_c	CDP-ethanolamine: diacylglycerol ethanolamine phosphotransferase (16:0/20:4(5Z,8Z,11Z,14Z))	12dgr160204n6_c + cdpea_c --> cmp_c + h_c + pe160204n6_c	Thaps3a_6504 or Thaps3a_6716	Thaps3a_6716,Thaps3a_6504	Phosphoglycerolipid metabolism	0	0	10000	0		ETHANOLAMINEPHOSPHOTRANSFERASE-RXN	2.7.8.1	R02057	MNXR5954
ETHAPT_HDE_ARA_c	CDP-ethanolamine: diacylglycerol ethanolamine phosphotransferase (16:1(9Z)/20:4(5Z,8Z,11Z,14Z))	12dgr1619Z204n6_c + cdpea_c --> cmp_c + h_c + pe1619Z204n6_c	Thaps3a_6504 or Thaps3a_6716	Thaps3a_6716,Thaps3a_6504	Phosphoglycerolipid metabolism	0	0	10000	0		ETHANOLAMINEPHOSPHOTRANSFERASE-RXN	2.7.8.1	R02057	MNXR5954
ETHAPT_STC_ARA_c	CDP-ethanolamine: diacylglycerol ethanolamine phosphotransferase (18:0/20:4(5Z,8Z,11Z,14Z))	12dgr180204n6_c + cdpea_c --> cmp_c + h_c + pe180204n6_c	Thaps3a_6504 or Thaps3a_6716	Thaps3a_6716,Thaps3a_6504	Phosphoglycerolipid metabolism	0	0	10000	0		ETHANOLAMINEPHOSPHOTRANSFERASE-RXN	2.7.8.1	R02057	MNXR5954
ETHAPT_LNA_ARA_c	CDP-ethanolamine: diacylglycerol ethanolamine phosphotransferase (18:2(9Z,12Z)/20:4(5Z,8Z,11Z,14Z))	12dgr182n6204n6_c + cdpea_c --> cmp_c + h_c + pe182n6204n6_c	Thaps3a_6504 or Thaps3a_6716	Thaps3a_6716,Thaps3a_6504	Phosphoglycerolipid metabolism	0	0	10000	0		ETHANOLAMINEPHOSPHOTRANSFERASE-RXN	2.7.8.1	R02057	MNXR5954
ETHAPT_OLE_ARA_c	CDP-ethanolamine: diacylglycerol ethanolamine phosphotransferase (18:1(9Z)/20:4(5Z,8Z,11Z,14Z))	12dgr1819Z204n6_c + cdpea_c --> cmp_c + h_c + pe1819Z204n6_c	Thaps3a_6504 or Thaps3a_6716	Thaps3a_6716,Thaps3a_6504	Phosphoglycerolipid metabolism	0	0	10000	0		ETHANOLAMINEPHOSPHOTRANSFERASE-RXN	2.7.8.1	R02057	MNXR5954
ETHAPT_EPA_ARA_c	CDP-ethanolamine: diacylglycerol ethanolamine phosphotransferase (20:5(5Z,8Z,11Z,14Z,17Z)/20:4(5Z,8Z,11Z,14Z))	12dgr205n3204n6_c + cdpea_c --> cmp_c + h_c + pe205n3204n6_c	Thaps3a_6504 or Thaps3a_6716	Thaps3a_6716,Thaps3a_6504	Phosphoglycerolipid metabolism	0	0	10000	0		ETHANOLAMINEPHOSPHOTRANSFERASE-RXN	2.7.8.1	R02057	MNXR5954
ETHAPT_DHA_ARA_c	CDP-ethanolamine: diacylglycerol ethanolamine phosphotransferase (22:6(4Z,7Z,10Z,13Z,16Z,19Z)/20:4(5Z,8Z,11Z,14Z))	12dgr226n3204n6_c + cdpea_c --> cmp_c + h_c + pe226n3204n6_c	Thaps3a_6504 or Thaps3a_6716	Thaps3a_6716,Thaps3a_6504	Phosphoglycerolipid metabolism	0	0	10000	0		ETHANOLAMINEPHOSPHOTRANSFERASE-RXN	2.7.8.1	R02057	MNXR5954
CDIPT_PALM_PALM_c	CDP-diacylglycerol: myo-inositol 3-phosphatidyl transferase (16:0/16:0)	cdp12dgr160_c + inost_c --> cmp_c + h_c + pail160_c	Thaps3a_255561 or Thaps3a_258570	Thaps3a_258570,Thaps3a_255561	Phosphoglycerolipid metabolism	0	0	10000	0			2.7.8.11	R01802	MNXR84881
CDIPT_PALM_HDE_c	CDP-diacylglycerol: myo-inositol 3-phosphatidyl transferase (16:0/16:1(9Z))	cdp12dgr1601619Z_c + inost_c --> cmp_c + h_c + pail1601619Z_c	Thaps3a_255561 or Thaps3a_258570	Thaps3a_258570,Thaps3a_255561	Phosphoglycerolipid metabolism	0	0	10000	0			2.7.8.11	R01802	MNXR84881
CDIPT_PALM_EPA_c	CDP-diacylglycerol: myo-inositol 3-phosphatidyl transferase (16:0/20:5(5Z,8Z,11Z,14Z,17Z))	cdp12dgr160205n3_c + inost_c --> cmp_c + h_c + pail160205n3_c	Thaps3a_255561 or Thaps3a_258570	Thaps3a_258570,Thaps3a_255561	Phosphoglycerolipid metabolism	0	0	10000	0			2.7.8.11	R01802	MNXR84881
CDIPT_HDE_PALM_c	CDP-diacylglycerol: myo-inositol 3-phosphatidyl transferase (16:1(9Z)/16:0)	cdp12dgr1619Z160_c + inost_c --> cmp_c + h_c + pail1619Z160_c	Thaps3a_255561 or Thaps3a_258570	Thaps3a_258570,Thaps3a_255561	Phosphoglycerolipid metabolism	0	0	10000	0			2.7.8.11	R01802	MNXR84881
CDIPT_HDE_HDE_c	CDP-diacylglycerol: myo-inositol 3-phosphatidyl transferase (16:1(9Z)/16:1(9Z))	cdp12dgr161_c + inost_c --> cmp_c + h_c + pail161_c	Thaps3a_255561 or Thaps3a_258570	Thaps3a_258570,Thaps3a_255561	Phosphoglycerolipid metabolism	0	0	10000	0			2.7.8.11	R01802	MNXR84881
CDIPT_HDE_EPA_c	CDP-diacylglycerol: myo-inositol 3-phosphatidyl transferase (16:1(9Z)/20:5(5Z,8Z,11Z,14Z,17Z))	cdp12dgr1619Z205n3_c + inost_c --> cmp_c + h_c + pail1619Z205n3_c	Thaps3a_255561 or Thaps3a_258570	Thaps3a_258570,Thaps3a_255561	Phosphoglycerolipid metabolism	0	0	10000	0			2.7.8.11	R01802	MNXR84881
CDIPT_EPA_PALM_c	CDP-diacylglycerol: myo-inositol 3-phosphatidyl transferase (20:5(5Z,8Z,11Z,14Z,17Z)/16:0)	cdp12dgr205n3160_c + inost_c --> cmp_c + h_c + pail205n3160_c	Thaps3a_255561 or Thaps3a_258570	Thaps3a_258570,Thaps3a_255561	Phosphoglycerolipid metabolism	0	0	10000	0			2.7.8.11	R01802	MNXR84881
CDIPT_EPA_HDE_c	CDP-diacylglycerol: myo-inositol 3-phosphatidyl transferase (20:5(5Z,8Z,11Z,14Z,17Z)/16:1(9Z))	cdp12dgr205n31619Z_c + inost_c --> cmp_c + h_c + pail205n31619Z_c	Thaps3a_255561 or Thaps3a_258570	Thaps3a_258570,Thaps3a_255561	Phosphoglycerolipid metabolism	0	0	10000	0			2.7.8.11	R01802	MNXR84881
CDIPT_EPA_EPA_c	CDP-diacylglycerol: myo-inositol 3-phosphatidyl transferase (20:5(5Z,8Z,11Z,14Z,17Z)/20:5(5Z,8Z,11Z,14Z,17Z))	cdp12dgr205n3_c + inost_c --> cmp_c + h_c + pail205n3_c	Thaps3a_255561 or Thaps3a_258570	Thaps3a_258570,Thaps3a_255561	Phosphoglycerolipid metabolism	0	0	10000	0			2.7.8.11	R01802	MNXR84881
CDIPT_PALM_LNA_c	CDP-diacylglycerol: myo-inositol 3-phosphatidyl transferase (16:0/18:2(9Z,12Z))	cdp12dgr160182n6_c + inost_c --> cmp_c + h_c + pail160182n6_c	Thaps3a_255561 or Thaps3a_258570	Thaps3a_258570,Thaps3a_255561	Phosphoglycerolipid metabolism	0	0	10000	0			2.7.8.11	R01802	MNXR84881
CDIPT_HDE_LNA_c	CDP-diacylglycerol: myo-inositol 3-phosphatidyl transferase (16:1(9Z)/18:2(9Z,12Z))	cdp12dgr1619Z182n6_c + inost_c --> cmp_c + h_c + pail1619Z182n6_c	Thaps3a_255561 or Thaps3a_258570	Thaps3a_258570,Thaps3a_255561	Phosphoglycerolipid metabolism	0	0	10000	0			2.7.8.11	R01802	MNXR84881
CDIPT_LNA_PALM_c	CDP-diacylglycerol: myo-inositol 3-phosphatidyl transferase (18:2(9Z,12Z)/16:0)	cdp12dgr182n6160_c + inost_c --> cmp_c + h_c + pail182n6160_c	Thaps3a_255561 or Thaps3a_258570	Thaps3a_258570,Thaps3a_255561	Phosphoglycerolipid metabolism	0	0	10000	0			2.7.8.11	R01802	MNXR84881
CDIPT_LNA_HDE_c	CDP-diacylglycerol: myo-inositol 3-phosphatidyl transferase (18:2(9Z,12Z)/16:1(9Z))	cdp12dgr182n61619Z_c + inost_c --> cmp_c + h_c + pail182n61619Z_c	Thaps3a_255561 or Thaps3a_258570	Thaps3a_258570,Thaps3a_255561	Phosphoglycerolipid metabolism	0	0	10000	0			2.7.8.11	R01802	MNXR84881
CDIPT_LNA_LNA_c	CDP-diacylglycerol: myo-inositol 3-phosphatidyl transferase (18:2(9Z,12Z)/18:2(9Z,12Z))	cdp12dgr182_9_12_c + inost_c --> cmp_c + h_c + pail182_9_12_c	Thaps3a_255561 or Thaps3a_258570	Thaps3a_258570,Thaps3a_255561	Phosphoglycerolipid metabolism	0	0	10000	0			2.7.8.11	R01802	MNXR84881
CDIPT_LNA_EPA_c	CDP-diacylglycerol: myo-inositol 3-phosphatidyl transferase (18:2(9Z,12Z)/20:5(5Z,8Z,11Z,14Z,17Z))	cdp12dgr182n6205n3_c + inost_c --> cmp_c + h_c + pail182n6205n3_c	Thaps3a_255561 or Thaps3a_258570	Thaps3a_258570,Thaps3a_255561	Phosphoglycerolipid metabolism	0	0	10000	0			2.7.8.11	R01802	MNXR84881
CDIPT_EPA_LNA_c	CDP-diacylglycerol: myo-inositol 3-phosphatidyl transferase (20:5(5Z,8Z,11Z,14Z,17Z)/18:2(9Z,12Z))	cdp12dgr205n3182n6_c + inost_c --> cmp_c + h_c + pail205n3182n6_c	Thaps3a_255561 or Thaps3a_258570	Thaps3a_258570,Thaps3a_255561	Phosphoglycerolipid metabolism	0	0	10000	0			2.7.8.11	R01802	MNXR84881
PI4P5K_PALM_PALM_c	Phosphatidylinositol-4-phosphate 5-kinase (16:0/16:0)	atp_c + pail4p160_c --> adp_c + h_c + pail45p160_c	Thaps3a_6397_23222 or Thaps3a_18434 or Thaps3a_4731 or Thaps3a_10267 or Thaps3a_264335	Thaps3a_10267,Thaps3a_18434,Thaps3a_264335,Thaps3a_4731,Thaps3a_6397_23222	Inositol phosphate metabolism	0	0	10000	0			2.7.1.68	R03469	MNXR85078
PI4P5K_PALM_HDE_c	Phosphatidylinositol-4-phosphate 5-kinase (16:0/16:1(9Z))	atp_c + pail4p1601619Z_c --> adp_c + h_c + pail45p1601619Z_c	Thaps3a_6397_23222 or Thaps3a_18434 or Thaps3a_4731 or Thaps3a_10267 or Thaps3a_264335	Thaps3a_10267,Thaps3a_18434,Thaps3a_264335,Thaps3a_4731,Thaps3a_6397_23222	Inositol phosphate metabolism	0	0	10000	0			2.7.1.68	R03469	MNXR85078
PI4P5K_PALM_EPA_c	Phosphatidylinositol-4-phosphate 5-kinase (16:0/20:5(5Z,8Z,11Z,14Z,17Z))	atp_c + pail4p160205n3_c --> adp_c + h_c + pail45p160205n3_c	Thaps3a_6397_23222 or Thaps3a_18434 or Thaps3a_4731 or Thaps3a_10267 or Thaps3a_264335	Thaps3a_10267,Thaps3a_18434,Thaps3a_264335,Thaps3a_4731,Thaps3a_6397_23222	Inositol phosphate metabolism	0	0	10000	0			2.7.1.68	R03469	MNXR85078
PI4P5K_HDE_PALM_c	Phosphatidylinositol-4-phosphate 5-kinase (16:1(9Z)/16:0)	atp_c + pail4p1619Z160_c --> adp_c + h_c + pail45p1619Z160_c	Thaps3a_6397_23222 or Thaps3a_18434 or Thaps3a_4731 or Thaps3a_10267 or Thaps3a_264335	Thaps3a_10267,Thaps3a_18434,Thaps3a_264335,Thaps3a_4731,Thaps3a_6397_23222	Inositol phosphate metabolism	0	0	10000	0			2.7.1.68	R03469	MNXR85078
PI4P5K_HDE_HDE_c	Phosphatidylinositol-4-phosphate 5-kinase (16:1(9Z)/16:1(9Z))	atp_c + pail4p161_c --> adp_c + h_c + pail45p161_c	Thaps3a_6397_23222 or Thaps3a_18434 or Thaps3a_4731 or Thaps3a_10267 or Thaps3a_264335	Thaps3a_10267,Thaps3a_18434,Thaps3a_264335,Thaps3a_4731,Thaps3a_6397_23222	Inositol phosphate metabolism	0	0	10000	0			2.7.1.68	R03469	MNXR85078
PI4P5K_HDE_EPA_c	Phosphatidylinositol-4-phosphate 5-kinase (16:1(9Z)/20:5(5Z,8Z,11Z,14Z,17Z))	atp_c + pail4p1619Z205n3_c --> adp_c + h_c + pail45p1619Z205n3_c	Thaps3a_6397_23222 or Thaps3a_18434 or Thaps3a_4731 or Thaps3a_10267 or Thaps3a_264335	Thaps3a_10267,Thaps3a_18434,Thaps3a_264335,Thaps3a_4731,Thaps3a_6397_23222	Inositol phosphate metabolism	0	0	10000	0			2.7.1.68	R03469	MNXR85078
PI4P5K_EPA_PALM_c	Phosphatidylinositol-4-phosphate 5-kinase (20:5(5Z,8Z,11Z,14Z,17Z)/16:0)	atp_c + pail4p205n3160_c --> adp_c + h_c + pail45p205n3160_c	Thaps3a_6397_23222 or Thaps3a_18434 or Thaps3a_4731 or Thaps3a_10267 or Thaps3a_264335	Thaps3a_10267,Thaps3a_18434,Thaps3a_264335,Thaps3a_4731,Thaps3a_6397_23222	Inositol phosphate metabolism	0	0	10000	0			2.7.1.68	R03469	MNXR85078
PI4P5K_EPA_HDE_c	Phosphatidylinositol-4-phosphate 5-kinase (20:5(5Z,8Z,11Z,14Z,17Z)/16:1(9Z))	atp_c + pail4p205n31619Z_c --> adp_c + h_c + pail45p205n31619Z_c	Thaps3a_6397_23222 or Thaps3a_18434 or Thaps3a_4731 or Thaps3a_10267 or Thaps3a_264335	Thaps3a_10267,Thaps3a_18434,Thaps3a_264335,Thaps3a_4731,Thaps3a_6397_23222	Inositol phosphate metabolism	0	0	10000	0			2.7.1.68	R03469	MNXR85078
PI4P5K_EPA_EPA_c	Phosphatidylinositol-4-phosphate 5-kinase (20:5(5Z,8Z,11Z,14Z,17Z)/20:5(5Z,8Z,11Z,14Z,17Z))	atp_c + pail4p205n3_c --> adp_c + h_c + pail45p205n3_c	Thaps3a_6397_23222 or Thaps3a_18434 or Thaps3a_4731 or Thaps3a_10267 or Thaps3a_264335	Thaps3a_10267,Thaps3a_18434,Thaps3a_264335,Thaps3a_4731,Thaps3a_6397_23222	Inositol phosphate metabolism	0	0	10000	0			2.7.1.68	R03469	MNXR85078
PI4P5K_PALM_LNA_c	Phosphatidylinositol-4-phosphate 5-kinase (16:0/18:2(9Z,12Z))	atp_c + pail4p160182n6_c --> adp_c + h_c + pail45p160182n6_c	Thaps3a_6397_23222 or Thaps3a_18434 or Thaps3a_4731 or Thaps3a_10267 or Thaps3a_264335	Thaps3a_10267,Thaps3a_18434,Thaps3a_264335,Thaps3a_4731,Thaps3a_6397_23222	Inositol phosphate metabolism	0	0	10000	0			2.7.1.68	R03469	MNXR85078
PI4P5K_HDE_LNA_c	Phosphatidylinositol-4-phosphate 5-kinase (16:1(9Z)/18:2(9Z,12Z))	atp_c + pail4p1619Z182n6_c --> adp_c + h_c + pail45p1619Z182n6_c	Thaps3a_6397_23222 or Thaps3a_18434 or Thaps3a_4731 or Thaps3a_10267 or Thaps3a_264335	Thaps3a_10267,Thaps3a_18434,Thaps3a_264335,Thaps3a_4731,Thaps3a_6397_23222	Inositol phosphate metabolism	0	0	10000	0			2.7.1.68	R03469	MNXR85078
PI4P5K_LNA_PALM_c	Phosphatidylinositol-4-phosphate 5-kinase (18:2(9Z,12Z)/16:0)	atp_c + pail4p182n6160_c --> adp_c + h_c + pail45p182n6160_c	Thaps3a_6397_23222 or Thaps3a_18434 or Thaps3a_4731 or Thaps3a_10267 or Thaps3a_264335	Thaps3a_10267,Thaps3a_18434,Thaps3a_264335,Thaps3a_4731,Thaps3a_6397_23222	Inositol phosphate metabolism	0	0	10000	0			2.7.1.68	R03469	MNXR85078
PI4P5K_LNA_HDE_c	Phosphatidylinositol-4-phosphate 5-kinase (18:2(9Z,12Z)/16:1(9Z))	atp_c + pail4p182n61619Z_c --> adp_c + h_c + pail45p182n61619Z_c	Thaps3a_6397_23222 or Thaps3a_18434 or Thaps3a_4731 or Thaps3a_10267 or Thaps3a_264335	Thaps3a_10267,Thaps3a_18434,Thaps3a_264335,Thaps3a_4731,Thaps3a_6397_23222	Inositol phosphate metabolism	0	0	10000	0			2.7.1.68	R03469	MNXR85078
PI4P5K_LNA_LNA_c	Phosphatidylinositol-4-phosphate 5-kinase (18:2(9Z,12Z)/18:2(9Z,12Z))	atp_c + pail4p182_9_12_c --> adp_c + h_c + pail45p182_9_12_c	Thaps3a_6397_23222 or Thaps3a_18434 or Thaps3a_4731 or Thaps3a_10267 or Thaps3a_264335	Thaps3a_10267,Thaps3a_18434,Thaps3a_264335,Thaps3a_4731,Thaps3a_6397_23222	Inositol phosphate metabolism	0	0	10000	0			2.7.1.68	R03469	MNXR85078
PI4P5K_LNA_EPA_c	Phosphatidylinositol-4-phosphate 5-kinase (18:2(9Z,12Z)/20:5(5Z,8Z,11Z,14Z,17Z))	atp_c + pail4p182n6205n3_c --> adp_c + h_c + pail45p182n6205n3_c	Thaps3a_6397_23222 or Thaps3a_18434 or Thaps3a_4731 or Thaps3a_10267 or Thaps3a_264335	Thaps3a_10267,Thaps3a_18434,Thaps3a_264335,Thaps3a_4731,Thaps3a_6397_23222	Inositol phosphate metabolism	0	0	10000	0			2.7.1.68	R03469	MNXR85078
PI4P5K_EPA_LNA_c	Phosphatidylinositol-4-phosphate 5-kinase (20:5(5Z,8Z,11Z,14Z,17Z)/18:2(9Z,12Z))	atp_c + pail4p205n3182n6_c --> adp_c + h_c + pail45p205n3182n6_c	Thaps3a_6397_23222 or Thaps3a_18434 or Thaps3a_4731 or Thaps3a_10267 or Thaps3a_264335	Thaps3a_10267,Thaps3a_18434,Thaps3a_264335,Thaps3a_4731,Thaps3a_6397_23222	Inositol phosphate metabolism	0	0	10000	0			2.7.1.68	R03469	MNXR85078
PIP5P_PALM_PALM_c	Phosphatidylinositol-4-phosphate 5-phosphatase (16:0/16:0)	h2o_c + pail45p160_c --> pail4p160_c + pi_c	Thaps3a_21330_2555 or Thaps3a_27112	Thaps3a_21330_2555,Thaps3a_27112	Inositol phosphate metabolism	0	0	10000	0			3.1.3.36	R04404	MNXR85221
PIP5P_PALM_HDE_c	Phosphatidylinositol-4-phosphate 5-phosphatase (16:0/16:1(9Z))	h2o_c + pail45p1601619Z_c --> pail4p1601619Z_c + pi_c	Thaps3a_21330_2555 or Thaps3a_27112	Thaps3a_21330_2555,Thaps3a_27112	Inositol phosphate metabolism	0	0	10000	0			3.1.3.36	R04404	MNXR85221
PIP5P_PALM_EPA_c	Phosphatidylinositol-4-phosphate 5-phosphatase (16:0/20:5(5Z,8Z,11Z,14Z,17Z))	h2o_c + pail45p160205n3_c --> pail4p160205n3_c + pi_c	Thaps3a_21330_2555 or Thaps3a_27112	Thaps3a_21330_2555,Thaps3a_27112	Inositol phosphate metabolism	0	0	10000	0			3.1.3.36	R04404	MNXR85221
PIP5P_HDE_PALM_c	Phosphatidylinositol-4-phosphate 5-phosphatase (16:1(9Z)/16:0)	h2o_c + pail45p1619Z160_c --> pail4p1619Z160_c + pi_c	Thaps3a_21330_2555 or Thaps3a_27112	Thaps3a_21330_2555,Thaps3a_27112	Inositol phosphate metabolism	0	0	10000	0			3.1.3.36	R04404	MNXR85221
PIP5P_HDE_HDE_c	Phosphatidylinositol-4-phosphate 5-phosphatase (16:1(9Z)/16:1(9Z))	h2o_c + pail45p161_c --> pail4p161_c + pi_c	Thaps3a_21330_2555 or Thaps3a_27112	Thaps3a_21330_2555,Thaps3a_27112	Inositol phosphate metabolism	0	0	10000	0			3.1.3.36	R04404	MNXR85221
PIP5P_HDE_EPA_c	Phosphatidylinositol-4-phosphate 5-phosphatase (16:1(9Z)/20:5(5Z,8Z,11Z,14Z,17Z))	h2o_c + pail45p1619Z205n3_c --> pail4p1619Z205n3_c + pi_c	Thaps3a_21330_2555 or Thaps3a_27112	Thaps3a_21330_2555,Thaps3a_27112	Inositol phosphate metabolism	0	0	10000	0			3.1.3.36	R04404	MNXR85221
PIP5P_EPA_PALM_c	Phosphatidylinositol-4-phosphate 5-phosphatase (20:5(5Z,8Z,11Z,14Z,17Z)/16:0)	h2o_c + pail45p205n3160_c --> pail4p205n3160_c + pi_c	Thaps3a_21330_2555 or Thaps3a_27112	Thaps3a_21330_2555,Thaps3a_27112	Inositol phosphate metabolism	0	0	10000	0			3.1.3.36	R04404	MNXR85221
PIP5P_EPA_HDE_c	Phosphatidylinositol-4-phosphate 5-phosphatase (20:5(5Z,8Z,11Z,14Z,17Z)/16:1(9Z))	h2o_c + pail45p205n31619Z_c --> pail4p205n31619Z_c + pi_c	Thaps3a_21330_2555 or Thaps3a_27112	Thaps3a_21330_2555,Thaps3a_27112	Inositol phosphate metabolism	0	0	10000	0			3.1.3.36	R04404	MNXR85221
PIP5P_EPA_EPA_c	Phosphatidylinositol-4-phosphate 5-phosphatase (20:5(5Z,8Z,11Z,14Z,17Z)/20:5(5Z,8Z,11Z,14Z,17Z))	h2o_c + pail45p205n3_c --> pail4p205n3_c + pi_c	Thaps3a_21330_2555 or Thaps3a_27112	Thaps3a_21330_2555,Thaps3a_27112	Inositol phosphate metabolism	0	0	10000	0			3.1.3.36	R04404	MNXR85221
PIP5P_PALM_LNA_c	Phosphatidylinositol-4-phosphate 5-phosphatase (16:0/18:2(9Z,12Z))	h2o_c + pail45p160182n6_c --> pail4p160182n6_c + pi_c	Thaps3a_21330_2555 or Thaps3a_27112	Thaps3a_21330_2555,Thaps3a_27112	Inositol phosphate metabolism	0	0	10000	0			3.1.3.36	R04404	MNXR85221
PIP5P_HDE_LNA_c	Phosphatidylinositol-4-phosphate 5-phosphatase (16:1(9Z)/18:2(9Z,12Z))	h2o_c + pail45p1619Z182n6_c --> pail4p1619Z182n6_c + pi_c	Thaps3a_21330_2555 or Thaps3a_27112	Thaps3a_21330_2555,Thaps3a_27112	Inositol phosphate metabolism	0	0	10000	0			3.1.3.36	R04404	MNXR85221
PIP5P_LNA_PALM_c	Phosphatidylinositol-4-phosphate 5-phosphatase (18:2(9Z,12Z)/16:0)	h2o_c + pail45p182n6160_c --> pail4p182n6160_c + pi_c	Thaps3a_21330_2555 or Thaps3a_27112	Thaps3a_21330_2555,Thaps3a_27112	Inositol phosphate metabolism	0	0	10000	0			3.1.3.36	R04404	MNXR85221
PIP5P_LNA_HDE_c	Phosphatidylinositol-4-phosphate 5-phosphatase (18:2(9Z,12Z)/16:1(9Z))	h2o_c + pail45p182n61619Z_c --> pail4p182n61619Z_c + pi_c	Thaps3a_21330_2555 or Thaps3a_27112	Thaps3a_21330_2555,Thaps3a_27112	Inositol phosphate metabolism	0	0	10000	0			3.1.3.36	R04404	MNXR85221
PIP5P_LNA_LNA_c	Phosphatidylinositol-4-phosphate 5-phosphatase (18:2(9Z,12Z)/18:2(9Z,12Z))	h2o_c + pail45p182_9_12_c --> pail4p182_9_12_c + pi_c	Thaps3a_21330_2555 or Thaps3a_27112	Thaps3a_21330_2555,Thaps3a_27112	Inositol phosphate metabolism	0	0	10000	0			3.1.3.36	R04404	MNXR85221
PIP5P_LNA_EPA_c	Phosphatidylinositol-4-phosphate 5-phosphatase (18:2(9Z,12Z)/20:5(5Z,8Z,11Z,14Z,17Z))	h2o_c + pail45p182n6205n3_c --> pail4p182n6205n3_c + pi_c	Thaps3a_21330_2555 or Thaps3a_27112	Thaps3a_21330_2555,Thaps3a_27112	Inositol phosphate metabolism	0	0	10000	0			3.1.3.36	R04404	MNXR85221
PIP5P_EPA_LNA_c	Phosphatidylinositol-4-phosphate 5-phosphatase (20:5(5Z,8Z,11Z,14Z,17Z)/18:2(9Z,12Z))	h2o_c + pail45p205n3182n6_c --> pail4p205n3182n6_c + pi_c	Thaps3a_21330_2555 or Thaps3a_27112	Thaps3a_21330_2555,Thaps3a_27112	Inositol phosphate metabolism	0	0	10000	0			3.1.3.36	R04404	MNXR85221
PIP3K_PALM_PALM_c	Phosphatidylinositol 3-kinase (16:0/16:0)	atp_c + pail160_c --> adp_c + h_c + pail3p160_c	Thaps3a_263926 or Thaps3a_259240 or Thaps3a_24543	Thaps3a_259240,Thaps3a_24543,Thaps3a_263926	Inositol phosphate metabolism	0	0	10000	0			2.7.1.137	R03362	MNXR85062
PIP3K_PALM_HDE_c	Phosphatidylinositol 3-kinase (16:0/16:1(9Z))	atp_c + pail1601619Z_c --> adp_c + h_c + pail3p1601619Z_c	Thaps3a_263926 or Thaps3a_259240 or Thaps3a_24543	Thaps3a_259240,Thaps3a_24543,Thaps3a_263926	Inositol phosphate metabolism	0	0	10000	0			2.7.1.137	R03362	MNXR85062
PIP3K_PALM_EPA_c	Phosphatidylinositol 3-kinase (16:0/20:5(5Z,8Z,11Z,14Z,17Z))	atp_c + pail160205n3_c --> adp_c + h_c + pail3p160205n3_c	Thaps3a_263926 or Thaps3a_259240 or Thaps3a_24543	Thaps3a_259240,Thaps3a_24543,Thaps3a_263926	Inositol phosphate metabolism	0	0	10000	0			2.7.1.137	R03362	MNXR85062
PIP3K_HDE_PALM_c	Phosphatidylinositol 3-kinase (16:1(9Z)/16:0)	atp_c + pail1619Z160_c --> adp_c + h_c + pail3p1619Z160_c	Thaps3a_263926 or Thaps3a_259240 or Thaps3a_24543	Thaps3a_259240,Thaps3a_24543,Thaps3a_263926	Inositol phosphate metabolism	0	0	10000	0			2.7.1.137	R03362	MNXR85062
PIP3K_HDE_HDE_c	Phosphatidylinositol 3-kinase (16:1(9Z)/16:1(9Z))	atp_c + pail161_c --> adp_c + h_c + pail3p161_c	Thaps3a_263926 or Thaps3a_259240 or Thaps3a_24543	Thaps3a_259240,Thaps3a_24543,Thaps3a_263926	Inositol phosphate metabolism	0	0	10000	0			2.7.1.137	R03362	MNXR85062
PIP3K_HDE_EPA_c	Phosphatidylinositol 3-kinase (16:1(9Z)/20:5(5Z,8Z,11Z,14Z,17Z))	atp_c + pail1619Z205n3_c --> adp_c + h_c + pail3p1619Z205n3_c	Thaps3a_263926 or Thaps3a_259240 or Thaps3a_24543	Thaps3a_259240,Thaps3a_24543,Thaps3a_263926	Inositol phosphate metabolism	0	0	10000	0			2.7.1.137	R03362	MNXR85062
PIP3K_EPA_PALM_c	Phosphatidylinositol 3-kinase (20:5(5Z,8Z,11Z,14Z,17Z)/16:0)	atp_c + pail205n3160_c --> adp_c + h_c + pail3p205n3160_c	Thaps3a_263926 or Thaps3a_259240 or Thaps3a_24543	Thaps3a_259240,Thaps3a_24543,Thaps3a_263926	Inositol phosphate metabolism	0	0	10000	0			2.7.1.137	R03362	MNXR85062
PIP3K_EPA_HDE_c	Phosphatidylinositol 3-kinase (20:5(5Z,8Z,11Z,14Z,17Z)/16:1(9Z))	atp_c + pail205n31619Z_c --> adp_c + h_c + pail3p205n31619Z_c	Thaps3a_263926 or Thaps3a_259240 or Thaps3a_24543	Thaps3a_259240,Thaps3a_24543,Thaps3a_263926	Inositol phosphate metabolism	0	0	10000	0			2.7.1.137	R03362	MNXR85062
PIP3K_EPA_EPA_c	Phosphatidylinositol 3-kinase (20:5(5Z,8Z,11Z,14Z,17Z)/20:5(5Z,8Z,11Z,14Z,17Z))	atp_c + pail205n3_c --> adp_c + h_c + pail3p205n3_c	Thaps3a_263926 or Thaps3a_259240 or Thaps3a_24543	Thaps3a_259240,Thaps3a_24543,Thaps3a_263926	Inositol phosphate metabolism	0	0	10000	0			2.7.1.137	R03362	MNXR85062
PIP3K_PALM_LNA_c	Phosphatidylinositol 3-kinase (16:0/18:2(9Z,12Z))	atp_c + pail160182n6_c --> adp_c + h_c + pail3p160182n6_c	Thaps3a_263926 or Thaps3a_259240 or Thaps3a_24543	Thaps3a_259240,Thaps3a_24543,Thaps3a_263926	Inositol phosphate metabolism	0	0	10000	0			2.7.1.137	R03362	MNXR85062
PIP3K_HDE_LNA_c	Phosphatidylinositol 3-kinase (16:1(9Z)/18:2(9Z,12Z))	atp_c + pail1619Z182n6_c --> adp_c + h_c + pail3p1619Z182n6_c	Thaps3a_263926 or Thaps3a_259240 or Thaps3a_24543	Thaps3a_259240,Thaps3a_24543,Thaps3a_263926	Inositol phosphate metabolism	0	0	10000	0			2.7.1.137	R03362	MNXR85062
PIP3K_LNA_PALM_c	Phosphatidylinositol 3-kinase (18:2(9Z,12Z)/16:0)	atp_c + pail182n6160_c --> adp_c + h_c + pail3p182n6160_c	Thaps3a_263926 or Thaps3a_259240 or Thaps3a_24543	Thaps3a_259240,Thaps3a_24543,Thaps3a_263926	Inositol phosphate metabolism	0	0	10000	0			2.7.1.137	R03362	MNXR85062
PIP3K_LNA_HDE_c	Phosphatidylinositol 3-kinase (18:2(9Z,12Z)/16:1(9Z))	atp_c + pail182n61619Z_c --> adp_c + h_c + pail3p182n61619Z_c	Thaps3a_263926 or Thaps3a_259240 or Thaps3a_24543	Thaps3a_259240,Thaps3a_24543,Thaps3a_263926	Inositol phosphate metabolism	0	0	10000	0			2.7.1.137	R03362	MNXR85062
PIP3K_LNA_LNA_c	Phosphatidylinositol 3-kinase (18:2(9Z,12Z)/18:2(9Z,12Z))	atp_c + pail182_9_12_c --> adp_c + h_c + pail3p182_9_12_c	Thaps3a_263926 or Thaps3a_259240 or Thaps3a_24543	Thaps3a_259240,Thaps3a_24543,Thaps3a_263926	Inositol phosphate metabolism	0	0	10000	0			2.7.1.137	R03362	MNXR85062
PIP3K_LNA_EPA_c	Phosphatidylinositol 3-kinase (18:2(9Z,12Z)/20:5(5Z,8Z,11Z,14Z,17Z))	atp_c + pail182n6205n3_c --> adp_c + h_c + pail3p182n6205n3_c	Thaps3a_263926 or Thaps3a_259240 or Thaps3a_24543	Thaps3a_259240,Thaps3a_24543,Thaps3a_263926	Inositol phosphate metabolism	0	0	10000	0			2.7.1.137	R03362	MNXR85062
PIP3K_EPA_LNA_c	Phosphatidylinositol 3-kinase (20:5(5Z,8Z,11Z,14Z,17Z)/18:2(9Z,12Z))	atp_c + pail205n3182n6_c --> adp_c + h_c + pail3p205n3182n6_c	Thaps3a_263926 or Thaps3a_259240 or Thaps3a_24543	Thaps3a_259240,Thaps3a_24543,Thaps3a_263926	Inositol phosphate metabolism	0	0	10000	0			2.7.1.137	R03362	MNXR85062
PIP3P_PALM_PALM_c	Phosphatidylinositol 3-phosphatase (16:0/16:0)	h2o_c + pail3p160_c --> pail160_c + pi_c	Thaps3a_21095	Thaps3a_21095	Inositol phosphate metabolism	0	0	10000	0			3.1.3.64	R03363	MNXR85063
PIP3P_PALM_HDE_c	Phosphatidylinositol 3-phosphatase (16:0/16:1(9Z))	h2o_c + pail3p1601619Z_c --> pail1601619Z_c + pi_c	Thaps3a_21095	Thaps3a_21095	Inositol phosphate metabolism	0	0	10000	0			3.1.3.64	R03363	MNXR85063
PIP3P_PALM_EPA_c	Phosphatidylinositol 3-phosphatase (16:0/20:5(5Z,8Z,11Z,14Z,17Z))	h2o_c + pail3p160205n3_c --> pail160205n3_c + pi_c	Thaps3a_21095	Thaps3a_21095	Inositol phosphate metabolism	0	0	10000	0			3.1.3.64	R03363	MNXR85063
PIP3P_HDE_PALM_c	Phosphatidylinositol 3-phosphatase (16:1(9Z)/16:0)	h2o_c + pail3p1619Z160_c --> pail1619Z160_c + pi_c	Thaps3a_21095	Thaps3a_21095	Inositol phosphate metabolism	0	0	10000	0			3.1.3.64	R03363	MNXR85063
PIP3P_HDE_HDE_c	Phosphatidylinositol 3-phosphatase (16:1(9Z)/16:1(9Z))	h2o_c + pail3p161_c --> pail161_c + pi_c	Thaps3a_21095	Thaps3a_21095	Inositol phosphate metabolism	0	0	10000	0			3.1.3.64	R03363	MNXR85063
PIP3P_HDE_EPA_c	Phosphatidylinositol 3-phosphatase (16:1(9Z)/20:5(5Z,8Z,11Z,14Z,17Z))	h2o_c + pail3p1619Z205n3_c --> pail1619Z205n3_c + pi_c	Thaps3a_21095	Thaps3a_21095	Inositol phosphate metabolism	0	0	10000	0			3.1.3.64	R03363	MNXR85063
PIP3P_EPA_PALM_c	Phosphatidylinositol 3-phosphatase (20:5(5Z,8Z,11Z,14Z,17Z)/16:0)	h2o_c + pail3p205n3160_c --> pail205n3160_c + pi_c	Thaps3a_21095	Thaps3a_21095	Inositol phosphate metabolism	0	0	10000	0			3.1.3.64	R03363	MNXR85063
PIP3P_EPA_HDE_c	Phosphatidylinositol 3-phosphatase (20:5(5Z,8Z,11Z,14Z,17Z)/16:1(9Z))	h2o_c + pail3p205n31619Z_c --> pail205n31619Z_c + pi_c	Thaps3a_21095	Thaps3a_21095	Inositol phosphate metabolism	0	0	10000	0			3.1.3.64	R03363	MNXR85063
PIP3P_EPA_EPA_c	Phosphatidylinositol 3-phosphatase (20:5(5Z,8Z,11Z,14Z,17Z)/20:5(5Z,8Z,11Z,14Z,17Z))	h2o_c + pail3p205n3_c --> pail205n3_c + pi_c	Thaps3a_21095	Thaps3a_21095	Inositol phosphate metabolism	0	0	10000	0			3.1.3.64	R03363	MNXR85063
PIP3P_PALM_LNA_c	Phosphatidylinositol 3-phosphatase (16:0/18:2(9Z,12Z))	h2o_c + pail3p160182n6_c --> pail160182n6_c + pi_c	Thaps3a_21095	Thaps3a_21095	Inositol phosphate metabolism	0	0	10000	0			3.1.3.64	R03363	MNXR85063
PIP3P_HDE_LNA_c	Phosphatidylinositol 3-phosphatase (16:1(9Z)/18:2(9Z,12Z))	h2o_c + pail3p1619Z182n6_c --> pail1619Z182n6_c + pi_c	Thaps3a_21095	Thaps3a_21095	Inositol phosphate metabolism	0	0	10000	0			3.1.3.64	R03363	MNXR85063
PIP3P_LNA_PALM_c	Phosphatidylinositol 3-phosphatase (18:2(9Z,12Z)/16:0)	h2o_c + pail3p182n6160_c --> pail182n6160_c + pi_c	Thaps3a_21095	Thaps3a_21095	Inositol phosphate metabolism	0	0	10000	0			3.1.3.64	R03363	MNXR85063
PIP3P_LNA_HDE_c	Phosphatidylinositol 3-phosphatase (18:2(9Z,12Z)/16:1(9Z))	h2o_c + pail3p182n61619Z_c --> pail182n61619Z_c + pi_c	Thaps3a_21095	Thaps3a_21095	Inositol phosphate metabolism	0	0	10000	0			3.1.3.64	R03363	MNXR85063
PIP3P_LNA_LNA_c	Phosphatidylinositol 3-phosphatase (18:2(9Z,12Z)/18:2(9Z,12Z))	h2o_c + pail3p182_9_12_c --> pail182_9_12_c + pi_c	Thaps3a_21095	Thaps3a_21095	Inositol phosphate metabolism	0	0	10000	0			3.1.3.64	R03363	MNXR85063
PIP3P_LNA_EPA_c	Phosphatidylinositol 3-phosphatase (18:2(9Z,12Z)/20:5(5Z,8Z,11Z,14Z,17Z))	h2o_c + pail3p182n6205n3_c --> pail182n6205n3_c + pi_c	Thaps3a_21095	Thaps3a_21095	Inositol phosphate metabolism	0	0	10000	0			3.1.3.64	R03363	MNXR85063
PIP3P_EPA_LNA_c	Phosphatidylinositol 3-phosphatase (20:5(5Z,8Z,11Z,14Z,17Z)/18:2(9Z,12Z))	h2o_c + pail3p205n3182n6_c --> pail205n3182n6_c + pi_c	Thaps3a_21095	Thaps3a_21095	Inositol phosphate metabolism	0	0	10000	0			3.1.3.64	R03363	MNXR85063
PIPLC_PALM_PALM_c	Phosphatidylinositol specific phospholipase C (16:0/16:0)	h2o_c + pail45p160_c --> 12dgr160_c + h_c + mi145p_c	Thaps3a_265902_268648 or Thaps3a_22174_4284 or Thaps3a_262103 or Thaps3a_7138	Thaps3a_7138,Thaps3a_22174_4284,Thaps3a_262103,Thaps3a_265902_268648	Inositol phosphate metabolism	0	0	10000	0		3.1.4.11-RXN	3.1.4.11	R03435	MNXR85075
PIPLC_PALM_HDE_c	Phosphatidylinositol specific phospholipase C (16:0/16:1(9Z))	h2o_c + pail45p1601619Z_c --> 12dgr1601619Z_c + h_c + mi145p_c	Thaps3a_265902_268648 or Thaps3a_22174_4284 or Thaps3a_262103 or Thaps3a_7138	Thaps3a_7138,Thaps3a_22174_4284,Thaps3a_262103,Thaps3a_265902_268648	Inositol phosphate metabolism	0	0	10000	0		3.1.4.11-RXN	3.1.4.11	R03435	MNXR85075
PIPLC_PALM_EPA_c	Phosphatidylinositol specific phospholipase C (16:0/20:5(5Z,8Z,11Z,14Z,17Z))	h2o_c + pail45p160205n3_c --> 12dgr160205n3_c + h_c + mi145p_c	Thaps3a_265902_268648 or Thaps3a_22174_4284 or Thaps3a_262103 or Thaps3a_7138	Thaps3a_7138,Thaps3a_22174_4284,Thaps3a_262103,Thaps3a_265902_268648	Inositol phosphate metabolism	0	0	10000	0		3.1.4.11-RXN	3.1.4.11	R03435	MNXR85075
PIPLC_HDE_PALM_c	Phosphatidylinositol specific phospholipase C (16:1(9Z)/16:0)	h2o_c + pail45p1619Z160_c --> 12dgr1619Z160_c + h_c + mi145p_c	Thaps3a_265902_268648 or Thaps3a_22174_4284 or Thaps3a_262103 or Thaps3a_7138	Thaps3a_7138,Thaps3a_22174_4284,Thaps3a_262103,Thaps3a_265902_268648	Inositol phosphate metabolism	0	0	10000	0		3.1.4.11-RXN	3.1.4.11	R03435	MNXR85075
PIPLC_HDE_HDE_c	Phosphatidylinositol specific phospholipase C (16:1(9Z)/16:1(9Z))	h2o_c + pail45p161_c --> 12dgr161_c + h_c + mi145p_c	Thaps3a_265902_268648 or Thaps3a_22174_4284 or Thaps3a_262103 or Thaps3a_7138	Thaps3a_7138,Thaps3a_22174_4284,Thaps3a_262103,Thaps3a_265902_268648	Inositol phosphate metabolism	0	0	10000	0		3.1.4.11-RXN	3.1.4.11	R03435	MNXR85075
PIPLC_HDE_EPA_c	Phosphatidylinositol specific phospholipase C (16:1(9Z)/20:5(5Z,8Z,11Z,14Z,17Z))	h2o_c + pail45p1619Z205n3_c --> 12dgr1619Z205n3_c + h_c + mi145p_c	Thaps3a_265902_268648 or Thaps3a_22174_4284 or Thaps3a_262103 or Thaps3a_7138	Thaps3a_7138,Thaps3a_22174_4284,Thaps3a_262103,Thaps3a_265902_268648	Inositol phosphate metabolism	0	0	10000	0		3.1.4.11-RXN	3.1.4.11	R03435	MNXR85075
PIPLC_EPA_PALM_c	Phosphatidylinositol specific phospholipase C (20:5(5Z,8Z,11Z,14Z,17Z)/16:0)	h2o_c + pail45p205n3160_c --> 12dgr205n3160_c + h_c + mi145p_c	Thaps3a_265902_268648 or Thaps3a_22174_4284 or Thaps3a_262103 or Thaps3a_7138	Thaps3a_7138,Thaps3a_22174_4284,Thaps3a_262103,Thaps3a_265902_268648	Inositol phosphate metabolism	0	0	10000	0		3.1.4.11-RXN	3.1.4.11	R03435	MNXR85075
PIPLC_EPA_HDE_c	Phosphatidylinositol specific phospholipase C (20:5(5Z,8Z,11Z,14Z,17Z)/16:1(9Z))	h2o_c + pail45p205n31619Z_c --> 12dgr205n31619Z_c + h_c + mi145p_c	Thaps3a_265902_268648 or Thaps3a_22174_4284 or Thaps3a_262103 or Thaps3a_7138	Thaps3a_7138,Thaps3a_22174_4284,Thaps3a_262103,Thaps3a_265902_268648	Inositol phosphate metabolism	0	0	10000	0		3.1.4.11-RXN	3.1.4.11	R03435	MNXR85075
PIPLC_EPA_EPA_c	Phosphatidylinositol specific phospholipase C (20:5(5Z,8Z,11Z,14Z,17Z)/20:5(5Z,8Z,11Z,14Z,17Z))	h2o_c + pail45p205n3_c --> 12dgr205n3_c + h_c + mi145p_c	Thaps3a_265902_268648 or Thaps3a_22174_4284 or Thaps3a_262103 or Thaps3a_7138	Thaps3a_7138,Thaps3a_22174_4284,Thaps3a_262103,Thaps3a_265902_268648	Inositol phosphate metabolism	0	0	10000	0		3.1.4.11-RXN	3.1.4.11	R03435	MNXR85075
PIPLC_PALM_LNA_c	Phosphatidylinositol specific phospholipase C (16:0/18:2(9Z,12Z))	h2o_c + pail45p160182n6_c --> 12dgr160182n6_c + h_c + mi145p_c	Thaps3a_265902_268648 or Thaps3a_22174_4284 or Thaps3a_262103 or Thaps3a_7138	Thaps3a_7138,Thaps3a_22174_4284,Thaps3a_262103,Thaps3a_265902_268648	Inositol phosphate metabolism	0	0	10000	0		3.1.4.11-RXN	3.1.4.11	R03435	MNXR85075
PIPLC_HDE_LNA_c	Phosphatidylinositol specific phospholipase C (16:1(9Z)/18:2(9Z,12Z))	h2o_c + pail45p1619Z182n6_c --> 12dgr1619Z182n6_c + h_c + mi145p_c	Thaps3a_265902_268648 or Thaps3a_22174_4284 or Thaps3a_262103 or Thaps3a_7138	Thaps3a_7138,Thaps3a_22174_4284,Thaps3a_262103,Thaps3a_265902_268648	Inositol phosphate metabolism	0	0	10000	0		3.1.4.11-RXN	3.1.4.11	R03435	MNXR85075
PIPLC_LNA_PALM_c	Phosphatidylinositol specific phospholipase C (18:2(9Z,12Z)/16:0)	h2o_c + pail45p182n6160_c --> 12dgr182n6160_c + h_c + mi145p_c	Thaps3a_265902_268648 or Thaps3a_22174_4284 or Thaps3a_262103 or Thaps3a_7138	Thaps3a_7138,Thaps3a_22174_4284,Thaps3a_262103,Thaps3a_265902_268648	Inositol phosphate metabolism	0	0	10000	0		3.1.4.11-RXN	3.1.4.11	R03435	MNXR85075
PIPLC_LNA_HDE_c	Phosphatidylinositol specific phospholipase C (18:2(9Z,12Z)/16:1(9Z))	h2o_c + pail45p182n61619Z_c --> 12dgr182n61619Z_c + h_c + mi145p_c	Thaps3a_265902_268648 or Thaps3a_22174_4284 or Thaps3a_262103 or Thaps3a_7138	Thaps3a_7138,Thaps3a_22174_4284,Thaps3a_262103,Thaps3a_265902_268648	Inositol phosphate metabolism	0	0	10000	0		3.1.4.11-RXN	3.1.4.11	R03435	MNXR85075
PIPLC_LNA_LNA_c	Phosphatidylinositol specific phospholipase C (18:2(9Z,12Z)/18:2(9Z,12Z))	h2o_c + pail45p182_9_12_c --> 12dgr182_9_12_c + h_c + mi145p_c	Thaps3a_265902_268648 or Thaps3a_22174_4284 or Thaps3a_262103 or Thaps3a_7138	Thaps3a_7138,Thaps3a_22174_4284,Thaps3a_262103,Thaps3a_265902_268648	Inositol phosphate metabolism	0	0	10000	0		3.1.4.11-RXN	3.1.4.11	R03435	MNXR85075
PIPLC_LNA_EPA_c	Phosphatidylinositol specific phospholipase C (18:2(9Z,12Z)/20:5(5Z,8Z,11Z,14Z,17Z))	h2o_c + pail45p182n6205n3_c --> 12dgr182n6205n3_c + h_c + mi145p_c	Thaps3a_265902_268648 or Thaps3a_22174_4284 or Thaps3a_262103 or Thaps3a_7138	Thaps3a_7138,Thaps3a_22174_4284,Thaps3a_262103,Thaps3a_265902_268648	Inositol phosphate metabolism	0	0	10000	0		3.1.4.11-RXN	3.1.4.11	R03435	MNXR85075
PIPLC_EPA_LNA_c	Phosphatidylinositol specific phospholipase C (20:5(5Z,8Z,11Z,14Z,17Z)/18:2(9Z,12Z))	h2o_c + pail45p205n3182n6_c --> 12dgr205n3182n6_c + h_c + mi145p_c	Thaps3a_265902_268648 or Thaps3a_22174_4284 or Thaps3a_262103 or Thaps3a_7138	Thaps3a_7138,Thaps3a_22174_4284,Thaps3a_262103,Thaps3a_265902_268648	Inositol phosphate metabolism	0	0	10000	0		3.1.4.11-RXN	3.1.4.11	R03435	MNXR85075
IPMK_c	inositol-polyphosphate multikinase	2.0 atp_c + mi145p_c --> 2.0 adp_c + 2.0 h_c + mi13456p_c	Thaps3a_8726	Thaps3a_8726	Inositol phosphate metabolism	0	0	10000	0		RXN-13197	2.7.1.151	R10065	MNXR34858
IP52K_c	inositol-pentakisphosphate 2-kinase	atp_c + mi13456p_c --> adp_c + h_c + minohp_c	Thaps3a_21532	Thaps3a_21532	Inositol phosphate metabolism	0	0	10000	0		RXN-7163	2.7.1.158	R05202	MNXR33986
PLDPE_MYRS_MYRS_c	Phospholipase D (14:0/14:0) (phosphatidylethanolamine)	h2o_c + pe140_c --> etha_c + h_c + pa140_c	Thaps3a_3597 or Thaps3a_7024	Thaps3a_3597,Thaps3a_7024	Fatty acid biosynthesis	0	0	10000	0			3.1.4.4	R02051	MNXR73838
PLDPE_MYRS_PALM_c	Phospholipase D (14:0/16:0) (phosphatidylethanolamine)	h2o_c + pe140160_c --> etha_c + h_c + pa140160_c	Thaps3a_3597 or Thaps3a_7024	Thaps3a_3597,Thaps3a_7024	Fatty acid biosynthesis	0	0	10000	0			3.1.4.4	R02051	MNXR73838
PLDPE_MYRS_HDE_c	Phospholipase D (14:0/16:1(9Z)) (phosphatidylethanolamine)	h2o_c + pe1401619Z_c --> etha_c + h_c + pa1401619Z_c	Thaps3a_3597 or Thaps3a_7024	Thaps3a_3597,Thaps3a_7024	Fatty acid biosynthesis	0	0	10000	0			3.1.4.4	R02051	MNXR73838
PLDPE_MYRS_STC_c	Phospholipase D (14:0/18:0) (phosphatidylethanolamine)	h2o_c + pe140180_c --> etha_c + h_c + pa140180_c	Thaps3a_3597 or Thaps3a_7024	Thaps3a_3597,Thaps3a_7024	Fatty acid biosynthesis	0	0	10000	0			3.1.4.4	R02051	MNXR73838
PLDPE_MYRS_OLE_c	Phospholipase D (14:0/18:1(9Z)) (phosphatidylethanolamine)	h2o_c + pe1401819Z_c --> etha_c + h_c + pa1401819Z_c	Thaps3a_3597 or Thaps3a_7024	Thaps3a_3597,Thaps3a_7024	Fatty acid biosynthesis	0	0	10000	0			3.1.4.4	R02051	MNXR73838
PLDPE_MYRS_EPA_c	Phospholipase D (14:0/20:5(5Z,8Z,11Z,14Z,17Z)) (phosphatidylethanolamine)	h2o_c + pe140205n3_c --> etha_c + h_c + pa140205n3_c	Thaps3a_3597 or Thaps3a_7024	Thaps3a_3597,Thaps3a_7024	Fatty acid biosynthesis	0	0	10000	0			3.1.4.4	R02051	MNXR73838
PLDPE_MYRS_DHA_c	Phospholipase D (14:0/22:6(4Z,7Z,10Z,13Z,16Z,19Z)) (phosphatidylethanolamine)	h2o_c + pe140226n3_c --> etha_c + h_c + pa140226n3_c	Thaps3a_3597 or Thaps3a_7024	Thaps3a_3597,Thaps3a_7024	Fatty acid biosynthesis	0	0	10000	0			3.1.4.4	R02051	MNXR73838
PLDPE_PALM_MYRS_c	Phospholipase D (16:0/14:0) (phosphatidylethanolamine)	h2o_c + pe160140_c --> etha_c + h_c + pa160140_c	Thaps3a_3597 or Thaps3a_7024	Thaps3a_3597,Thaps3a_7024	Fatty acid biosynthesis	0	0	10000	0			3.1.4.4	R02051	MNXR73838
PLDPE_PALM_PALM_c	Phospholipase D (16:0/16:0) (phosphatidylethanolamine)	h2o_c + pe160_c --> etha_c + h_c + pa160_c	Thaps3a_3597 or Thaps3a_7024	Thaps3a_3597,Thaps3a_7024	Fatty acid biosynthesis	0	0	10000	0			3.1.4.4	R02051	MNXR73838
PLDPE_PALM_HDE_c	Phospholipase D (16:0/16:1(9Z)) (phosphatidylethanolamine)	h2o_c + pe1601619Z_c --> etha_c + h_c + pa1601619Z_c	Thaps3a_3597 or Thaps3a_7024	Thaps3a_3597,Thaps3a_7024	Fatty acid biosynthesis	0	0	10000	0			3.1.4.4	R02051	MNXR73838
PLDPE_PALM_STC_c	Phospholipase D (16:0/18:0) (phosphatidylethanolamine)	h2o_c + pe160180_c --> etha_c + h_c + pa160180_c	Thaps3a_3597 or Thaps3a_7024	Thaps3a_3597,Thaps3a_7024	Fatty acid biosynthesis	0	0	10000	0			3.1.4.4	R02051	MNXR73838
PLDPE_PALM_OLE_c	Phospholipase D (16:0/18:1(9Z)) (phosphatidylethanolamine)	h2o_c + pe1601819Z_c --> etha_c + h_c + pa1601819Z_c	Thaps3a_3597 or Thaps3a_7024	Thaps3a_3597,Thaps3a_7024	Fatty acid biosynthesis	0	0	10000	0			3.1.4.4	R02051	MNXR73838
PLDPE_PALM_EPA_c	Phospholipase D (16:0/20:5(5Z,8Z,11Z,14Z,17Z)) (phosphatidylethanolamine)	h2o_c + pe160205n3_c --> etha_c + h_c + pa160205n3_c	Thaps3a_3597 or Thaps3a_7024	Thaps3a_3597,Thaps3a_7024	Fatty acid biosynthesis	0	0	10000	0			3.1.4.4	R02051	MNXR73838
PLDPE_PALM_DHA_c	Phospholipase D (16:0/22:6(4Z,7Z,10Z,13Z,16Z,19Z)) (phosphatidylethanolamine)	h2o_c + pe160226n3_c --> etha_c + h_c + pa160226n3_c	Thaps3a_3597 or Thaps3a_7024	Thaps3a_3597,Thaps3a_7024	Fatty acid biosynthesis	0	0	10000	0			3.1.4.4	R02051	MNXR73838
PLDPE_HDE_MYRS_c	Phospholipase D (16:1(9Z)/14:0) (phosphatidylethanolamine)	h2o_c + pe1619Z140_c --> etha_c + h_c + pa1619Z140_c	Thaps3a_3597 or Thaps3a_7024	Thaps3a_3597,Thaps3a_7024	Fatty acid biosynthesis	0	0	10000	0			3.1.4.4	R02051	MNXR73838
PLDPE_HDE_PALM_c	Phospholipase D (16:1(9Z)/16:0) (phosphatidylethanolamine)	h2o_c + pe1619Z160_c --> etha_c + h_c + pa1619Z160_c	Thaps3a_3597 or Thaps3a_7024	Thaps3a_3597,Thaps3a_7024	Fatty acid biosynthesis	0	0	10000	0			3.1.4.4	R02051	MNXR73838
PLDPE_HDE_HDE_c	Phospholipase D (16:1(9Z)/16:1(9Z)) (phosphatidylethanolamine)	h2o_c + pe161_c --> etha_c + h_c + pa161_c	Thaps3a_3597 or Thaps3a_7024	Thaps3a_3597,Thaps3a_7024	Fatty acid biosynthesis	0	0	10000	0			3.1.4.4	R02051	MNXR73838
PLDPE_HDE_STC_c	Phospholipase D (16:1(9Z)/18:0) (phosphatidylethanolamine)	h2o_c + pe1619Z180_c --> etha_c + h_c + pa1619Z180_c	Thaps3a_3597 or Thaps3a_7024	Thaps3a_3597,Thaps3a_7024	Fatty acid biosynthesis	0	0	10000	0			3.1.4.4	R02051	MNXR73838
PLDPE_HDE_OLE_c	Phospholipase D (16:1(9Z)/18:1(9Z)) (phosphatidylethanolamine)	h2o_c + pe1619Z1819Z_c --> etha_c + h_c + pa1619Z1819Z_c	Thaps3a_3597 or Thaps3a_7024	Thaps3a_3597,Thaps3a_7024	Fatty acid biosynthesis	0	0	10000	0			3.1.4.4	R02051	MNXR73838
PLDPE_HDE_EPA_c	Phospholipase D (16:1(9Z)/20:5(5Z,8Z,11Z,14Z,17Z)) (phosphatidylethanolamine)	h2o_c + pe1619Z205n3_c --> etha_c + h_c + pa1619Z205n3_c	Thaps3a_3597 or Thaps3a_7024	Thaps3a_3597,Thaps3a_7024	Fatty acid biosynthesis	0	0	10000	0			3.1.4.4	R02051	MNXR73838
PLDPE_HDE_DHA_c	Phospholipase D (16:1(9Z)/22:6(4Z,7Z,10Z,13Z,16Z,19Z)) (phosphatidylethanolamine)	h2o_c + pe1619Z226n3_c --> etha_c + h_c + pa1619Z226n3_c	Thaps3a_3597 or Thaps3a_7024	Thaps3a_3597,Thaps3a_7024	Fatty acid biosynthesis	0	0	10000	0			3.1.4.4	R02051	MNXR73838
PLDPE_STC_MYRS_c	Phospholipase D (18:0/14:0) (phosphatidylethanolamine)	h2o_c + pe180140_c --> etha_c + h_c + pa180140_c	Thaps3a_3597 or Thaps3a_7024	Thaps3a_3597,Thaps3a_7024	Fatty acid biosynthesis	0	0	10000	0			3.1.4.4	R02051	MNXR73838
PLDPE_STC_PALM_c	Phospholipase D (18:0/16:0) (phosphatidylethanolamine)	h2o_c + pe180160_c --> etha_c + h_c + pa180160_c	Thaps3a_3597 or Thaps3a_7024	Thaps3a_3597,Thaps3a_7024	Fatty acid biosynthesis	0	0	10000	0			3.1.4.4	R02051	MNXR73838
PLDPE_STC_HDE_c	Phospholipase D (18:0/16:1(9Z)) (phosphatidylethanolamine)	h2o_c + pe1801619Z_c --> etha_c + h_c + pa1801619Z_c	Thaps3a_3597 or Thaps3a_7024	Thaps3a_3597,Thaps3a_7024	Fatty acid biosynthesis	0	0	10000	0			3.1.4.4	R02051	MNXR73838
PLDPE_STC_STC_c	Phospholipase D (18:0/18:0) (phosphatidylethanolamine)	h2o_c + pe180_c --> etha_c + h_c + pa180_c	Thaps3a_3597 or Thaps3a_7024	Thaps3a_3597,Thaps3a_7024	Fatty acid biosynthesis	0	0	10000	0			3.1.4.4	R02051	MNXR73838
PLDPE_STC_OLE_c	Phospholipase D (18:0/18:1(9Z)) (phosphatidylethanolamine)	h2o_c + pe1801819Z_c --> etha_c + h_c + pa1801819Z_c	Thaps3a_3597 or Thaps3a_7024	Thaps3a_3597,Thaps3a_7024	Fatty acid biosynthesis	0	0	10000	0			3.1.4.4	R02051	MNXR73838
PLDPE_STC_EPA_c	Phospholipase D (18:0/20:5(5Z,8Z,11Z,14Z,17Z)) (phosphatidylethanolamine)	h2o_c + pe180205n3_c --> etha_c + h_c + pa180205n3_c	Thaps3a_3597 or Thaps3a_7024	Thaps3a_3597,Thaps3a_7024	Fatty acid biosynthesis	0	0	10000	0			3.1.4.4	R02051	MNXR73838
PLDPE_STC_DHA_c	Phospholipase D (18:0/22:6(4Z,7Z,10Z,13Z,16Z,19Z)) (phosphatidylethanolamine)	h2o_c + pe180226n3_c --> etha_c + h_c + pa180226n3_c	Thaps3a_3597 or Thaps3a_7024	Thaps3a_3597,Thaps3a_7024	Fatty acid biosynthesis	0	0	10000	0			3.1.4.4	R02051	MNXR73838
PLDPE_OLE_MYRS_c	Phospholipase D (18:1(9Z)/14:0) (phosphatidylethanolamine)	h2o_c + pe1819Z140_c --> etha_c + h_c + pa1819Z140_c	Thaps3a_3597 or Thaps3a_7024	Thaps3a_3597,Thaps3a_7024	Fatty acid biosynthesis	0	0	10000	0			3.1.4.4	R02051	MNXR73838
PLDPE_OLE_PALM_c	Phospholipase D (18:1(9Z)/16:0) (phosphatidylethanolamine)	h2o_c + pe1819Z160_c --> etha_c + h_c + pa1819Z160_c	Thaps3a_3597 or Thaps3a_7024	Thaps3a_3597,Thaps3a_7024	Fatty acid biosynthesis	0	0	10000	0			3.1.4.4	R02051	MNXR73838
PLDPE_OLE_HDE_c	Phospholipase D (18:1(9Z)/16:1(9Z)) (phosphatidylethanolamine)	h2o_c + pe1819Z1619Z_c --> etha_c + h_c + pa1819Z1619Z_c	Thaps3a_3597 or Thaps3a_7024	Thaps3a_3597,Thaps3a_7024	Fatty acid biosynthesis	0	0	10000	0			3.1.4.4	R02051	MNXR73838
PLDPE_OLE_STC_c	Phospholipase D (18:1(9Z)/18:0) (phosphatidylethanolamine)	h2o_c + pe1819Z180_c --> etha_c + h_c + pa1819Z180_c	Thaps3a_3597 or Thaps3a_7024	Thaps3a_3597,Thaps3a_7024	Fatty acid biosynthesis	0	0	10000	0			3.1.4.4	R02051	MNXR73838
PLDPE_OLE_OLE_c	Phospholipase D (18:1(9Z)/18:1(9Z)) (phosphatidylethanolamine)	h2o_c + pe181_9_c --> etha_c + h_c + pa181_9_c	Thaps3a_3597 or Thaps3a_7024	Thaps3a_3597,Thaps3a_7024	Fatty acid biosynthesis	0	0	10000	0			3.1.4.4	R02051	MNXR73838
PLDPE_OLE_EPA_c	Phospholipase D (18:1(9Z)/20:5(5Z,8Z,11Z,14Z,17Z)) (phosphatidylethanolamine)	h2o_c + pe1819Z205n3_c --> etha_c + h_c + pa1819Z205n3_c	Thaps3a_3597 or Thaps3a_7024	Thaps3a_3597,Thaps3a_7024	Fatty acid biosynthesis	0	0	10000	0			3.1.4.4	R02051	MNXR73838
PLDPE_OLE_DHA_c	Phospholipase D (18:1(9Z)/22:6(4Z,7Z,10Z,13Z,16Z,19Z)) (phosphatidylethanolamine)	h2o_c + pe1819Z226n3_c --> etha_c + h_c + pa1819Z226n3_c	Thaps3a_3597 or Thaps3a_7024	Thaps3a_3597,Thaps3a_7024	Fatty acid biosynthesis	0	0	10000	0			3.1.4.4	R02051	MNXR73838
PLDPE_EPA_MYRS_c	Phospholipase D (20:5(5Z,8Z,11Z,14Z,17Z)/14:0) (phosphatidylethanolamine)	h2o_c + pe205n3140_c --> etha_c + h_c + pa205n3140_c	Thaps3a_3597 or Thaps3a_7024	Thaps3a_3597,Thaps3a_7024	Fatty acid biosynthesis	0	0	10000	0			3.1.4.4	R02051	MNXR73838
PLDPE_EPA_PALM_c	Phospholipase D (20:5(5Z,8Z,11Z,14Z,17Z)/16:0) (phosphatidylethanolamine)	h2o_c + pe205n3160_c --> etha_c + h_c + pa205n3160_c	Thaps3a_3597 or Thaps3a_7024	Thaps3a_3597,Thaps3a_7024	Fatty acid biosynthesis	0	0	10000	0			3.1.4.4	R02051	MNXR73838
PLDPE_EPA_HDE_c	Phospholipase D (20:5(5Z,8Z,11Z,14Z,17Z)/16:1(9Z)) (phosphatidylethanolamine)	h2o_c + pe205n31619Z_c --> etha_c + h_c + pa205n31619Z_c	Thaps3a_3597 or Thaps3a_7024	Thaps3a_3597,Thaps3a_7024	Fatty acid biosynthesis	0	0	10000	0			3.1.4.4	R02051	MNXR73838
PLDPE_EPA_STC_c	Phospholipase D (20:5(5Z,8Z,11Z,14Z,17Z)/18:0) (phosphatidylethanolamine)	h2o_c + pe205n3180_c --> etha_c + h_c + pa205n3180_c	Thaps3a_3597 or Thaps3a_7024	Thaps3a_3597,Thaps3a_7024	Fatty acid biosynthesis	0	0	10000	0			3.1.4.4	R02051	MNXR73838
PLDPE_EPA_OLE_c	Phospholipase D (20:5(5Z,8Z,11Z,14Z,17Z)/18:1(9Z)) (phosphatidylethanolamine)	h2o_c + pe205n31819Z_c --> etha_c + h_c + pa205n31819Z_c	Thaps3a_3597 or Thaps3a_7024	Thaps3a_3597,Thaps3a_7024	Fatty acid biosynthesis	0	0	10000	0			3.1.4.4	R02051	MNXR73838
PLDPE_EPA_EPA_c	Phospholipase D (20:5(5Z,8Z,11Z,14Z,17Z)/20:5(5Z,8Z,11Z,14Z,17Z)) (phosphatidylethanolamine)	h2o_c + pe205n3_c --> etha_c + h_c + pa205n3_c	Thaps3a_3597 or Thaps3a_7024	Thaps3a_3597,Thaps3a_7024	Fatty acid biosynthesis	0	0	10000	0			3.1.4.4	R02051	MNXR73838
PLDPE_EPA_DHA_c	Phospholipase D (20:5(5Z,8Z,11Z,14Z,17Z)/22:6(4Z,7Z,10Z,13Z,16Z,19Z)) (phosphatidylethanolamine)	h2o_c + pe205n3226n3_c --> etha_c + h_c + pa205n3226n3_c	Thaps3a_3597 or Thaps3a_7024	Thaps3a_3597,Thaps3a_7024	Fatty acid biosynthesis	0	0	10000	0			3.1.4.4	R02051	MNXR73838
PLDPE_DHA_MYRS_c	Phospholipase D (22:6(4Z,7Z,10Z,13Z,16Z,19Z)/14:0) (phosphatidylethanolamine)	h2o_c + pe226n3140_c --> etha_c + h_c + pa226n3140_c	Thaps3a_3597 or Thaps3a_7024	Thaps3a_3597,Thaps3a_7024	Fatty acid biosynthesis	0	0	10000	0			3.1.4.4	R02051	MNXR73838
PLDPE_DHA_PALM_c	Phospholipase D (22:6(4Z,7Z,10Z,13Z,16Z,19Z)/16:0) (phosphatidylethanolamine)	h2o_c + pe226n3160_c --> etha_c + h_c + pa226n3160_c	Thaps3a_3597 or Thaps3a_7024	Thaps3a_3597,Thaps3a_7024	Fatty acid biosynthesis	0	0	10000	0			3.1.4.4	R02051	MNXR73838
PLDPE_DHA_HDE_c	Phospholipase D (22:6(4Z,7Z,10Z,13Z,16Z,19Z)/16:1(9Z)) (phosphatidylethanolamine)	h2o_c + pe226n31619Z_c --> etha_c + h_c + pa226n31619Z_c	Thaps3a_3597 or Thaps3a_7024	Thaps3a_3597,Thaps3a_7024	Fatty acid biosynthesis	0	0	10000	0			3.1.4.4	R02051	MNXR73838
PLDPE_DHA_STC_c	Phospholipase D (22:6(4Z,7Z,10Z,13Z,16Z,19Z)/18:0) (phosphatidylethanolamine)	h2o_c + pe226n3180_c --> etha_c + h_c + pa226n3180_c	Thaps3a_3597 or Thaps3a_7024	Thaps3a_3597,Thaps3a_7024	Fatty acid biosynthesis	0	0	10000	0			3.1.4.4	R02051	MNXR73838
PLDPE_DHA_OLE_c	Phospholipase D (22:6(4Z,7Z,10Z,13Z,16Z,19Z)/18:1(9Z)) (phosphatidylethanolamine)	h2o_c + pe226n31819Z_c --> etha_c + h_c + pa226n31819Z_c	Thaps3a_3597 or Thaps3a_7024	Thaps3a_3597,Thaps3a_7024	Fatty acid biosynthesis	0	0	10000	0			3.1.4.4	R02051	MNXR73838
PLDPE_DHA_EPA_c	Phospholipase D (22:6(4Z,7Z,10Z,13Z,16Z,19Z)/20:5(5Z,8Z,11Z,14Z,17Z)) (phosphatidylethanolamine)	h2o_c + pe226n3205n3_c --> etha_c + h_c + pa226n3205n3_c	Thaps3a_3597 or Thaps3a_7024	Thaps3a_3597,Thaps3a_7024	Fatty acid biosynthesis	0	0	10000	0			3.1.4.4	R02051	MNXR73838
PLDPE_DHA_DHA_c	Phospholipase D (22:6(4Z,7Z,10Z,13Z,16Z,19Z)/22:6(4Z,7Z,10Z,13Z,16Z,19Z)) (phosphatidylethanolamine)	h2o_c + pe226n3_c --> etha_c + h_c + pa226n3_c	Thaps3a_3597 or Thaps3a_7024	Thaps3a_3597,Thaps3a_7024	Fatty acid biosynthesis	0	0	10000	0			3.1.4.4	R02051	MNXR73838
PLDPE_MYRS_LNA_c	Phospholipase D (14:0/18:2(9Z,12Z)) (phosphatidylethanolamine)	h2o_c + pe140182n6_c --> etha_c + h_c + pa140182n6_c	Thaps3a_3597 or Thaps3a_7024	Thaps3a_3597,Thaps3a_7024	Fatty acid biosynthesis	0	0	10000	0			3.1.4.4	R02051	MNXR73838
PLDPE_PALM_LNA_c	Phospholipase D (16:0/18:2(9Z,12Z)) (phosphatidylethanolamine)	h2o_c + pe160182n6_c --> etha_c + h_c + pa160182n6_c	Thaps3a_3597 or Thaps3a_7024	Thaps3a_3597,Thaps3a_7024	Fatty acid biosynthesis	0	0	10000	0			3.1.4.4	R02051	MNXR73838
PLDPE_HDE_LNA_c	Phospholipase D (16:1(9Z)/18:2(9Z,12Z)) (phosphatidylethanolamine)	h2o_c + pe1619Z182n6_c --> etha_c + h_c + pa1619Z182n6_c	Thaps3a_3597 or Thaps3a_7024	Thaps3a_3597,Thaps3a_7024	Fatty acid biosynthesis	0	0	10000	0			3.1.4.4	R02051	MNXR73838
PLDPE_STC_LNA_c	Phospholipase D (18:0/18:2(9Z,12Z)) (phosphatidylethanolamine)	h2o_c + pe180182n6_c --> etha_c + h_c + pa180182n6_c	Thaps3a_3597 or Thaps3a_7024	Thaps3a_3597,Thaps3a_7024	Fatty acid biosynthesis	0	0	10000	0			3.1.4.4	R02051	MNXR73838
PLDPE_LNA_MYRS_c	Phospholipase D (18:2(9Z,12Z)/14:0) (phosphatidylethanolamine)	h2o_c + pe182n6140_c --> etha_c + h_c + pa182n6140_c	Thaps3a_3597 or Thaps3a_7024	Thaps3a_3597,Thaps3a_7024	Fatty acid biosynthesis	0	0	10000	0			3.1.4.4	R02051	MNXR73838
PLDPE_LNA_PALM_c	Phospholipase D (18:2(9Z,12Z)/16:0) (phosphatidylethanolamine)	h2o_c + pe182n6160_c --> etha_c + h_c + pa182n6160_c	Thaps3a_3597 or Thaps3a_7024	Thaps3a_3597,Thaps3a_7024	Fatty acid biosynthesis	0	0	10000	0			3.1.4.4	R02051	MNXR73838
PLDPE_LNA_HDE_c	Phospholipase D (18:2(9Z,12Z)/16:1(9Z)) (phosphatidylethanolamine)	h2o_c + pe182n61619Z_c --> etha_c + h_c + pa182n61619Z_c	Thaps3a_3597 or Thaps3a_7024	Thaps3a_3597,Thaps3a_7024	Fatty acid biosynthesis	0	0	10000	0			3.1.4.4	R02051	MNXR73838
PLDPE_LNA_STC_c	Phospholipase D (18:2(9Z,12Z)/18:0) (phosphatidylethanolamine)	h2o_c + pe182n6180_c --> etha_c + h_c + pa182n6180_c	Thaps3a_3597 or Thaps3a_7024	Thaps3a_3597,Thaps3a_7024	Fatty acid biosynthesis	0	0	10000	0			3.1.4.4	R02051	MNXR73838
PLDPE_LNA_OLE_c	Phospholipase D (18:2(9Z,12Z)/18:1(9Z)) (phosphatidylethanolamine)	h2o_c + pe182n61819Z_c --> etha_c + h_c + pa182n61819Z_c	Thaps3a_3597 or Thaps3a_7024	Thaps3a_3597,Thaps3a_7024	Fatty acid biosynthesis	0	0	10000	0			3.1.4.4	R02051	MNXR73838
PLDPE_LNA_LNA_c	Phospholipase D (18:2(9Z,12Z)/18:2(9Z,12Z)) (phosphatidylethanolamine)	h2o_c + pe182_9_12_c --> etha_c + h_c + pa182_9_12_c	Thaps3a_3597 or Thaps3a_7024	Thaps3a_3597,Thaps3a_7024	Fatty acid biosynthesis	0	0	10000	0			3.1.4.4	R02051	MNXR73838
PLDPE_OLE_LNA_c	Phospholipase D (18:1(9Z)/18:2(9Z,12Z)) (phosphatidylethanolamine)	h2o_c + pe1819Z182n6_c --> etha_c + h_c + pa1819Z182n6_c	Thaps3a_3597 or Thaps3a_7024	Thaps3a_3597,Thaps3a_7024	Fatty acid biosynthesis	0	0	10000	0			3.1.4.4	R02051	MNXR73838
PLDPE_LNA_EPA_c	Phospholipase D (18:2(9Z,12Z)/20:5(5Z,8Z,11Z,14Z,17Z)) (phosphatidylethanolamine)	h2o_c + pe182n6205n3_c --> etha_c + h_c + pa182n6205n3_c	Thaps3a_3597 or Thaps3a_7024	Thaps3a_3597,Thaps3a_7024	Fatty acid biosynthesis	0	0	10000	0			3.1.4.4	R02051	MNXR73838
PLDPE_LNA_DHA_c	Phospholipase D (18:2(9Z,12Z)/22:6(4Z,7Z,10Z,13Z,16Z,19Z)) (phosphatidylethanolamine)	h2o_c + pe182n6226n3_c --> etha_c + h_c + pa182n6226n3_c	Thaps3a_3597 or Thaps3a_7024	Thaps3a_3597,Thaps3a_7024	Fatty acid biosynthesis	0	0	10000	0			3.1.4.4	R02051	MNXR73838
PLDPE_EPA_LNA_c	Phospholipase D (20:5(5Z,8Z,11Z,14Z,17Z)/18:2(9Z,12Z)) (phosphatidylethanolamine)	h2o_c + pe205n3182n6_c --> etha_c + h_c + pa205n3182n6_c	Thaps3a_3597 or Thaps3a_7024	Thaps3a_3597,Thaps3a_7024	Fatty acid biosynthesis	0	0	10000	0			3.1.4.4	R02051	MNXR73838
PLDPE_DHA_LNA_c	Phospholipase D (22:6(4Z,7Z,10Z,13Z,16Z,19Z)/18:2(9Z,12Z)) (phosphatidylethanolamine)	h2o_c + pe226n3182n6_c --> etha_c + h_c + pa226n3182n6_c	Thaps3a_3597 or Thaps3a_7024	Thaps3a_3597,Thaps3a_7024	Fatty acid biosynthesis	0	0	10000	0			3.1.4.4	R02051	MNXR73838
PLDPE_MYRS_GLNA_c	Phospholipase D (14:0/18:3(6Z,9Z,12Z)) (phosphatidylethanolamine)	h2o_c + pe140183n6_c --> etha_c + h_c + pa140183n6_c	Thaps3a_3597 or Thaps3a_7024	Thaps3a_3597,Thaps3a_7024	Fatty acid biosynthesis	0	0	10000	0			3.1.4.4	R02051	MNXR73838
PLDPE_PALM_GLNA_c	Phospholipase D (16:0/18:3(6Z,9Z,12Z)) (phosphatidylethanolamine)	h2o_c + pe160183n6_c --> etha_c + h_c + pa160183n6_c	Thaps3a_3597 or Thaps3a_7024	Thaps3a_3597,Thaps3a_7024	Fatty acid biosynthesis	0	0	10000	0			3.1.4.4	R02051	MNXR73838
PLDPE_HDE_GLNA_c	Phospholipase D (16:1(9Z)/18:3(6Z,9Z,12Z)) (phosphatidylethanolamine)	h2o_c + pe1619Z183n6_c --> etha_c + h_c + pa1619Z183n6_c	Thaps3a_3597 or Thaps3a_7024	Thaps3a_3597,Thaps3a_7024	Fatty acid biosynthesis	0	0	10000	0			3.1.4.4	R02051	MNXR73838
PLDPE_STC_GLNA_c	Phospholipase D (18:0/18:3(6Z,9Z,12Z)) (phosphatidylethanolamine)	h2o_c + pe180183n6_c --> etha_c + h_c + pa180183n6_c	Thaps3a_3597 or Thaps3a_7024	Thaps3a_3597,Thaps3a_7024	Fatty acid biosynthesis	0	0	10000	0			3.1.4.4	R02051	MNXR73838
PLDPE_LNA_GLNA_c	Phospholipase D (18:2(9Z,12Z)/18:3(6Z,9Z,12Z)) (phosphatidylethanolamine)	h2o_c + pe182n6183n6_c --> etha_c + h_c + pa182n6183n6_c	Thaps3a_3597 or Thaps3a_7024	Thaps3a_3597,Thaps3a_7024	Fatty acid biosynthesis	0	0	10000	0			3.1.4.4	R02051	MNXR73838
PLDPE_OLE_GLNA_c	Phospholipase D (18:1(9Z)/18:3(6Z,9Z,12Z)) (phosphatidylethanolamine)	h2o_c + pe1819Z183n6_c --> etha_c + h_c + pa1819Z183n6_c	Thaps3a_3597 or Thaps3a_7024	Thaps3a_3597,Thaps3a_7024	Fatty acid biosynthesis	0	0	10000	0			3.1.4.4	R02051	MNXR73838
PLDPE_EPA_GLNA_c	Phospholipase D (20:5(5Z,8Z,11Z,14Z,17Z)/18:3(6Z,9Z,12Z)) (phosphatidylethanolamine)	h2o_c + pe205n3183n6_c --> etha_c + h_c + pa205n3183n6_c	Thaps3a_3597 or Thaps3a_7024	Thaps3a_3597,Thaps3a_7024	Fatty acid biosynthesis	0	0	10000	0			3.1.4.4	R02051	MNXR73838
PLDPE_DHA_GLNA_c	Phospholipase D (22:6(4Z,7Z,10Z,13Z,16Z,19Z)/18:3(6Z,9Z,12Z)) (phosphatidylethanolamine)	h2o_c + pe226n3183n6_c --> etha_c + h_c + pa226n3183n6_c	Thaps3a_3597 or Thaps3a_7024	Thaps3a_3597,Thaps3a_7024	Fatty acid biosynthesis	0	0	10000	0			3.1.4.4	R02051	MNXR73838
PLDPE_MYRS_ALNA_c	Phospholipase D (14:0/18:3(9Z,12Z,15Z)) (phosphatidylethanolamine)	h2o_c + pe140183n3_c --> etha_c + h_c + pa140183n3_c	Thaps3a_3597 or Thaps3a_7024	Thaps3a_3597,Thaps3a_7024	Fatty acid biosynthesis	0	0	10000	0			3.1.4.4	R02051	MNXR73838
PLDPE_PALM_ALNA_c	Phospholipase D (16:0/18:3(9Z,12Z,15Z)) (phosphatidylethanolamine)	h2o_c + pe160183n3_c --> etha_c + h_c + pa160183n3_c	Thaps3a_3597 or Thaps3a_7024	Thaps3a_3597,Thaps3a_7024	Fatty acid biosynthesis	0	0	10000	0			3.1.4.4	R02051	MNXR73838
PLDPE_HDE_ALNA_c	Phospholipase D (16:1(9Z)/18:3(9Z,12Z,15Z)) (phosphatidylethanolamine)	h2o_c + pe1619Z183n3_c --> etha_c + h_c + pa1619Z183n3_c	Thaps3a_3597 or Thaps3a_7024	Thaps3a_3597,Thaps3a_7024	Fatty acid biosynthesis	0	0	10000	0			3.1.4.4	R02051	MNXR73838
PLDPE_STC_ALNA_c	Phospholipase D (18:0/18:3(9Z,12Z,15Z)) (phosphatidylethanolamine)	h2o_c + pe180183n3_c --> etha_c + h_c + pa180183n3_c	Thaps3a_3597 or Thaps3a_7024	Thaps3a_3597,Thaps3a_7024	Fatty acid biosynthesis	0	0	10000	0			3.1.4.4	R02051	MNXR73838
PLDPE_LNA_ALNA_c	Phospholipase D (18:2(9Z,12Z)/18:3(9Z,12Z,15Z)) (phosphatidylethanolamine)	h2o_c + pe182n6183n3_c --> etha_c + h_c + pa182n6183n3_c	Thaps3a_3597 or Thaps3a_7024	Thaps3a_3597,Thaps3a_7024	Fatty acid biosynthesis	0	0	10000	0			3.1.4.4	R02051	MNXR73838
PLDPE_OLE_ALNA_c	Phospholipase D (18:1(9Z)/18:3(9Z,12Z,15Z)) (phosphatidylethanolamine)	h2o_c + pe1819Z183n3_c --> etha_c + h_c + pa1819Z183n3_c	Thaps3a_3597 or Thaps3a_7024	Thaps3a_3597,Thaps3a_7024	Fatty acid biosynthesis	0	0	10000	0			3.1.4.4	R02051	MNXR73838
PLDPE_EPA_ALNA_c	Phospholipase D (20:5(5Z,8Z,11Z,14Z,17Z)/18:3(9Z,12Z,15Z)) (phosphatidylethanolamine)	h2o_c + pe205n3183n3_c --> etha_c + h_c + pa205n3183n3_c	Thaps3a_3597 or Thaps3a_7024	Thaps3a_3597,Thaps3a_7024	Fatty acid biosynthesis	0	0	10000	0			3.1.4.4	R02051	MNXR73838
PLDPE_DHA_ALNA_c	Phospholipase D (22:6(4Z,7Z,10Z,13Z,16Z,19Z)/18:3(9Z,12Z,15Z)) (phosphatidylethanolamine)	h2o_c + pe226n3183n3_c --> etha_c + h_c + pa226n3183n3_c	Thaps3a_3597 or Thaps3a_7024	Thaps3a_3597,Thaps3a_7024	Fatty acid biosynthesis	0	0	10000	0			3.1.4.4	R02051	MNXR73838
PLDPE_MYRS_ARA_c	Phospholipase D (14:0/20:4(5Z,8Z,11Z,14Z)) (phosphatidylethanolamine)	h2o_c + pe140204n6_c --> etha_c + h_c + pa140204n6_c	Thaps3a_3597 or Thaps3a_7024	Thaps3a_3597,Thaps3a_7024	Fatty acid biosynthesis	0	0	10000	0			3.1.4.4	R02051	MNXR73838
PLDPE_PALM_ARA_c	Phospholipase D (16:0/20:4(5Z,8Z,11Z,14Z)) (phosphatidylethanolamine)	h2o_c + pe160204n6_c --> etha_c + h_c + pa160204n6_c	Thaps3a_3597 or Thaps3a_7024	Thaps3a_3597,Thaps3a_7024	Fatty acid biosynthesis	0	0	10000	0			3.1.4.4	R02051	MNXR73838
PLDPE_HDE_ARA_c	Phospholipase D (16:1(9Z)/20:4(5Z,8Z,11Z,14Z)) (phosphatidylethanolamine)	h2o_c + pe1619Z204n6_c --> etha_c + h_c + pa1619Z204n6_c	Thaps3a_3597 or Thaps3a_7024	Thaps3a_3597,Thaps3a_7024	Fatty acid biosynthesis	0	0	10000	0			3.1.4.4	R02051	MNXR73838
PLDPE_STC_ARA_c	Phospholipase D (18:0/20:4(5Z,8Z,11Z,14Z)) (phosphatidylethanolamine)	h2o_c + pe180204n6_c --> etha_c + h_c + pa180204n6_c	Thaps3a_3597 or Thaps3a_7024	Thaps3a_3597,Thaps3a_7024	Fatty acid biosynthesis	0	0	10000	0			3.1.4.4	R02051	MNXR73838
PLDPE_LNA_ARA_c	Phospholipase D (18:2(9Z,12Z)/20:4(5Z,8Z,11Z,14Z)) (phosphatidylethanolamine)	h2o_c + pe182n6204n6_c --> etha_c + h_c + pa182n6204n6_c	Thaps3a_3597 or Thaps3a_7024	Thaps3a_3597,Thaps3a_7024	Fatty acid biosynthesis	0	0	10000	0			3.1.4.4	R02051	MNXR73838
PLDPE_OLE_ARA_c	Phospholipase D (18:1(9Z)/20:4(5Z,8Z,11Z,14Z)) (phosphatidylethanolamine)	h2o_c + pe1819Z204n6_c --> etha_c + h_c + pa1819Z204n6_c	Thaps3a_3597 or Thaps3a_7024	Thaps3a_3597,Thaps3a_7024	Fatty acid biosynthesis	0	0	10000	0			3.1.4.4	R02051	MNXR73838
PLDPE_EPA_ARA_c	Phospholipase D (20:5(5Z,8Z,11Z,14Z,17Z)/20:4(5Z,8Z,11Z,14Z)) (phosphatidylethanolamine)	h2o_c + pe205n3204n6_c --> etha_c + h_c + pa205n3204n6_c	Thaps3a_3597 or Thaps3a_7024	Thaps3a_3597,Thaps3a_7024	Fatty acid biosynthesis	0	0	10000	0			3.1.4.4	R02051	MNXR73838
PLDPE_DHA_ARA_c	Phospholipase D (22:6(4Z,7Z,10Z,13Z,16Z,19Z)/20:4(5Z,8Z,11Z,14Z)) (phosphatidylethanolamine)	h2o_c + pe226n3204n6_c --> etha_c + h_c + pa226n3204n6_c	Thaps3a_3597 or Thaps3a_7024	Thaps3a_3597,Thaps3a_7024	Fatty acid biosynthesis	0	0	10000	0			3.1.4.4	R02051	MNXR73838
FACOAL_204_5Z8Z11Z14Z_c	long-chain acyl-CoA synthetase (20:4(5Z,8Z,11Z,14Z))	arachd_c + atp_c + coa_c --> amp_c + arachdcoa_c + ppi_c	Thaps3a_263105	Thaps3a_263105	Fatty acid biosynthesis	0	0	10000	0			6.2.1.3	R00390	MNXR73493
PLA2PC_MYRS_MYRS_c	Phospholipase A2 (14:0/14:0) (phosphatidylcholine)	h2o_c + pc140_c --> 1agpc140_c + h_c + ttdca_c	Thaps3a_4497 or Thaps3a_9458 or Thaps3a_21660	Thaps3a_21660,Thaps3a_4497,Thaps3a_9458	Fatty acid biosynthesis	0	0	10000	0		PHOSPHOLIPASE-A2-RXN	3.1.1.4	R01313	MNXR84847
PLA2PC_MYRS_PALM_c	Phospholipase A2 (14:0/16:0) (phosphatidylcholine)	h2o_c + pc140160_c --> 1agpc140_c + h_c + hdca_c	Thaps3a_4497 or Thaps3a_9458 or Thaps3a_21660	Thaps3a_21660,Thaps3a_4497,Thaps3a_9458	Fatty acid biosynthesis	0	0	10000	0		PHOSPHOLIPASE-A2-RXN	3.1.1.4	R01313	MNXR84847
PLA2PC_MYRS_HDE_c	Phospholipase A2 (14:0/16:1(9Z)) (phosphatidylcholine)	h2o_c + pc1401619Z_c --> 1agpc140_c + h_c + hdcea_c	Thaps3a_4497 or Thaps3a_9458 or Thaps3a_21660	Thaps3a_21660,Thaps3a_4497,Thaps3a_9458	Fatty acid biosynthesis	0	0	10000	0		PHOSPHOLIPASE-A2-RXN	3.1.1.4	R01313	MNXR84847
PLA2PC_MYRS_STC_c	Phospholipase A2 (14:0/18:0) (phosphatidylcholine)	h2o_c + pc140180_c --> 1agpc140_c + h_c + ocdca_c	Thaps3a_4497 or Thaps3a_9458 or Thaps3a_21660	Thaps3a_21660,Thaps3a_4497,Thaps3a_9458	Fatty acid biosynthesis	0	0	10000	0		PHOSPHOLIPASE-A2-RXN	3.1.1.4	R01313	MNXR84847
PLA2PC_MYRS_OLE_c	Phospholipase A2 (14:0/18:1(9Z)) (phosphatidylcholine)	h2o_c + pc1401819Z_c --> 1agpc140_c + h_c + ocdcea_c	Thaps3a_4497 or Thaps3a_9458 or Thaps3a_21660	Thaps3a_21660,Thaps3a_4497,Thaps3a_9458	Fatty acid biosynthesis	0	0	10000	0		PHOSPHOLIPASE-A2-RXN	3.1.1.4	R01313	MNXR84847
PLA2PC_MYRS_DHA_c	Phospholipase A2 (14:0/22:6(4Z,7Z,10Z,13Z,16Z,19Z)) (phosphatidylcholine)	h2o_c + pc140226n3_c --> 1agpc140_c + crvnc_c + h_c	Thaps3a_4497 or Thaps3a_9458 or Thaps3a_21660	Thaps3a_21660,Thaps3a_4497,Thaps3a_9458	Fatty acid biosynthesis	0	0	10000	0		PHOSPHOLIPASE-A2-RXN	3.1.1.4	R01313	MNXR84847
PLA2PC_PALM_MYRS_c	Phospholipase A2 (16:0/14:0) (phosphatidylcholine)	h2o_c + pc160140_c --> 1agpc160_c + h_c + ttdca_c	Thaps3a_4497 or Thaps3a_9458 or Thaps3a_21660	Thaps3a_21660,Thaps3a_4497,Thaps3a_9458	Fatty acid biosynthesis	0	0	10000	0		PHOSPHOLIPASE-A2-RXN	3.1.1.4	R01313	MNXR84847
PLA2PC_PALM_PALM_c	Phospholipase A2 (16:0/16:0) (phosphatidylcholine)	h2o_c + pc160_c --> 1agpc160_c + h_c + hdca_c	Thaps3a_4497 or Thaps3a_9458 or Thaps3a_21660	Thaps3a_21660,Thaps3a_4497,Thaps3a_9458	Fatty acid biosynthesis	0	0	10000	0		PHOSPHOLIPASE-A2-RXN	3.1.1.4	R01313	MNXR84847
PLA2PC_PALM_HDE_c	Phospholipase A2 (16:0/16:1(9Z)) (phosphatidylcholine)	h2o_c + pc1601619Z_c --> 1agpc160_c + h_c + hdcea_c	Thaps3a_4497 or Thaps3a_9458 or Thaps3a_21660	Thaps3a_21660,Thaps3a_4497,Thaps3a_9458	Fatty acid biosynthesis	0	0	10000	0		PHOSPHOLIPASE-A2-RXN	3.1.1.4	R01313	MNXR84847
PLA2PC_PALM_STC_c	Phospholipase A2 (16:0/18:0) (phosphatidylcholine)	h2o_c + pc160180_c --> 1agpc160_c + h_c + ocdca_c	Thaps3a_4497 or Thaps3a_9458 or Thaps3a_21660	Thaps3a_21660,Thaps3a_4497,Thaps3a_9458	Fatty acid biosynthesis	0	0	10000	0		PHOSPHOLIPASE-A2-RXN	3.1.1.4	R01313	MNXR84847
PLA2PC_PALM_OLE_c	Phospholipase A2 (16:0/18:1(9Z)) (phosphatidylcholine)	h2o_c + pc1601819Z_c --> 1agpc160_c + h_c + ocdcea_c	Thaps3a_4497 or Thaps3a_9458 or Thaps3a_21660	Thaps3a_21660,Thaps3a_4497,Thaps3a_9458	Fatty acid biosynthesis	0	0	10000	0		PHOSPHOLIPASE-A2-RXN	3.1.1.4	R01313	MNXR84847
PLA2PC_PALM_DHA_c	Phospholipase A2 (16:0/22:6(4Z,7Z,10Z,13Z,16Z,19Z)) (phosphatidylcholine)	h2o_c + pc160226n3_c --> 1agpc160_c + crvnc_c + h_c	Thaps3a_4497 or Thaps3a_9458 or Thaps3a_21660	Thaps3a_21660,Thaps3a_4497,Thaps3a_9458	Fatty acid biosynthesis	0	0	10000	0		PHOSPHOLIPASE-A2-RXN	3.1.1.4	R01313	MNXR84847
PLA2PC_HDE_MYRS_c	Phospholipase A2 (16:1(9Z)/14:0) (phosphatidylcholine)	h2o_c + pc1619Z140_c --> 1agpc161_c + h_c + ttdca_c	Thaps3a_4497 or Thaps3a_9458 or Thaps3a_21660	Thaps3a_21660,Thaps3a_4497,Thaps3a_9458	Fatty acid biosynthesis	0	0	10000	0		PHOSPHOLIPASE-A2-RXN	3.1.1.4	R01313	MNXR84847
PLA2PC_HDE_PALM_c	Phospholipase A2 (16:1(9Z)/16:0) (phosphatidylcholine)	h2o_c + pc1619Z160_c --> 1agpc161_c + h_c + hdca_c	Thaps3a_4497 or Thaps3a_9458 or Thaps3a_21660	Thaps3a_21660,Thaps3a_4497,Thaps3a_9458	Fatty acid biosynthesis	0	0	10000	0		PHOSPHOLIPASE-A2-RXN	3.1.1.4	R01313	MNXR84847
PLA2PC_HDE_HDE_c	Phospholipase A2 (16:1(9Z)/16:1(9Z)) (phosphatidylcholine)	h2o_c + pc161_c --> 1agpc161_c + h_c + hdcea_c	Thaps3a_4497 or Thaps3a_9458 or Thaps3a_21660	Thaps3a_21660,Thaps3a_4497,Thaps3a_9458	Fatty acid biosynthesis	0	0	10000	0		PHOSPHOLIPASE-A2-RXN	3.1.1.4	R01313	MNXR84847
PLA2PC_HDE_STC_c	Phospholipase A2 (16:1(9Z)/18:0) (phosphatidylcholine)	h2o_c + pc1619Z180_c --> 1agpc161_c + h_c + ocdca_c	Thaps3a_4497 or Thaps3a_9458 or Thaps3a_21660	Thaps3a_21660,Thaps3a_4497,Thaps3a_9458	Fatty acid biosynthesis	0	0	10000	0		PHOSPHOLIPASE-A2-RXN	3.1.1.4	R01313	MNXR84847
PLA2PC_HDE_OLE_c	Phospholipase A2 (16:1(9Z)/18:1(9Z)) (phosphatidylcholine)	h2o_c + pc1619Z1819Z_c --> 1agpc161_c + h_c + ocdcea_c	Thaps3a_4497 or Thaps3a_9458 or Thaps3a_21660	Thaps3a_21660,Thaps3a_4497,Thaps3a_9458	Fatty acid biosynthesis	0	0	10000	0		PHOSPHOLIPASE-A2-RXN	3.1.1.4	R01313	MNXR84847
PLA2PC_HDE_DHA_c	Phospholipase A2 (16:1(9Z)/22:6(4Z,7Z,10Z,13Z,16Z,19Z)) (phosphatidylcholine)	h2o_c + pc1619Z226n3_c --> 1agpc161_c + crvnc_c + h_c	Thaps3a_4497 or Thaps3a_9458 or Thaps3a_21660	Thaps3a_21660,Thaps3a_4497,Thaps3a_9458	Fatty acid biosynthesis	0	0	10000	0		PHOSPHOLIPASE-A2-RXN	3.1.1.4	R01313	MNXR84847
PLA2PC_STC_MYRS_c	Phospholipase A2 (18:0/14:0) (phosphatidylcholine)	h2o_c + pc180140_c --> 1agpc180_c + h_c + ttdca_c	Thaps3a_4497 or Thaps3a_9458 or Thaps3a_21660	Thaps3a_21660,Thaps3a_4497,Thaps3a_9458	Fatty acid biosynthesis	0	0	10000	0		PHOSPHOLIPASE-A2-RXN	3.1.1.4	R01313	MNXR84847
PLA2PC_STC_PALM_c	Phospholipase A2 (18:0/16:0) (phosphatidylcholine)	h2o_c + pc180160_c --> 1agpc180_c + h_c + hdca_c	Thaps3a_4497 or Thaps3a_9458 or Thaps3a_21660	Thaps3a_21660,Thaps3a_4497,Thaps3a_9458	Fatty acid biosynthesis	0	0	10000	0		PHOSPHOLIPASE-A2-RXN	3.1.1.4	R01313	MNXR84847
PLA2PC_STC_HDE_c	Phospholipase A2 (18:0/16:1(9Z)) (phosphatidylcholine)	h2o_c + pc1801619Z_c --> 1agpc180_c + h_c + hdcea_c	Thaps3a_4497 or Thaps3a_9458 or Thaps3a_21660	Thaps3a_21660,Thaps3a_4497,Thaps3a_9458	Fatty acid biosynthesis	0	0	10000	0		PHOSPHOLIPASE-A2-RXN	3.1.1.4	R01313	MNXR84847
PLA2PC_STC_STC_c	Phospholipase A2 (18:0/18:0) (phosphatidylcholine)	h2o_c + pc180_c --> 1agpc180_c + h_c + ocdca_c	Thaps3a_4497 or Thaps3a_9458 or Thaps3a_21660	Thaps3a_21660,Thaps3a_4497,Thaps3a_9458	Fatty acid biosynthesis	0	0	10000	0		PHOSPHOLIPASE-A2-RXN	3.1.1.4	R01313	MNXR84847
PLA2PC_STC_OLE_c	Phospholipase A2 (18:0/18:1(9Z)) (phosphatidylcholine)	h2o_c + pc1801819Z_c --> 1agpc180_c + h_c + ocdcea_c	Thaps3a_4497 or Thaps3a_9458 or Thaps3a_21660	Thaps3a_21660,Thaps3a_4497,Thaps3a_9458	Fatty acid biosynthesis	0	0	10000	0		PHOSPHOLIPASE-A2-RXN	3.1.1.4	R01313	MNXR84847
PLA2PC_STC_DHA_c	Phospholipase A2 (18:0/22:6(4Z,7Z,10Z,13Z,16Z,19Z)) (phosphatidylcholine)	h2o_c + pc180226n3_c --> 1agpc180_c + crvnc_c + h_c	Thaps3a_4497 or Thaps3a_9458 or Thaps3a_21660	Thaps3a_21660,Thaps3a_4497,Thaps3a_9458	Fatty acid biosynthesis	0	0	10000	0		PHOSPHOLIPASE-A2-RXN	3.1.1.4	R01313	MNXR84847
PLA2PC_OLE_MYRS_c	Phospholipase A2 (18:1(9Z)/14:0) (phosphatidylcholine)	h2o_c + pc1819Z140_c --> 1agpc181_c + h_c + ttdca_c	Thaps3a_4497 or Thaps3a_9458 or Thaps3a_21660	Thaps3a_21660,Thaps3a_4497,Thaps3a_9458	Fatty acid biosynthesis	0	0	10000	0		PHOSPHOLIPASE-A2-RXN	3.1.1.4	R01313	MNXR84847
PLA2PC_OLE_PALM_c	Phospholipase A2 (18:1(9Z)/16:0) (phosphatidylcholine)	h2o_c + pc1819Z160_c --> 1agpc181_c + h_c + hdca_c	Thaps3a_4497 or Thaps3a_9458 or Thaps3a_21660	Thaps3a_21660,Thaps3a_4497,Thaps3a_9458	Fatty acid biosynthesis	0	0	10000	0		PHOSPHOLIPASE-A2-RXN	3.1.1.4	R01313	MNXR84847
PLA2PC_OLE_HDE_c	Phospholipase A2 (18:1(9Z)/16:1(9Z)) (phosphatidylcholine)	h2o_c + pc1819Z1619Z_c --> 1agpc181_c + h_c + hdcea_c	Thaps3a_4497 or Thaps3a_9458 or Thaps3a_21660	Thaps3a_21660,Thaps3a_4497,Thaps3a_9458	Fatty acid biosynthesis	0	0	10000	0		PHOSPHOLIPASE-A2-RXN	3.1.1.4	R01313	MNXR84847
PLA2PC_OLE_STC_c	Phospholipase A2 (18:1(9Z)/18:0) (phosphatidylcholine)	h2o_c + pc1819Z180_c --> 1agpc181_c + h_c + ocdca_c	Thaps3a_4497 or Thaps3a_9458 or Thaps3a_21660	Thaps3a_21660,Thaps3a_4497,Thaps3a_9458	Fatty acid biosynthesis	0	0	10000	0		PHOSPHOLIPASE-A2-RXN	3.1.1.4	R01313	MNXR84847
PLA2PC_OLE_OLE_c	Phospholipase A2 (18:1(9Z)/18:1(9Z)) (phosphatidylcholine)	h2o_c + pc181_9_c --> 1agpc181_c + h_c + ocdcea_c	Thaps3a_4497 or Thaps3a_9458 or Thaps3a_21660	Thaps3a_21660,Thaps3a_4497,Thaps3a_9458	Fatty acid biosynthesis	0	0	10000	0		PHOSPHOLIPASE-A2-RXN	3.1.1.4	R01313	MNXR84847
PLA2PC_OLE_DHA_c	Phospholipase A2 (18:1(9Z)/22:6(4Z,7Z,10Z,13Z,16Z,19Z)) (phosphatidylcholine)	h2o_c + pc1819Z226n3_c --> 1agpc181_c + crvnc_c + h_c	Thaps3a_4497 or Thaps3a_9458 or Thaps3a_21660	Thaps3a_21660,Thaps3a_4497,Thaps3a_9458	Fatty acid biosynthesis	0	0	10000	0		PHOSPHOLIPASE-A2-RXN	3.1.1.4	R01313	MNXR84847
PLA2PC_EPA_MYRS_c	Phospholipase A2 (20:5(5Z,8Z,11Z,14Z,17Z)/14:0) (phosphatidylcholine)	h2o_c + pc205n3140_c --> 1agpc205_c + h_c + ttdca_c	Thaps3a_4497 or Thaps3a_9458 or Thaps3a_21660	Thaps3a_21660,Thaps3a_4497,Thaps3a_9458	Fatty acid biosynthesis	0	0	10000	0		PHOSPHOLIPASE-A2-RXN	3.1.1.4	R01313	MNXR84847
PLA2PC_EPA_PALM_c	Phospholipase A2 (20:5(5Z,8Z,11Z,14Z,17Z)/16:0) (phosphatidylcholine)	h2o_c + pc205n3160_c --> 1agpc205_c + h_c + hdca_c	Thaps3a_4497 or Thaps3a_9458 or Thaps3a_21660	Thaps3a_21660,Thaps3a_4497,Thaps3a_9458	Fatty acid biosynthesis	0	0	10000	0		PHOSPHOLIPASE-A2-RXN	3.1.1.4	R01313	MNXR84847
PLA2PC_EPA_HDE_c	Phospholipase A2 (20:5(5Z,8Z,11Z,14Z,17Z)/16:1(9Z)) (phosphatidylcholine)	h2o_c + pc205n31619Z_c --> 1agpc205_c + h_c + hdcea_c	Thaps3a_4497 or Thaps3a_9458 or Thaps3a_21660	Thaps3a_21660,Thaps3a_4497,Thaps3a_9458	Fatty acid biosynthesis	0	0	10000	0		PHOSPHOLIPASE-A2-RXN	3.1.1.4	R01313	MNXR84847
PLA2PC_EPA_STC_c	Phospholipase A2 (20:5(5Z,8Z,11Z,14Z,17Z)/18:0) (phosphatidylcholine)	h2o_c + pc205n3180_c --> 1agpc205_c + h_c + ocdca_c	Thaps3a_4497 or Thaps3a_9458 or Thaps3a_21660	Thaps3a_21660,Thaps3a_4497,Thaps3a_9458	Fatty acid biosynthesis	0	0	10000	0		PHOSPHOLIPASE-A2-RXN	3.1.1.4	R01313	MNXR84847
PLA2PC_EPA_OLE_c	Phospholipase A2 (20:5(5Z,8Z,11Z,14Z,17Z)/18:1(9Z)) (phosphatidylcholine)	h2o_c + pc205n31819Z_c --> 1agpc205_c + h_c + ocdcea_c	Thaps3a_4497 or Thaps3a_9458 or Thaps3a_21660	Thaps3a_21660,Thaps3a_4497,Thaps3a_9458	Fatty acid biosynthesis	0	0	10000	0		PHOSPHOLIPASE-A2-RXN	3.1.1.4	R01313	MNXR84847
PLA2PC_EPA_DHA_c	Phospholipase A2 (20:5(5Z,8Z,11Z,14Z,17Z)/22:6(4Z,7Z,10Z,13Z,16Z,19Z)) (phosphatidylcholine)	h2o_c + pc205n3226n3_c --> 1agpc205_c + crvnc_c + h_c	Thaps3a_4497 or Thaps3a_9458 or Thaps3a_21660	Thaps3a_21660,Thaps3a_4497,Thaps3a_9458	Fatty acid biosynthesis	0	0	10000	0		PHOSPHOLIPASE-A2-RXN	3.1.1.4	R01313	MNXR84847
PLA2PC_DHA_MYRS_c	Phospholipase A2 (22:6(4Z,7Z,10Z,13Z,16Z,19Z)/14:0) (phosphatidylcholine)	h2o_c + pc226n3140_c --> 1agpc226_c + h_c + ttdca_c	Thaps3a_4497 or Thaps3a_9458 or Thaps3a_21660	Thaps3a_21660,Thaps3a_4497,Thaps3a_9458	Fatty acid biosynthesis	0	0	10000	0		PHOSPHOLIPASE-A2-RXN	3.1.1.4	R01313	MNXR84847
PLA2PC_DHA_PALM_c	Phospholipase A2 (22:6(4Z,7Z,10Z,13Z,16Z,19Z)/16:0) (phosphatidylcholine)	h2o_c + pc226n3160_c --> 1agpc226_c + h_c + hdca_c	Thaps3a_4497 or Thaps3a_9458 or Thaps3a_21660	Thaps3a_21660,Thaps3a_4497,Thaps3a_9458	Fatty acid biosynthesis	0	0	10000	0		PHOSPHOLIPASE-A2-RXN	3.1.1.4	R01313	MNXR84847
PLA2PC_DHA_HDE_c	Phospholipase A2 (22:6(4Z,7Z,10Z,13Z,16Z,19Z)/16:1(9Z)) (phosphatidylcholine)	h2o_c + pc226n31619Z_c --> 1agpc226_c + h_c + hdcea_c	Thaps3a_4497 or Thaps3a_9458 or Thaps3a_21660	Thaps3a_21660,Thaps3a_4497,Thaps3a_9458	Fatty acid biosynthesis	0	0	10000	0		PHOSPHOLIPASE-A2-RXN	3.1.1.4	R01313	MNXR84847
PLA2PC_DHA_STC_c	Phospholipase A2 (22:6(4Z,7Z,10Z,13Z,16Z,19Z)/18:0) (phosphatidylcholine)	h2o_c + pc226n3180_c --> 1agpc226_c + h_c + ocdca_c	Thaps3a_4497 or Thaps3a_9458 or Thaps3a_21660	Thaps3a_21660,Thaps3a_4497,Thaps3a_9458	Fatty acid biosynthesis	0	0	10000	0		PHOSPHOLIPASE-A2-RXN	3.1.1.4	R01313	MNXR84847
PLA2PC_DHA_OLE_c	Phospholipase A2 (22:6(4Z,7Z,10Z,13Z,16Z,19Z)/18:1(9Z)) (phosphatidylcholine)	h2o_c + pc226n31819Z_c --> 1agpc226_c + h_c + ocdcea_c	Thaps3a_4497 or Thaps3a_9458 or Thaps3a_21660	Thaps3a_21660,Thaps3a_4497,Thaps3a_9458	Fatty acid biosynthesis	0	0	10000	0		PHOSPHOLIPASE-A2-RXN	3.1.1.4	R01313	MNXR84847
PLA2PC_DHA_DHA_c	Phospholipase A2 (22:6(4Z,7Z,10Z,13Z,16Z,19Z)/22:6(4Z,7Z,10Z,13Z,16Z,19Z)) (phosphatidylcholine)	h2o_c + pc226n3_c --> 1agpc226_c + crvnc_c + h_c	Thaps3a_4497 or Thaps3a_9458 or Thaps3a_21660	Thaps3a_21660,Thaps3a_4497,Thaps3a_9458	Fatty acid biosynthesis	0	0	10000	0		PHOSPHOLIPASE-A2-RXN	3.1.1.4	R01313	MNXR84847
PLA2PC_MYRS_LNA_c	Phospholipase A2 (14:0/18:2(9Z,12Z)) (phosphatidylcholine)	h2o_c + pc140182n6_c --> 1agpc140_c + h_c + lnlc_c	Thaps3a_4497 or Thaps3a_9458 or Thaps3a_21660	Thaps3a_21660,Thaps3a_4497,Thaps3a_9458	Fatty acid biosynthesis	0	0	10000	0		PHOSPHOLIPASE-A2-RXN	3.1.1.4	R01313	MNXR84847
PLA2PC_PALM_LNA_c	Phospholipase A2 (16:0/18:2(9Z,12Z)) (phosphatidylcholine)	h2o_c + pc160182n6_c --> 1agpc160_c + h_c + lnlc_c	Thaps3a_4497 or Thaps3a_9458 or Thaps3a_21660	Thaps3a_21660,Thaps3a_4497,Thaps3a_9458	Fatty acid biosynthesis	0	0	10000	0		PHOSPHOLIPASE-A2-RXN	3.1.1.4	R01313	MNXR84847
PLA2PC_HDE_LNA_c	Phospholipase A2 (16:1(9Z)/18:2(9Z,12Z)) (phosphatidylcholine)	h2o_c + pc1619Z182n6_c --> 1agpc161_c + h_c + lnlc_c	Thaps3a_4497 or Thaps3a_9458 or Thaps3a_21660	Thaps3a_21660,Thaps3a_4497,Thaps3a_9458	Fatty acid biosynthesis	0	0	10000	0		PHOSPHOLIPASE-A2-RXN	3.1.1.4	R01313	MNXR84847
PLA2PC_STC_LNA_c	Phospholipase A2 (18:0/18:2(9Z,12Z)) (phosphatidylcholine)	h2o_c + pc180182n6_c --> 1agpc180_c + h_c + lnlc_c	Thaps3a_4497 or Thaps3a_9458 or Thaps3a_21660	Thaps3a_21660,Thaps3a_4497,Thaps3a_9458	Fatty acid biosynthesis	0	0	10000	0		PHOSPHOLIPASE-A2-RXN	3.1.1.4	R01313	MNXR84847
PLA2PC_LNA_MYRS_c	Phospholipase A2 (18:2(9Z,12Z)/14:0) (phosphatidylcholine)	h2o_c + pc182n6140_c --> 1agpc182_c + h_c + ttdca_c	Thaps3a_4497 or Thaps3a_9458 or Thaps3a_21660	Thaps3a_21660,Thaps3a_4497,Thaps3a_9458	Fatty acid biosynthesis	0	0	10000	0		PHOSPHOLIPASE-A2-RXN	3.1.1.4	R01313	MNXR84847
PLA2PC_LNA_PALM_c	Phospholipase A2 (18:2(9Z,12Z)/16:0) (phosphatidylcholine)	h2o_c + pc182n6160_c --> 1agpc182_c + h_c + hdca_c	Thaps3a_4497 or Thaps3a_9458 or Thaps3a_21660	Thaps3a_21660,Thaps3a_4497,Thaps3a_9458	Fatty acid biosynthesis	0	0	10000	0		PHOSPHOLIPASE-A2-RXN	3.1.1.4	R01313	MNXR84847
PLA2PC_LNA_HDE_c	Phospholipase A2 (18:2(9Z,12Z)/16:1(9Z)) (phosphatidylcholine)	h2o_c + pc182n61619Z_c --> 1agpc182_c + h_c + hdcea_c	Thaps3a_4497 or Thaps3a_9458 or Thaps3a_21660	Thaps3a_21660,Thaps3a_4497,Thaps3a_9458	Fatty acid biosynthesis	0	0	10000	0		PHOSPHOLIPASE-A2-RXN	3.1.1.4	R01313	MNXR84847
PLA2PC_LNA_STC_c	Phospholipase A2 (18:2(9Z,12Z)/18:0) (phosphatidylcholine)	h2o_c + pc182n6180_c --> 1agpc182_c + h_c + ocdca_c	Thaps3a_4497 or Thaps3a_9458 or Thaps3a_21660	Thaps3a_21660,Thaps3a_4497,Thaps3a_9458	Fatty acid biosynthesis	0	0	10000	0		PHOSPHOLIPASE-A2-RXN	3.1.1.4	R01313	MNXR84847
PLA2PC_LNA_OLE_c	Phospholipase A2 (18:2(9Z,12Z)/18:1(9Z)) (phosphatidylcholine)	h2o_c + pc182n61819Z_c --> 1agpc182_c + h_c + ocdcea_c	Thaps3a_4497 or Thaps3a_9458 or Thaps3a_21660	Thaps3a_21660,Thaps3a_4497,Thaps3a_9458	Fatty acid biosynthesis	0	0	10000	0		PHOSPHOLIPASE-A2-RXN	3.1.1.4	R01313	MNXR84847
PLA2PC_LNA_LNA_c	Phospholipase A2 (18:2(9Z,12Z)/18:2(9Z,12Z) (phosphatidylcholine)	h2o_c + pc182_9_12_c --> 1agpc182_c + h_c + lnlc_c	Thaps3a_4497 or Thaps3a_9458 or Thaps3a_21660	Thaps3a_21660,Thaps3a_4497,Thaps3a_9458	Fatty acid biosynthesis	0	0	10000	0		PHOSPHOLIPASE-A2-RXN	3.1.1.4	R01313	MNXR84847
PLA2PC_OLE_LNA_c	Phospholipase A2 (18:1(9Z)/18:2(9Z,12Z)) (phosphatidylcholine)	h2o_c + pc1819Z182n6_c --> 1agpc181_c + h_c + lnlc_c	Thaps3a_4497 or Thaps3a_9458 or Thaps3a_21660	Thaps3a_21660,Thaps3a_4497,Thaps3a_9458	Fatty acid biosynthesis	0	0	10000	0		PHOSPHOLIPASE-A2-RXN	3.1.1.4	R01313	MNXR84847
PLA2PC_LNA_DHA_c	Phospholipase A2 (18:2(9Z,12Z)/22:6(4Z,7Z,10Z,13Z,16Z,19Z)) (phosphatidylcholine)	h2o_c + pc182n6226n3_c --> 1agpc182_c + crvnc_c + h_c	Thaps3a_4497 or Thaps3a_9458 or Thaps3a_21660	Thaps3a_21660,Thaps3a_4497,Thaps3a_9458	Fatty acid biosynthesis	0	0	10000	0		PHOSPHOLIPASE-A2-RXN	3.1.1.4	R01313	MNXR84847
PLA2PC_EPA_LNA_c	Phospholipase A2 (20:5(5Z,8Z,11Z,14Z,17Z)/18:2(9Z,12Z)) (phosphatidylcholine)	h2o_c + pc205n3182n6_c --> 1agpc205_c + h_c + lnlc_c	Thaps3a_4497 or Thaps3a_9458 or Thaps3a_21660	Thaps3a_21660,Thaps3a_4497,Thaps3a_9458	Fatty acid biosynthesis	0	0	10000	0		PHOSPHOLIPASE-A2-RXN	3.1.1.4	R01313	MNXR84847
PLA2PC_DHA_LNA_c	Phospholipase A2 (22:6(4Z,7Z,10Z,13Z,16Z,19Z)/18:2(9Z,12Z)) (phosphatidylcholine)	h2o_c + pc226n3182n6_c --> 1agpc226_c + h_c + lnlc_c	Thaps3a_4497 or Thaps3a_9458 or Thaps3a_21660	Thaps3a_21660,Thaps3a_4497,Thaps3a_9458	Fatty acid biosynthesis	0	0	10000	0		PHOSPHOLIPASE-A2-RXN	3.1.1.4	R01313	MNXR84847
PLA2PC_MYRS_ALNA_c	Phospholipase A2 (14:0/18:3(9Z,12Z,15Z)) (phosphatidylcholine)	h2o_c + pc140183n3_c --> 1agpc140_c + h_c + lnlnca_c	Thaps3a_4497 or Thaps3a_9458 or Thaps3a_21660	Thaps3a_21660,Thaps3a_4497,Thaps3a_9458	Fatty acid biosynthesis	0	0	10000	0		PHOSPHOLIPASE-A2-RXN	3.1.1.4	R01313	MNXR84847
PLA2PC_PALM_ALNA_c	Phospholipase A2 (16:0/18:3(9Z,12Z,15Z)) (phosphatidylcholine)	h2o_c + pc160183n3_c --> 1agpc160_c + h_c + lnlnca_c	Thaps3a_4497 or Thaps3a_9458 or Thaps3a_21660	Thaps3a_21660,Thaps3a_4497,Thaps3a_9458	Fatty acid biosynthesis	0	0	10000	0		PHOSPHOLIPASE-A2-RXN	3.1.1.4	R01313	MNXR84847
PLA2PC_HDE_ALNA_c	Phospholipase A2 (16:1(9Z)/18:3(9Z,12Z,15Z)) (phosphatidylcholine)	h2o_c + pc1619Z183n3_c --> 1agpc161_c + h_c + lnlnca_c	Thaps3a_4497 or Thaps3a_9458 or Thaps3a_21660	Thaps3a_21660,Thaps3a_4497,Thaps3a_9458	Fatty acid biosynthesis	0	0	10000	0		PHOSPHOLIPASE-A2-RXN	3.1.1.4	R01313	MNXR84847
PLA2PC_STC_ALNA_c	Phospholipase A2 (18:0/18:3(9Z,12Z,15Z)) (phosphatidylcholine)	h2o_c + pc180183n3_c --> 1agpc180_c + h_c + lnlnca_c	Thaps3a_4497 or Thaps3a_9458 or Thaps3a_21660	Thaps3a_21660,Thaps3a_4497,Thaps3a_9458	Fatty acid biosynthesis	0	0	10000	0		PHOSPHOLIPASE-A2-RXN	3.1.1.4	R01313	MNXR84847
PLA2PC_LNA_ALNA_c	Phospholipase A2 (18:2(9Z,12Z)/18:3(9Z,12Z,15Z)) (phosphatidylcholine)	h2o_c + pc182n6183n3_c --> 1agpc182_c + h_c + lnlnca_c	Thaps3a_4497 or Thaps3a_9458 or Thaps3a_21660	Thaps3a_21660,Thaps3a_4497,Thaps3a_9458	Fatty acid biosynthesis	0	0	10000	0		PHOSPHOLIPASE-A2-RXN	3.1.1.4	R01313	MNXR84847
PLA2PC_OLE_ALNA_c	Phospholipase A2 (18:1(9Z)/18:3(9Z,12Z,15Z)) (phosphatidylcholine)	h2o_c + pc1819Z183n3_c --> 1agpc181_c + h_c + lnlnca_c	Thaps3a_4497 or Thaps3a_9458 or Thaps3a_21660	Thaps3a_21660,Thaps3a_4497,Thaps3a_9458	Fatty acid biosynthesis	0	0	10000	0		PHOSPHOLIPASE-A2-RXN	3.1.1.4	R01313	MNXR84847
PLA2PC_EPA_ALNA_c	Phospholipase A2 (20:5(5Z,8Z,11Z,14Z,17Z)/18:3(9Z,12Z,15Z)) (phosphatidylcholine)	h2o_c + pc205n3183n3_c --> 1agpc205_c + h_c + lnlnca_c	Thaps3a_4497 or Thaps3a_9458 or Thaps3a_21660	Thaps3a_21660,Thaps3a_4497,Thaps3a_9458	Fatty acid biosynthesis	0	0	10000	0		PHOSPHOLIPASE-A2-RXN	3.1.1.4	R01313	MNXR84847
PLA2PC_DHA_ALNA_c	Phospholipase A2 (22:6(4Z,7Z,10Z,13Z,16Z,19Z)/18:3(9Z,12Z,15Z)) (phosphatidylcholine)	h2o_c + pc226n3183n3_c --> 1agpc226_c + h_c + lnlnca_c	Thaps3a_4497 or Thaps3a_9458 or Thaps3a_21660	Thaps3a_21660,Thaps3a_4497,Thaps3a_9458	Fatty acid biosynthesis	0	0	10000	0		PHOSPHOLIPASE-A2-RXN	3.1.1.4	R01313	MNXR84847
PLA2PC_MYRS_ARA_c	Phospholipase A2 (14:0/20:4(5Z,8Z,11Z,14Z)) (phosphatidylcholine)	h2o_c + pc140204n6_c --> 1agpc140_c + arachd_c + h_c	Thaps3a_4497 or Thaps3a_9458 or Thaps3a_21660	Thaps3a_21660,Thaps3a_4497,Thaps3a_9458	Fatty acid biosynthesis	0	0	10000	0		PHOSPHOLIPASE-A2-RXN	3.1.1.4	R01313	MNXR84847
PLA2PC_PALM_ARA_c	Phospholipase A2 (16:0/20:4(5Z,8Z,11Z,14Z)) (phosphatidylcholine)	h2o_c + pc160204n6_c --> 1agpc160_c + arachd_c + h_c	Thaps3a_4497 or Thaps3a_9458 or Thaps3a_21660	Thaps3a_21660,Thaps3a_4497,Thaps3a_9458	Fatty acid biosynthesis	0	0	10000	0		PHOSPHOLIPASE-A2-RXN	3.1.1.4	R01313	MNXR84847
PLA2PC_HDE_ARA_c	Phospholipase A2 (16:1(9Z)/20:4(5Z,8Z,11Z,14Z)) (phosphatidylcholine)	h2o_c + pc1619Z204n6_c --> 1agpc161_c + arachd_c + h_c	Thaps3a_4497 or Thaps3a_9458 or Thaps3a_21660	Thaps3a_21660,Thaps3a_4497,Thaps3a_9458	Fatty acid biosynthesis	0	0	10000	0		PHOSPHOLIPASE-A2-RXN	3.1.1.4	R01313	MNXR84847
PLA2PC_STC_ARA_c	Phospholipase A2 (18:0/20:4(5Z,8Z,11Z,14Z)) (phosphatidylcholine)	h2o_c + pc180204n6_c --> 1agpc180_c + arachd_c + h_c	Thaps3a_4497 or Thaps3a_9458 or Thaps3a_21660	Thaps3a_21660,Thaps3a_4497,Thaps3a_9458	Fatty acid biosynthesis	0	0	10000	0		PHOSPHOLIPASE-A2-RXN	3.1.1.4	R01313	MNXR84847
PLA2PC_LNA_ARA_c	Phospholipase A2 (18:2(9Z,12Z)/20:4(5Z,8Z,11Z,14Z)) (phosphatidylcholine)	h2o_c + pc182n6204n6_c --> 1agpc182_c + arachd_c + h_c	Thaps3a_4497 or Thaps3a_9458 or Thaps3a_21660	Thaps3a_21660,Thaps3a_4497,Thaps3a_9458	Fatty acid biosynthesis	0	0	10000	0		PHOSPHOLIPASE-A2-RXN	3.1.1.4	R01313	MNXR84847
PLA2PC_OLE_ARA_c	Phospholipase A2 (18:1(9Z)/20:4(5Z,8Z,11Z,14Z)) (phosphatidylcholine)	h2o_c + pc1819Z204n6_c --> 1agpc181_c + arachd_c + h_c	Thaps3a_4497 or Thaps3a_9458 or Thaps3a_21660	Thaps3a_21660,Thaps3a_4497,Thaps3a_9458	Fatty acid biosynthesis	0	0	10000	0		PHOSPHOLIPASE-A2-RXN	3.1.1.4	R01313	MNXR84847
PLA2PC_EPA_ARA_c	Phospholipase A2 (20:5(5Z,8Z,11Z,14Z,17Z)/20:4(5Z,8Z,11Z,14Z)) (phosphatidylcholine)	h2o_c + pc205n3204n6_c --> 1agpc205_c + arachd_c + h_c	Thaps3a_4497 or Thaps3a_9458 or Thaps3a_21660	Thaps3a_21660,Thaps3a_4497,Thaps3a_9458	Fatty acid biosynthesis	0	0	10000	0		PHOSPHOLIPASE-A2-RXN	3.1.1.4	R01313	MNXR84847
PLA2PC_DHA_ARA_c	Phospholipase A2 (22:6(4Z,7Z,10Z,13Z,16Z,19Z)/20:4(5Z,8Z,11Z,14Z)) (phosphatidylcholine)	h2o_c + pc226n3204n6_c --> 1agpc226_c + arachd_c + h_c	Thaps3a_4497 or Thaps3a_9458 or Thaps3a_21660	Thaps3a_21660,Thaps3a_4497,Thaps3a_9458	Fatty acid biosynthesis	0	0	10000	0		PHOSPHOLIPASE-A2-RXN	3.1.1.4	R01313	MNXR84847
PLA2PE_MYRS_MYRS_c	Phospholipase A2 (14:0/14:0) (phosphatidylethanolamine)	h2o_c + pe140_c --> 1agpe140_c + h_c + ttdca_c	Thaps3a_4497 or Thaps3a_9458 or Thaps3a_21660	Thaps3a_21660,Thaps3a_4497,Thaps3a_9458	Fatty acid biosynthesis	0	0	10000	0		RXN0-6725	3.1.1.4	R02053	MNXR84906
PLA2PE_MYRS_PALM_c	Phospholipase A2 (14:0/16:0) (phosphatidylethanolamine)	h2o_c + pe140160_c --> 1agpe140_c + h_c + hdca_c	Thaps3a_4497 or Thaps3a_9458 or Thaps3a_21660	Thaps3a_21660,Thaps3a_4497,Thaps3a_9458	Fatty acid biosynthesis	0	0	10000	0		RXN0-6725	3.1.1.4	R02053	MNXR84906
PLA2PE_MYRS_HDE_c	Phospholipase A2 (14:0/16:1(9Z)) (phosphatidylethanolamine)	h2o_c + pe1401619Z_c --> 1agpe140_c + h_c + hdcea_c	Thaps3a_4497 or Thaps3a_9458 or Thaps3a_21660	Thaps3a_21660,Thaps3a_4497,Thaps3a_9458	Fatty acid biosynthesis	0	0	10000	0		RXN0-6725	3.1.1.4	R02053	MNXR84906
PLA2PE_MYRS_STC_c	Phospholipase A2 (14:0/18:0) (phosphatidylethanolamine)	h2o_c + pe140180_c --> 1agpe140_c + h_c + ocdca_c	Thaps3a_4497 or Thaps3a_9458 or Thaps3a_21660	Thaps3a_21660,Thaps3a_4497,Thaps3a_9458	Fatty acid biosynthesis	0	0	10000	0		RXN0-6725	3.1.1.4	R02053	MNXR84906
PLA2PE_MYRS_OLE_c	Phospholipase A2 (14:0/18:1(9Z)) (phosphatidylethanolamine)	h2o_c + pe1401819Z_c --> 1agpe140_c + h_c + ocdcea_c	Thaps3a_4497 or Thaps3a_9458 or Thaps3a_21660	Thaps3a_21660,Thaps3a_4497,Thaps3a_9458	Fatty acid biosynthesis	0	0	10000	0		RXN0-6725	3.1.1.4	R02053	MNXR84906
PLA2PE_MYRS_EPA_c	Phospholipase A2 (14:0/20:5(5Z,8Z,11Z,14Z,17Z)) (phosphatidylethanolamine)	h2o_c + pe140205n3_c --> 1agpe140_c + h_c + tmndnc_c	Thaps3a_4497 or Thaps3a_9458 or Thaps3a_21660	Thaps3a_21660,Thaps3a_4497,Thaps3a_9458	Fatty acid biosynthesis	0	0	10000	0		RXN0-6725	3.1.1.4	R02053	MNXR84906
PLA2PE_MYRS_DHA_c	Phospholipase A2 (14:0/22:6(4Z,7Z,10Z,13Z,16Z,19Z)) (phosphatidylethanolamine)	h2o_c + pe140226n3_c --> 1agpe140_c + crvnc_c + h_c	Thaps3a_4497 or Thaps3a_9458 or Thaps3a_21660	Thaps3a_21660,Thaps3a_4497,Thaps3a_9458	Fatty acid biosynthesis	0	0	10000	0		RXN0-6725	3.1.1.4	R02053	MNXR84906
PLA2PE_PALM_MYRS_c	Phospholipase A2 (16:0/14:0) (phosphatidylethanolamine)	h2o_c + pe160140_c --> 1agpe160_c + h_c + ttdca_c	Thaps3a_4497 or Thaps3a_9458 or Thaps3a_21660	Thaps3a_21660,Thaps3a_4497,Thaps3a_9458	Fatty acid biosynthesis	0	0	10000	0		RXN0-6725	3.1.1.4	R02053	MNXR84906
PLA2PE_PALM_PALM_c	Phospholipase A2 (16:0/16:0) (phosphatidylethanolamine)	h2o_c + pe160_c --> 1agpe160_c + h_c + hdca_c	Thaps3a_4497 or Thaps3a_9458 or Thaps3a_21660	Thaps3a_21660,Thaps3a_4497,Thaps3a_9458	Fatty acid biosynthesis	0	0	10000	0		RXN0-6725	3.1.1.4	R02053	MNXR84906
PLA2PE_PALM_HDE_c	Phospholipase A2 (16:0/16:1(9Z)) (phosphatidylethanolamine)	h2o_c + pe1601619Z_c --> 1agpe160_c + h_c + hdcea_c	Thaps3a_4497 or Thaps3a_9458 or Thaps3a_21660	Thaps3a_21660,Thaps3a_4497,Thaps3a_9458	Fatty acid biosynthesis	0	0	10000	0		RXN0-6725	3.1.1.4	R02053	MNXR84906
PLA2PE_PALM_STC_c	Phospholipase A2 (16:0/18:0) (phosphatidylethanolamine)	h2o_c + pe160180_c --> 1agpe160_c + h_c + ocdca_c	Thaps3a_4497 or Thaps3a_9458 or Thaps3a_21660	Thaps3a_21660,Thaps3a_4497,Thaps3a_9458	Fatty acid biosynthesis	0	0	10000	0		RXN0-6725	3.1.1.4	R02053	MNXR84906
PLA2PE_PALM_OLE_c	Phospholipase A2 (16:0/18:1(9Z)) (phosphatidylethanolamine)	h2o_c + pe1601819Z_c --> 1agpe160_c + h_c + ocdcea_c	Thaps3a_4497 or Thaps3a_9458 or Thaps3a_21660	Thaps3a_21660,Thaps3a_4497,Thaps3a_9458	Fatty acid biosynthesis	0	0	10000	0		RXN0-6725	3.1.1.4	R02053	MNXR84906
PLA2PE_PALM_EPA_c	Phospholipase A2 (16:0/20:5(5Z,8Z,11Z,14Z,17Z)) (phosphatidylethanolamine)	h2o_c + pe160205n3_c --> 1agpe160_c + h_c + tmndnc_c	Thaps3a_4497 or Thaps3a_9458 or Thaps3a_21660	Thaps3a_21660,Thaps3a_4497,Thaps3a_9458	Fatty acid biosynthesis	0	0	10000	0		RXN0-6725	3.1.1.4	R02053	MNXR84906
PLA2PE_PALM_DHA_c	Phospholipase A2 (16:0/22:6(4Z,7Z,10Z,13Z,16Z,19Z)) (phosphatidylethanolamine)	h2o_c + pe160226n3_c --> 1agpe160_c + crvnc_c + h_c	Thaps3a_4497 or Thaps3a_9458 or Thaps3a_21660	Thaps3a_21660,Thaps3a_4497,Thaps3a_9458	Fatty acid biosynthesis	0	0	10000	0		RXN0-6725	3.1.1.4	R02053	MNXR84906
PLA2PE_HDE_MYRS_c	Phospholipase A2 (16:1(9Z)/14:0) (phosphatidylethanolamine)	h2o_c + pe1619Z140_c --> 1agpe161_c + h_c + ttdca_c	Thaps3a_4497 or Thaps3a_9458 or Thaps3a_21660	Thaps3a_21660,Thaps3a_4497,Thaps3a_9458	Fatty acid biosynthesis	0	0	10000	0		RXN0-6725	3.1.1.4	R02053	MNXR84906
PLA2PE_HDE_PALM_c	Phospholipase A2 (16:1(9Z)/16:0) (phosphatidylethanolamine)	h2o_c + pe1619Z160_c --> 1agpe161_c + h_c + hdca_c	Thaps3a_4497 or Thaps3a_9458 or Thaps3a_21660	Thaps3a_21660,Thaps3a_4497,Thaps3a_9458	Fatty acid biosynthesis	0	0	10000	0		RXN0-6725	3.1.1.4	R02053	MNXR84906
PLA2PE_HDE_HDE_c	Phospholipase A2 (16:1(9Z)/16:1(9Z)) (phosphatidylethanolamine)	h2o_c + pe161_c --> 1agpe161_c + h_c + hdcea_c	Thaps3a_4497 or Thaps3a_9458 or Thaps3a_21660	Thaps3a_21660,Thaps3a_4497,Thaps3a_9458	Fatty acid biosynthesis	0	0	10000	0		RXN0-6725	3.1.1.4	R02053	MNXR84906
PLA2PE_HDE_STC_c	Phospholipase A2 (16:1(9Z)/18:0) (phosphatidylethanolamine)	h2o_c + pe1619Z180_c --> 1agpe161_c + h_c + ocdca_c	Thaps3a_4497 or Thaps3a_9458 or Thaps3a_21660	Thaps3a_21660,Thaps3a_4497,Thaps3a_9458	Fatty acid biosynthesis	0	0	10000	0		RXN0-6725	3.1.1.4	R02053	MNXR84906
PLA2PE_HDE_OLE_c	Phospholipase A2 (16:1(9Z)/18:1(9Z)) (phosphatidylethanolamine)	h2o_c + pe1619Z1819Z_c --> 1agpe161_c + h_c + ocdcea_c	Thaps3a_4497 or Thaps3a_9458 or Thaps3a_21660	Thaps3a_21660,Thaps3a_4497,Thaps3a_9458	Fatty acid biosynthesis	0	0	10000	0		RXN0-6725	3.1.1.4	R02053	MNXR84906
PLA2PE_HDE_EPA_c	Phospholipase A2 (16:1(9Z)/20:5(5Z,8Z,11Z,14Z,17Z)) (phosphatidylethanolamine)	h2o_c + pe1619Z205n3_c --> 1agpe161_c + h_c + tmndnc_c	Thaps3a_4497 or Thaps3a_9458 or Thaps3a_21660	Thaps3a_21660,Thaps3a_4497,Thaps3a_9458	Fatty acid biosynthesis	0	0	10000	0		RXN0-6725	3.1.1.4	R02053	MNXR84906
PLA2PE_HDE_DHA_c	Phospholipase A2 (16:1(9Z)/22:6(4Z,7Z,10Z,13Z,16Z,19Z)) (phosphatidylethanolamine)	h2o_c + pe1619Z226n3_c --> 1agpe161_c + crvnc_c + h_c	Thaps3a_4497 or Thaps3a_9458 or Thaps3a_21660	Thaps3a_21660,Thaps3a_4497,Thaps3a_9458	Fatty acid biosynthesis	0	0	10000	0		RXN0-6725	3.1.1.4	R02053	MNXR84906
PLA2PE_STC_MYRS_c	Phospholipase A2 (18:0/14:0) (phosphatidylethanolamine)	h2o_c + pe180140_c --> 1agpe180_c + h_c + ttdca_c	Thaps3a_4497 or Thaps3a_9458 or Thaps3a_21660	Thaps3a_21660,Thaps3a_4497,Thaps3a_9458	Fatty acid biosynthesis	0	0	10000	0		RXN0-6725	3.1.1.4	R02053	MNXR84906
PLA2PE_STC_PALM_c	Phospholipase A2 (18:0/16:0) (phosphatidylethanolamine)	h2o_c + pe180160_c --> 1agpe180_c + h_c + hdca_c	Thaps3a_4497 or Thaps3a_9458 or Thaps3a_21660	Thaps3a_21660,Thaps3a_4497,Thaps3a_9458	Fatty acid biosynthesis	0	0	10000	0		RXN0-6725	3.1.1.4	R02053	MNXR84906
PLA2PE_STC_HDE_c	Phospholipase A2 (18:0/16:1(9Z)) (phosphatidylethanolamine)	h2o_c + pe1801619Z_c --> 1agpe180_c + h_c + hdcea_c	Thaps3a_4497 or Thaps3a_9458 or Thaps3a_21660	Thaps3a_21660,Thaps3a_4497,Thaps3a_9458	Fatty acid biosynthesis	0	0	10000	0		RXN0-6725	3.1.1.4	R02053	MNXR84906
PLA2PE_STC_STC_c	Phospholipase A2 (18:0/18:0) (phosphatidylethanolamine)	h2o_c + pe180_c --> 1agpe180_c + h_c + ocdca_c	Thaps3a_4497 or Thaps3a_9458 or Thaps3a_21660	Thaps3a_21660,Thaps3a_4497,Thaps3a_9458	Fatty acid biosynthesis	0	0	10000	0		RXN0-6725	3.1.1.4	R02053	MNXR84906
PLA2PE_STC_OLE_c	Phospholipase A2 (18:0/18:1(9Z)) (phosphatidylethanolamine)	h2o_c + pe1801819Z_c --> 1agpe180_c + h_c + ocdcea_c	Thaps3a_4497 or Thaps3a_9458 or Thaps3a_21660	Thaps3a_21660,Thaps3a_4497,Thaps3a_9458	Fatty acid biosynthesis	0	0	10000	0		RXN0-6725	3.1.1.4	R02053	MNXR84906
PLA2PE_STC_EPA_c	Phospholipase A2 (18:0/20:5(5Z,8Z,11Z,14Z,17Z)) (phosphatidylethanolamine)	h2o_c + pe180205n3_c --> 1agpe180_c + h_c + tmndnc_c	Thaps3a_4497 or Thaps3a_9458 or Thaps3a_21660	Thaps3a_21660,Thaps3a_4497,Thaps3a_9458	Fatty acid biosynthesis	0	0	10000	0		RXN0-6725	3.1.1.4	R02053	MNXR84906
PLA2PE_STC_DHA_c	Phospholipase A2 (18:0/22:6(4Z,7Z,10Z,13Z,16Z,19Z)) (phosphatidylethanolamine)	h2o_c + pe180226n3_c --> 1agpe180_c + crvnc_c + h_c	Thaps3a_4497 or Thaps3a_9458 or Thaps3a_21660	Thaps3a_21660,Thaps3a_4497,Thaps3a_9458	Fatty acid biosynthesis	0	0	10000	0		RXN0-6725	3.1.1.4	R02053	MNXR84906
PLA2PE_OLE_MYRS_c	Phospholipase A2 (18:1(9Z)/14:0) (phosphatidylethanolamine)	h2o_c + pe1819Z140_c --> 1agpe181_c + h_c + ttdca_c	Thaps3a_4497 or Thaps3a_9458 or Thaps3a_21660	Thaps3a_21660,Thaps3a_4497,Thaps3a_9458	Fatty acid biosynthesis	0	0	10000	0		RXN0-6725	3.1.1.4	R02053	MNXR84906
PLA2PE_OLE_PALM_c	Phospholipase A2 (18:1(9Z)/16:0) (phosphatidylethanolamine)	h2o_c + pe1819Z160_c --> 1agpe181_c + h_c + hdca_c	Thaps3a_4497 or Thaps3a_9458 or Thaps3a_21660	Thaps3a_21660,Thaps3a_4497,Thaps3a_9458	Fatty acid biosynthesis	0	0	10000	0		RXN0-6725	3.1.1.4	R02053	MNXR84906
PLA2PE_OLE_HDE_c	Phospholipase A2 (18:1(9Z)/16:1(9Z)) (phosphatidylethanolamine)	h2o_c + pe1819Z1619Z_c --> 1agpe181_c + h_c + hdcea_c	Thaps3a_4497 or Thaps3a_9458 or Thaps3a_21660	Thaps3a_21660,Thaps3a_4497,Thaps3a_9458	Fatty acid biosynthesis	0	0	10000	0		RXN0-6725	3.1.1.4	R02053	MNXR84906
PLA2PE_OLE_STC_c	Phospholipase A2 (18:1(9Z)/18:0) (phosphatidylethanolamine)	h2o_c + pe1819Z180_c --> 1agpe181_c + h_c + ocdca_c	Thaps3a_4497 or Thaps3a_9458 or Thaps3a_21660	Thaps3a_21660,Thaps3a_4497,Thaps3a_9458	Fatty acid biosynthesis	0	0	10000	0		RXN0-6725	3.1.1.4	R02053	MNXR84906
PLA2PE_OLE_OLE_c	Phospholipase A2 (18:1(9Z)/18:1(9Z)) (phosphatidylethanolamine)	h2o_c + pe181_9_c --> 1agpe181_c + h_c + ocdcea_c	Thaps3a_4497 or Thaps3a_9458 or Thaps3a_21660	Thaps3a_21660,Thaps3a_4497,Thaps3a_9458	Fatty acid biosynthesis	0	0	10000	0		RXN0-6725	3.1.1.4	R02053	MNXR84906
PLA2PE_OLE_EPA_c	Phospholipase A2 (18:1(9Z)/20:5(5Z,8Z,11Z,14Z,17Z)) (phosphatidylethanolamine)	h2o_c + pe1819Z205n3_c --> 1agpe181_c + h_c + tmndnc_c	Thaps3a_4497 or Thaps3a_9458 or Thaps3a_21660	Thaps3a_21660,Thaps3a_4497,Thaps3a_9458	Fatty acid biosynthesis	0	0	10000	0		RXN0-6725	3.1.1.4	R02053	MNXR84906
PLA2PE_OLE_DHA_c	Phospholipase A2 (18:1(9Z)/22:6(4Z,7Z,10Z,13Z,16Z,19Z)) (phosphatidylethanolamine)	h2o_c + pe1819Z226n3_c --> 1agpe181_c + crvnc_c + h_c	Thaps3a_4497 or Thaps3a_9458 or Thaps3a_21660	Thaps3a_21660,Thaps3a_4497,Thaps3a_9458	Fatty acid biosynthesis	0	0	10000	0		RXN0-6725	3.1.1.4	R02053	MNXR84906
PLA2PE_EPA_MYRS_c	Phospholipase A2 (20:5(5Z,8Z,11Z,14Z,17Z)/14:0) (phosphatidylethanolamine)	h2o_c + pe205n3140_c --> 1agpe205_c + h_c + ttdca_c	Thaps3a_4497 or Thaps3a_9458 or Thaps3a_21660	Thaps3a_21660,Thaps3a_4497,Thaps3a_9458	Fatty acid biosynthesis	0	0	10000	0		RXN0-6725	3.1.1.4	R02053	MNXR84906
PLA2PE_EPA_PALM_c	Phospholipase A2 (20:5(5Z,8Z,11Z,14Z,17Z)/16:0) (phosphatidylethanolamine)	h2o_c + pe205n3160_c --> 1agpe205_c + h_c + hdca_c	Thaps3a_4497 or Thaps3a_9458 or Thaps3a_21660	Thaps3a_21660,Thaps3a_4497,Thaps3a_9458	Fatty acid biosynthesis	0	0	10000	0		RXN0-6725	3.1.1.4	R02053	MNXR84906
PLA2PE_EPA_HDE_c	Phospholipase A2 (20:5(5Z,8Z,11Z,14Z,17Z)/16:1(9Z)) (phosphatidylethanolamine)	h2o_c + pe205n31619Z_c --> 1agpe205_c + h_c + hdcea_c	Thaps3a_4497 or Thaps3a_9458 or Thaps3a_21660	Thaps3a_21660,Thaps3a_4497,Thaps3a_9458	Fatty acid biosynthesis	0	0	10000	0		RXN0-6725	3.1.1.4	R02053	MNXR84906
PLA2PE_EPA_STC_c	Phospholipase A2 (20:5(5Z,8Z,11Z,14Z,17Z)/18:0) (phosphatidylethanolamine)	h2o_c + pe205n3180_c --> 1agpe205_c + h_c + ocdca_c	Thaps3a_4497 or Thaps3a_9458 or Thaps3a_21660	Thaps3a_21660,Thaps3a_4497,Thaps3a_9458	Fatty acid biosynthesis	0	0	10000	0		RXN0-6725	3.1.1.4	R02053	MNXR84906
PLA2PE_EPA_OLE_c	Phospholipase A2 (20:5(5Z,8Z,11Z,14Z,17Z)/18:1(9Z)) (phosphatidylethanolamine)	h2o_c + pe205n31819Z_c --> 1agpe205_c + h_c + ocdcea_c	Thaps3a_4497 or Thaps3a_9458 or Thaps3a_21660	Thaps3a_21660,Thaps3a_4497,Thaps3a_9458	Fatty acid biosynthesis	0	0	10000	0		RXN0-6725	3.1.1.4	R02053	MNXR84906
PLA2PE_EPA_EPA_c	Phospholipase A2 (20:5(5Z,8Z,11Z,14Z,17Z)/20:5(5Z,8Z,11Z,14Z,17Z)) (phosphatidylethanolamine)	h2o_c + pe205n3_c --> 1agpe205_c + h_c + tmndnc_c	Thaps3a_4497 or Thaps3a_9458 or Thaps3a_21660	Thaps3a_21660,Thaps3a_4497,Thaps3a_9458	Fatty acid biosynthesis	0	0	10000	0		RXN0-6725	3.1.1.4	R02053	MNXR84906
PLA2PE_EPA_DHA_c	Phospholipase A2 (20:5(5Z,8Z,11Z,14Z,17Z)/22:6(4Z,7Z,10Z,13Z,16Z,19Z)) (phosphatidylethanolamine)	h2o_c + pe205n3226n3_c --> 1agpe205_c + crvnc_c + h_c	Thaps3a_4497 or Thaps3a_9458 or Thaps3a_21660	Thaps3a_21660,Thaps3a_4497,Thaps3a_9458	Fatty acid biosynthesis	0	0	10000	0		RXN0-6725	3.1.1.4	R02053	MNXR84906
PLA2PE_DHA_MYRS_c	Phospholipase A2 (22:6(4Z,7Z,10Z,13Z,16Z,19Z)/14:0) (phosphatidylethanolamine)	h2o_c + pe226n3140_c --> 1agpe226_c + h_c + ttdca_c	Thaps3a_4497 or Thaps3a_9458 or Thaps3a_21660	Thaps3a_21660,Thaps3a_4497,Thaps3a_9458	Fatty acid biosynthesis	0	0	10000	0		RXN0-6725	3.1.1.4	R02053	MNXR84906
PLA2PE_DHA_PALM_c	Phospholipase A2 (22:6(4Z,7Z,10Z,13Z,16Z,19Z)/16:0) (phosphatidylethanolamine)	h2o_c + pe226n3160_c --> 1agpe226_c + h_c + hdca_c	Thaps3a_4497 or Thaps3a_9458 or Thaps3a_21660	Thaps3a_21660,Thaps3a_4497,Thaps3a_9458	Fatty acid biosynthesis	0	0	10000	0		RXN0-6725	3.1.1.4	R02053	MNXR84906
PLA2PE_DHA_HDE_c	Phospholipase A2 (22:6(4Z,7Z,10Z,13Z,16Z,19Z)/16:1(9Z)) (phosphatidylethanolamine)	h2o_c + pe226n31619Z_c --> 1agpe226_c + h_c + hdcea_c	Thaps3a_4497 or Thaps3a_9458 or Thaps3a_21660	Thaps3a_21660,Thaps3a_4497,Thaps3a_9458	Fatty acid biosynthesis	0	0	10000	0		RXN0-6725	3.1.1.4	R02053	MNXR84906
PLA2PE_DHA_STC_c	Phospholipase A2 (22:6(4Z,7Z,10Z,13Z,16Z,19Z)/18:0) (phosphatidylethanolamine)	h2o_c + pe226n3180_c --> 1agpe226_c + h_c + ocdca_c	Thaps3a_4497 or Thaps3a_9458 or Thaps3a_21660	Thaps3a_21660,Thaps3a_4497,Thaps3a_9458	Fatty acid biosynthesis	0	0	10000	0		RXN0-6725	3.1.1.4	R02053	MNXR84906
PLA2PE_DHA_OLE_c	Phospholipase A2 (22:6(4Z,7Z,10Z,13Z,16Z,19Z)/18:1(9Z)) (phosphatidylethanolamine)	h2o_c + pe226n31819Z_c --> 1agpe226_c + h_c + ocdcea_c	Thaps3a_4497 or Thaps3a_9458 or Thaps3a_21660	Thaps3a_21660,Thaps3a_4497,Thaps3a_9458	Fatty acid biosynthesis	0	0	10000	0		RXN0-6725	3.1.1.4	R02053	MNXR84906
PLA2PE_DHA_EPA_c	Phospholipase A2 (22:6(4Z,7Z,10Z,13Z,16Z,19Z)/20:5(5Z,8Z,11Z,14Z,17Z)) (phosphatidylethanolamine)	h2o_c + pe226n3205n3_c --> 1agpe226_c + h_c + tmndnc_c	Thaps3a_4497 or Thaps3a_9458 or Thaps3a_21660	Thaps3a_21660,Thaps3a_4497,Thaps3a_9458	Fatty acid biosynthesis	0	0	10000	0		RXN0-6725	3.1.1.4	R02053	MNXR84906
PLA2PE_DHA_DHA_c	Phospholipase A2 (22:6(4Z,7Z,10Z,13Z,16Z,19Z)/22:6(4Z,7Z,10Z,13Z,16Z,19Z)) (phosphatidylethanolamine)	h2o_c + pe226n3_c --> 1agpe226_c + crvnc_c + h_c	Thaps3a_4497 or Thaps3a_9458 or Thaps3a_21660	Thaps3a_21660,Thaps3a_4497,Thaps3a_9458	Fatty acid biosynthesis	0	0	10000	0		RXN0-6725	3.1.1.4	R02053	MNXR84906
PLA2PE_MYRS_LNA_c	Phospholipase A2 (14:0/18:2(9Z,12Z)) (phosphatidylethanolamine)	h2o_c + pe140182n6_c --> 1agpe140_c + h_c + lnlc_c	Thaps3a_4497 or Thaps3a_9458 or Thaps3a_21660	Thaps3a_21660,Thaps3a_4497,Thaps3a_9458	Fatty acid biosynthesis	0	0	10000	0		RXN0-6725	3.1.1.4	R02053	MNXR84906
PLA2PE_PALM_LNA_c	Phospholipase A2 (16:0/18:2(9Z,12Z)) (phosphatidylethanolamine)	h2o_c + pe160182n6_c --> 1agpe160_c + h_c + lnlc_c	Thaps3a_4497 or Thaps3a_9458 or Thaps3a_21660	Thaps3a_21660,Thaps3a_4497,Thaps3a_9458	Fatty acid biosynthesis	0	0	10000	0		RXN0-6725	3.1.1.4	R02053	MNXR84906
PLA2PE_HDE_LNA_c	Phospholipase A2 (16:1(9Z)/18:2(9Z,12Z)) (phosphatidylethanolamine)	h2o_c + pe1619Z182n6_c --> 1agpe161_c + h_c + lnlc_c	Thaps3a_4497 or Thaps3a_9458 or Thaps3a_21660	Thaps3a_21660,Thaps3a_4497,Thaps3a_9458	Fatty acid biosynthesis	0	0	10000	0		RXN0-6725	3.1.1.4	R02053	MNXR84906
PLA2PE_STC_LNA_c	Phospholipase A2 (18:0/18:2(9Z,12Z)) (phosphatidylethanolamine)	h2o_c + pe180182n6_c --> 1agpe180_c + h_c + lnlc_c	Thaps3a_4497 or Thaps3a_9458 or Thaps3a_21660	Thaps3a_21660,Thaps3a_4497,Thaps3a_9458	Fatty acid biosynthesis	0	0	10000	0		RXN0-6725	3.1.1.4	R02053	MNXR84906
PLA2PE_LNA_MYRS_c	Phospholipase A2 (18:2(9Z,12Z)/14:0) (phosphatidylethanolamine)	h2o_c + pe182n6140_c --> 1agpe182_c + h_c + ttdca_c	Thaps3a_4497 or Thaps3a_9458 or Thaps3a_21660	Thaps3a_21660,Thaps3a_4497,Thaps3a_9458	Fatty acid biosynthesis	0	0	10000	0		RXN0-6725	3.1.1.4	R02053	MNXR84906
PLA2PE_LNA_PALM_c	Phospholipase A2 (18:2(9Z,12Z)/16:0) (phosphatidylethanolamine)	h2o_c + pe182n6160_c --> 1agpe182_c + h_c + hdca_c	Thaps3a_4497 or Thaps3a_9458 or Thaps3a_21660	Thaps3a_21660,Thaps3a_4497,Thaps3a_9458	Fatty acid biosynthesis	0	0	10000	0		RXN0-6725	3.1.1.4	R02053	MNXR84906
PLA2PE_LNA_HDE_c	Phospholipase A2 (18:2(9Z,12Z)/16:1(9Z)) (phosphatidylethanolamine)	h2o_c + pe182n61619Z_c --> 1agpe182_c + h_c + hdcea_c	Thaps3a_4497 or Thaps3a_9458 or Thaps3a_21660	Thaps3a_21660,Thaps3a_4497,Thaps3a_9458	Fatty acid biosynthesis	0	0	10000	0		RXN0-6725	3.1.1.4	R02053	MNXR84906
PLA2PE_LNA_STC_c	Phospholipase A2 (18:2(9Z,12Z)/18:0) (phosphatidylethanolamine)	h2o_c + pe182n6180_c --> 1agpe182_c + h_c + ocdca_c	Thaps3a_4497 or Thaps3a_9458 or Thaps3a_21660	Thaps3a_21660,Thaps3a_4497,Thaps3a_9458	Fatty acid biosynthesis	0	0	10000	0		RXN0-6725	3.1.1.4	R02053	MNXR84906
PLA2PE_LNA_OLE_c	Phospholipase A2 (18:2(9Z,12Z)/18:1(9Z)) (phosphatidylethanolamine)	h2o_c + pe182n61819Z_c --> 1agpe182_c + h_c + ocdcea_c	Thaps3a_4497 or Thaps3a_9458 or Thaps3a_21660	Thaps3a_21660,Thaps3a_4497,Thaps3a_9458	Fatty acid biosynthesis	0	0	10000	0		RXN0-6725	3.1.1.4	R02053	MNXR84906
PLA2PE_LNA_LNA_c	Phospholipase A2 (18:2(9Z,12Z)/18:2(9Z,12Z)) (phosphatidylethanolamine)	h2o_c + pe182_9_12_c --> 1agpe182_c + h_c + lnlc_c	Thaps3a_4497 or Thaps3a_9458 or Thaps3a_21660	Thaps3a_21660,Thaps3a_4497,Thaps3a_9458	Fatty acid biosynthesis	0	0	10000	0		RXN0-6725	3.1.1.4	R02053	MNXR84906
PLA2PE_OLE_LNA_c	Phospholipase A2 (18:1(9Z)/18:2(9Z,12Z)) (phosphatidylethanolamine)	h2o_c + pe1819Z182n6_c --> 1agpe181_c + h_c + lnlc_c	Thaps3a_4497 or Thaps3a_9458 or Thaps3a_21660	Thaps3a_21660,Thaps3a_4497,Thaps3a_9458	Fatty acid biosynthesis	0	0	10000	0		RXN0-6725	3.1.1.4	R02053	MNXR84906
PLA2PE_LNA_EPA_c	Phospholipase A2 (18:2(9Z,12Z)/20:5(5Z,8Z,11Z,14Z,17Z)) (phosphatidylethanolamine)	h2o_c + pe182n6205n3_c --> 1agpe182_c + h_c + tmndnc_c	Thaps3a_4497 or Thaps3a_9458 or Thaps3a_21660	Thaps3a_21660,Thaps3a_4497,Thaps3a_9458	Fatty acid biosynthesis	0	0	10000	0		RXN0-6725	3.1.1.4	R02053	MNXR84906
PLA2PE_LNA_DHA_c	Phospholipase A2 (18:2(9Z,12Z)/22:6(4Z,7Z,10Z,13Z,16Z,19Z)) (phosphatidylethanolamine)	h2o_c + pe182n6226n3_c --> 1agpe182_c + crvnc_c + h_c	Thaps3a_4497 or Thaps3a_9458 or Thaps3a_21660	Thaps3a_21660,Thaps3a_4497,Thaps3a_9458	Fatty acid biosynthesis	0	0	10000	0		RXN0-6725	3.1.1.4	R02053	MNXR84906
PLA2PE_EPA_LNA_c	Phospholipase A2 (20:5(5Z,8Z,11Z,14Z,17Z)/18:2(9Z,12Z)) (phosphatidylethanolamine)	h2o_c + pe205n3182n6_c --> 1agpe205_c + h_c + lnlc_c	Thaps3a_4497 or Thaps3a_9458 or Thaps3a_21660	Thaps3a_21660,Thaps3a_4497,Thaps3a_9458	Fatty acid biosynthesis	0	0	10000	0		RXN0-6725	3.1.1.4	R02053	MNXR84906
PLA2PE_DHA_LNA_c	Phospholipase A2 (22:6(4Z,7Z,10Z,13Z,16Z,19Z)/18:2(9Z,12Z)) (phosphatidylethanolamine)	h2o_c + pe226n3182n6_c --> 1agpe226_c + h_c + lnlc_c	Thaps3a_4497 or Thaps3a_9458 or Thaps3a_21660	Thaps3a_21660,Thaps3a_4497,Thaps3a_9458	Fatty acid biosynthesis	0	0	10000	0		RXN0-6725	3.1.1.4	R02053	MNXR84906
PLA2PE_MYRS_GLNA_c	Phospholipase A2 (14:0/18:3(6Z,9Z,12Z)) (phosphatidylethanolamine)	h2o_c + pe140183n6_c --> 1agpe140_c + h_c + lnlncg_c	Thaps3a_4497 or Thaps3a_9458 or Thaps3a_21660	Thaps3a_21660,Thaps3a_4497,Thaps3a_9458	Fatty acid biosynthesis	0	0	10000	0		RXN0-6725	3.1.1.4	R02053	MNXR84906
PLA2PE_PALM_GLNA_c	Phospholipase A2 (16:0/18:3(6Z,9Z,12Z)) (phosphatidylethanolamine)	h2o_c + pe160183n6_c --> 1agpe160_c + h_c + lnlncg_c	Thaps3a_4497 or Thaps3a_9458 or Thaps3a_21660	Thaps3a_21660,Thaps3a_4497,Thaps3a_9458	Fatty acid biosynthesis	0	0	10000	0		RXN0-6725	3.1.1.4	R02053	MNXR84906
PLA2PE_HDE_GLNA_c	Phospholipase A2 (16:1(9Z)/18:3(6Z,9Z,12Z)) (phosphatidylethanolamine)	h2o_c + pe1619Z183n6_c --> 1agpe161_c + h_c + lnlncg_c	Thaps3a_4497 or Thaps3a_9458 or Thaps3a_21660	Thaps3a_21660,Thaps3a_4497,Thaps3a_9458	Fatty acid biosynthesis	0	0	10000	0		RXN0-6725	3.1.1.4	R02053	MNXR84906
PLA2PE_STC_GLNA_c	Phospholipase A2 (18:0/18:3(6Z,9Z,12Z)) (phosphatidylethanolamine)	h2o_c + pe180183n6_c --> 1agpe180_c + h_c + lnlncg_c	Thaps3a_4497 or Thaps3a_9458 or Thaps3a_21660	Thaps3a_21660,Thaps3a_4497,Thaps3a_9458	Fatty acid biosynthesis	0	0	10000	0		RXN0-6725	3.1.1.4	R02053	MNXR84906
PLA2PE_LNA_GLNA_c	Phospholipase A2 (18:2(9Z,12Z)/18:3(6Z,9Z,12Z)) (phosphatidylethanolamine)	h2o_c + pe182n6183n6_c --> 1agpe182_c + h_c + lnlncg_c	Thaps3a_4497 or Thaps3a_9458 or Thaps3a_21660	Thaps3a_21660,Thaps3a_4497,Thaps3a_9458	Fatty acid biosynthesis	0	0	10000	0		RXN0-6725	3.1.1.4	R02053	MNXR84906
PLA2PE_OLE_GLNA_c	Phospholipase A2 (18:1(9Z)/18:3(6Z,9Z,12Z)) (phosphatidylethanolamine)	h2o_c + pe1819Z183n6_c --> 1agpe181_c + h_c + lnlncg_c	Thaps3a_4497 or Thaps3a_9458 or Thaps3a_21660	Thaps3a_21660,Thaps3a_4497,Thaps3a_9458	Fatty acid biosynthesis	0	0	10000	0		RXN0-6725	3.1.1.4	R02053	MNXR84906
PLA2PE_EPA_GLNA_c	Phospholipase A2 (20:5(5Z,8Z,11Z,14Z,17Z)/18:3(6Z,9Z,12Z)) (phosphatidylethanolamine)	h2o_c + pe205n3183n6_c --> 1agpe205_c + h_c + lnlncg_c	Thaps3a_4497 or Thaps3a_9458 or Thaps3a_21660	Thaps3a_21660,Thaps3a_4497,Thaps3a_9458	Fatty acid biosynthesis	0	0	10000	0		RXN0-6725	3.1.1.4	R02053	MNXR84906
PLA2PE_DHA_GLNA_c	Phospholipase A2 (22:6(4Z,7Z,10Z,13Z,16Z,19Z)/18:3(6Z,9Z,12Z)) (phosphatidylethanolamine)	h2o_c + pe226n3183n6_c --> 1agpe226_c + h_c + lnlncg_c	Thaps3a_4497 or Thaps3a_9458 or Thaps3a_21660	Thaps3a_21660,Thaps3a_4497,Thaps3a_9458	Fatty acid biosynthesis	0	0	10000	0		RXN0-6725	3.1.1.4	R02053	MNXR84906
PLA2PE_MYRS_ALNA_c	Phospholipase A2 (14:0/18:3(9Z,12Z,15Z)) (phosphatidylethanolamine)	h2o_c + pe140183n3_c --> 1agpe140_c + h_c + lnlnca_c	Thaps3a_4497 or Thaps3a_9458 or Thaps3a_21660	Thaps3a_21660,Thaps3a_4497,Thaps3a_9458	Fatty acid biosynthesis	0	0	10000	0		RXN0-6725	3.1.1.4	R02053	MNXR84906
PLA2PE_PALM_ALNA_c	Phospholipase A2 (16:0/18:3(9Z,12Z,15Z)) (phosphatidylethanolamine)	h2o_c + pe160183n3_c --> 1agpe160_c + h_c + lnlnca_c	Thaps3a_4497 or Thaps3a_9458 or Thaps3a_21660	Thaps3a_21660,Thaps3a_4497,Thaps3a_9458	Fatty acid biosynthesis	0	0	10000	0		RXN0-6725	3.1.1.4	R02053	MNXR84906
PLA2PE_HDE_ALNA_c	Phospholipase A2 (16:1(9Z)/18:3(9Z,12Z,15Z)) (phosphatidylethanolamine)	h2o_c + pe1619Z183n3_c --> 1agpe161_c + h_c + lnlnca_c	Thaps3a_4497 or Thaps3a_9458 or Thaps3a_21660	Thaps3a_21660,Thaps3a_4497,Thaps3a_9458	Fatty acid biosynthesis	0	0	10000	0		RXN0-6725	3.1.1.4	R02053	MNXR84906
PLA2PE_STC_ALNA_c	Phospholipase A2 (18:0/18:3(9Z,12Z,15Z)) (phosphatidylethanolamine)	h2o_c + pe180183n3_c --> 1agpe180_c + h_c + lnlnca_c	Thaps3a_4497 or Thaps3a_9458 or Thaps3a_21660	Thaps3a_21660,Thaps3a_4497,Thaps3a_9458	Fatty acid biosynthesis	0	0	10000	0		RXN0-6725	3.1.1.4	R02053	MNXR84906
PLA2PE_LNA_ALNA_c	Phospholipase A2 (18:2(9Z,12Z)/18:3(9Z,12Z,15Z)) (phosphatidylethanolamine)	h2o_c + pe182n6183n3_c --> 1agpe182_c + h_c + lnlnca_c	Thaps3a_4497 or Thaps3a_9458 or Thaps3a_21660	Thaps3a_21660,Thaps3a_4497,Thaps3a_9458	Fatty acid biosynthesis	0	0	10000	0		RXN0-6725	3.1.1.4	R02053	MNXR84906
PLA2PE_OLE_ALNA_c	Phospholipase A2 (18:1(9Z)/18:3(9Z,12Z,15Z)) (phosphatidylethanolamine)	h2o_c + pe1819Z183n3_c --> 1agpe181_c + h_c + lnlnca_c	Thaps3a_4497 or Thaps3a_9458 or Thaps3a_21660	Thaps3a_21660,Thaps3a_4497,Thaps3a_9458	Fatty acid biosynthesis	0	0	10000	0		RXN0-6725	3.1.1.4	R02053	MNXR84906
PLA2PE_EPA_ALNA_c	Phospholipase A2 (20:5(5Z,8Z,11Z,14Z,17Z)/18:3(9Z,12Z,15Z)) (phosphatidylethanolamine)	h2o_c + pe205n3183n3_c --> 1agpe205_c + h_c + lnlnca_c	Thaps3a_4497 or Thaps3a_9458 or Thaps3a_21660	Thaps3a_21660,Thaps3a_4497,Thaps3a_9458	Fatty acid biosynthesis	0	0	10000	0		RXN0-6725	3.1.1.4	R02053	MNXR84906
PLA2PE_DHA_ALNA_c	Phospholipase A2 (22:6(4Z,7Z,10Z,13Z,16Z,19Z)/18:3(9Z,12Z,15Z)) (phosphatidylethanolamine)	h2o_c + pe226n3183n3_c --> 1agpe226_c + h_c + lnlnca_c	Thaps3a_4497 or Thaps3a_9458 or Thaps3a_21660	Thaps3a_21660,Thaps3a_4497,Thaps3a_9458	Fatty acid biosynthesis	0	0	10000	0		RXN0-6725	3.1.1.4	R02053	MNXR84906
PLA2PE_MYRS_ARA_c	Phospholipase A2 (14:0/20:4(5Z,8Z,11Z,14Z)) (phosphatidylethanolamine)	h2o_c + pe140204n6_c --> 1agpe140_c + arachd_c + h_c	Thaps3a_4497 or Thaps3a_9458 or Thaps3a_21660	Thaps3a_21660,Thaps3a_4497,Thaps3a_9458	Fatty acid biosynthesis	0	0	10000	0		RXN0-6725	3.1.1.4	R02053	MNXR84906
PLA2PE_PALM_ARA_c	Phospholipase A2 (16:0/20:4(5Z,8Z,11Z,14Z)) (phosphatidylethanolamine)	h2o_c + pe160204n6_c --> 1agpe160_c + arachd_c + h_c	Thaps3a_4497 or Thaps3a_9458 or Thaps3a_21660	Thaps3a_21660,Thaps3a_4497,Thaps3a_9458	Fatty acid biosynthesis	0	0	10000	0		RXN0-6725	3.1.1.4	R02053	MNXR84906
PLA2PE_HDE_ARA_c	Phospholipase A2 (16:1(9Z)/20:4(5Z,8Z,11Z,14Z)) (phosphatidylethanolamine)	h2o_c + pe1619Z204n6_c --> 1agpe161_c + arachd_c + h_c	Thaps3a_4497 or Thaps3a_9458 or Thaps3a_21660	Thaps3a_21660,Thaps3a_4497,Thaps3a_9458	Fatty acid biosynthesis	0	0	10000	0		RXN0-6725	3.1.1.4	R02053	MNXR84906
PLA2PE_STC_ARA_c	Phospholipase A2 (18:0/20:4(5Z,8Z,11Z,14Z)) (phosphatidylethanolamine)	h2o_c + pe180204n6_c --> 1agpe180_c + arachd_c + h_c	Thaps3a_4497 or Thaps3a_9458 or Thaps3a_21660	Thaps3a_21660,Thaps3a_4497,Thaps3a_9458	Fatty acid biosynthesis	0	0	10000	0		RXN0-6725	3.1.1.4	R02053	MNXR84906
PLA2PE_LNA_ARA_c	Phospholipase A2 (18:2(9Z,12Z)/20:4(5Z,8Z,11Z,14Z)) (phosphatidylethanolamine)	h2o_c + pe182n6204n6_c --> 1agpe182_c + arachd_c + h_c	Thaps3a_4497 or Thaps3a_9458 or Thaps3a_21660	Thaps3a_21660,Thaps3a_4497,Thaps3a_9458	Fatty acid biosynthesis	0	0	10000	0		RXN0-6725	3.1.1.4	R02053	MNXR84906
PLA2PE_OLE_ARA_c	Phospholipase A2 (18:1(9Z)/20:4(5Z,8Z,11Z,14Z)) (phosphatidylethanolamine)	h2o_c + pe1819Z204n6_c --> 1agpe181_c + arachd_c + h_c	Thaps3a_4497 or Thaps3a_9458 or Thaps3a_21660	Thaps3a_21660,Thaps3a_4497,Thaps3a_9458	Fatty acid biosynthesis	0	0	10000	0		RXN0-6725	3.1.1.4	R02053	MNXR84906
PLA2PE_EPA_ARA_c	Phospholipase A2 (20:5(5Z,8Z,11Z,14Z,17Z)/20:4(5Z,8Z,11Z,14Z)) (phosphatidylethanolamine)	h2o_c + pe205n3204n6_c --> 1agpe205_c + arachd_c + h_c	Thaps3a_4497 or Thaps3a_9458 or Thaps3a_21660	Thaps3a_21660,Thaps3a_4497,Thaps3a_9458	Fatty acid biosynthesis	0	0	10000	0		RXN0-6725	3.1.1.4	R02053	MNXR84906
PLA2PE_DHA_ARA_c	Phospholipase A2 (22:6(4Z,7Z,10Z,13Z,16Z,19Z)/20:4(5Z,8Z,11Z,14Z)) (phosphatidylethanolamine)	h2o_c + pe226n3204n6_c --> 1agpe226_c + arachd_c + h_c	Thaps3a_4497 or Thaps3a_9458 or Thaps3a_21660	Thaps3a_21660,Thaps3a_4497,Thaps3a_9458	Fatty acid biosynthesis	0	0	10000	0		RXN0-6725	3.1.1.4	R02053	MNXR84906
LPCAT_MYRS_MYRS_sn2_c	2-lysophosphatidylcholine O-acyl transferase (14:0/14:0)	1agpc140_c + tdcoa_c --> coa_c + pc140_c	Thaps3a_1878 or Thaps3a_31566	Thaps3a_1878,Thaps3a_31566	Phosphoglycerolipid metabolism	0	0	10000	0		2.3.1.23-RXN	2.3.1.23	R01318	MNXR84849
LPCAT_MYRS_PALM_sn2_c	2-lysophosphatidylcholine O-acyl transferase (14:0/16:0)	1agpc140_c + pmtcoa_c --> coa_c + pc140160_c	Thaps3a_1878 or Thaps3a_31566	Thaps3a_1878,Thaps3a_31566	Phosphoglycerolipid metabolism	0	0	10000	0		2.3.1.23-RXN	2.3.1.23	R01318	MNXR84849
LPCAT_MYRS_HDE_sn2_c	2-lysophosphatidylcholine O-acyl transferase (14:0/16:1(9Z))	1agpc140_c + hdcoa_c --> coa_c + pc1401619Z_c	Thaps3a_1878 or Thaps3a_31566	Thaps3a_1878,Thaps3a_31566	Phosphoglycerolipid metabolism	0	0	10000	0		2.3.1.23-RXN	2.3.1.23	R01318	MNXR84849
LPCAT_MYRS_STC_sn2_c	2-lysophosphatidylcholine O-acyl transferase (14:0/18:0)	1agpc140_c + ocdccoa_c --> coa_c + pc140180_c	Thaps3a_1878 or Thaps3a_31566	Thaps3a_1878,Thaps3a_31566	Phosphoglycerolipid metabolism	0	0	10000	0		2.3.1.23-RXN	2.3.1.23	R01318	MNXR84849
LPCAT_MYRS_OLE_sn2_c	2-lysophosphatidylcholine O-acyl transferase (14:0/18:1(9Z))	1agpc140_c + odecoa_c --> coa_c + pc1401819Z_c	Thaps3a_1878 or Thaps3a_31566	Thaps3a_1878,Thaps3a_31566	Phosphoglycerolipid metabolism	0	0	10000	0		2.3.1.23-RXN	2.3.1.23	R01318	MNXR84849
LPCAT_MYRS_LNA_sn2_c	2-lysophosphatidylcholine O-acyl transferase (14:0/18:2(9Z,12Z))	1agpc140_c + lnlccoa_c --> coa_c + pc140182n6_c	Thaps3a_1878 or Thaps3a_31566	Thaps3a_1878,Thaps3a_31566	Phosphoglycerolipid metabolism	0	0	10000	0		2.3.1.23-RXN	2.3.1.23	R01318	MNXR84849
LPCAT_MYRS_ALNA_sn2_c	2-lysophosphatidylcholine O-acyl transferase (14:0/18:3(9Z,12Z,15Z))	1agpc140_c + lnlncacoa_c --> coa_c + pc140183n3_c	Thaps3a_1878 or Thaps3a_31566	Thaps3a_1878,Thaps3a_31566	Phosphoglycerolipid metabolism	0	0	10000	0		2.3.1.23-RXN	2.3.1.23	R01318	MNXR84849
LPCAT_MYRS_GLNA_sn2_c	2-lysophosphatidylcholine O-acyl transferase (14:0/18:3(6Z,9Z,12Z))	1agpc140_c + lnlncgcoa_c --> coa_c + pc140183n6_c	Thaps3a_1878 or Thaps3a_31566	Thaps3a_1878,Thaps3a_31566	Phosphoglycerolipid metabolism	0	0	10000	0		2.3.1.23-RXN	2.3.1.23	R01318	MNXR84849
LPCAT_MYRS_EPA_sn2_c	2-lysophosphatidylcholine O-acyl transferase (14:0/20:5(5Z,8Z,11Z,14Z,17Z))	1agpc140_c + tmndnccoa_c --> coa_c + pc140205n3_c	Thaps3a_1878 or Thaps3a_31566	Thaps3a_1878,Thaps3a_31566	Phosphoglycerolipid metabolism	0	0	10000	0		2.3.1.23-RXN	2.3.1.23	R01318	MNXR84849
LPCAT_MYRS_DHA_sn2_c	2-lysophosphatidylcholine O-acyl transferase (14:0/22:6(4Z,7Z,10Z,13Z,16Z,19Z))	1agpc140_c + c226coa_c --> coa_c + pc140226n3_c	Thaps3a_1878 or Thaps3a_31566	Thaps3a_1878,Thaps3a_31566	Phosphoglycerolipid metabolism	0	0	10000	0		2.3.1.23-RXN	2.3.1.23	R01318	MNXR84849
LPCAT_MYRS_ARA_sn2_c	2-lysophosphatidylcholine O-acyl transferase (14:0/20:4(5Z,8Z,11Z,14Z))	1agpc140_c + arachdcoa_c --> coa_c + pc140204n6_c	Thaps3a_1878 or Thaps3a_31566	Thaps3a_1878,Thaps3a_31566	Phosphoglycerolipid metabolism	0	0	10000	0		2.3.1.23-RXN	2.3.1.23	R01318	MNXR84849
LPCAT_PALM_MYRS_sn2_c	2-lysophosphatidylcholine O-acyl transferase (16:0/14:0)	1agpc160_c + tdcoa_c --> coa_c + pc160140_c	Thaps3a_1878 or Thaps3a_31566	Thaps3a_1878,Thaps3a_31566	Phosphoglycerolipid metabolism	0	0	10000	0		2.3.1.23-RXN	2.3.1.23	R01318	MNXR84849
LPCAT_PALM_PALM_sn2_c	2-lysophosphatidylcholine O-acyl transferase (16:0/16:0)	1agpc160_c + pmtcoa_c --> coa_c + pc160_c	Thaps3a_1878 or Thaps3a_31566	Thaps3a_1878,Thaps3a_31566	Phosphoglycerolipid metabolism	0	0	10000	0		2.3.1.23-RXN	2.3.1.23	R01318	MNXR84849
LPCAT_PALM_HDE_sn2_c	2-lysophosphatidylcholine O-acyl transferase (16:0/16:1(9Z))	1agpc160_c + hdcoa_c --> coa_c + pc1601619Z_c	Thaps3a_1878 or Thaps3a_31566	Thaps3a_1878,Thaps3a_31566	Phosphoglycerolipid metabolism	0	0	10000	0		2.3.1.23-RXN	2.3.1.23	R01318	MNXR84849
LPCAT_PALM_STC_sn2_c	2-lysophosphatidylcholine O-acyl transferase (16:0/18:0)	1agpc160_c + ocdccoa_c --> coa_c + pc160180_c	Thaps3a_1878 or Thaps3a_31566	Thaps3a_1878,Thaps3a_31566	Phosphoglycerolipid metabolism	0	0	10000	0		2.3.1.23-RXN	2.3.1.23	R01318	MNXR84849
LPCAT_PALM_OLE_sn2_c	2-lysophosphatidylcholine O-acyl transferase (16:0/18:1(9Z))	1agpc160_c + odecoa_c --> coa_c + pc1601819Z_c	Thaps3a_1878 or Thaps3a_31566	Thaps3a_1878,Thaps3a_31566	Phosphoglycerolipid metabolism	0	0	10000	0		2.3.1.23-RXN	2.3.1.23	R01318	MNXR84849
LPCAT_PALM_LNA_sn2_c	2-lysophosphatidylcholine O-acyl transferase (16:0/18:2(9Z,12Z))	1agpc160_c + lnlccoa_c --> coa_c + pc160182n6_c	Thaps3a_1878 or Thaps3a_31566	Thaps3a_1878,Thaps3a_31566	Phosphoglycerolipid metabolism	0	0	10000	0		2.3.1.23-RXN	2.3.1.23	R01318	MNXR84849
LPCAT_PALM_ALNA_sn2_c	2-lysophosphatidylcholine O-acyl transferase (16:0/18:3(9Z,12Z,15Z))	1agpc160_c + lnlncacoa_c --> coa_c + pc160183n3_c	Thaps3a_1878 or Thaps3a_31566	Thaps3a_1878,Thaps3a_31566	Phosphoglycerolipid metabolism	0	0	10000	0		2.3.1.23-RXN	2.3.1.23	R01318	MNXR84849
LPCAT_PALM_GLNA_sn2_c	2-lysophosphatidylcholine O-acyl transferase (16:0/18:3(6Z,9Z,12Z))	1agpc160_c + lnlncgcoa_c --> coa_c + pc160183n6_c	Thaps3a_1878 or Thaps3a_31566	Thaps3a_1878,Thaps3a_31566	Phosphoglycerolipid metabolism	0	0	10000	0		2.3.1.23-RXN	2.3.1.23	R01318	MNXR84849
LPCAT_PALM_EPA_sn2_c	2-lysophosphatidylcholine O-acyl transferase (16:0/20:5(5Z,8Z,11Z,14Z,17Z))	1agpc160_c + tmndnccoa_c --> coa_c + pc160205n3_c	Thaps3a_1878 or Thaps3a_31566	Thaps3a_1878,Thaps3a_31566	Phosphoglycerolipid metabolism	0	0	10000	0		2.3.1.23-RXN	2.3.1.23	R01318	MNXR84849
LPCAT_PALM_DHA_sn2_c	2-lysophosphatidylcholine O-acyl transferase (16:0/22:6(4Z,7Z,10Z,13Z,16Z,19Z))	1agpc160_c + c226coa_c --> coa_c + pc160226n3_c	Thaps3a_1878 or Thaps3a_31566	Thaps3a_1878,Thaps3a_31566	Phosphoglycerolipid metabolism	0	0	10000	0		2.3.1.23-RXN	2.3.1.23	R01318	MNXR84849
LPCAT_PALM_ARA_sn2_c	2-lysophosphatidylcholine O-acyl transferase (16:0/20:4(5Z,8Z,11Z,14Z))	1agpc160_c + arachdcoa_c --> coa_c + pc160204n6_c	Thaps3a_1878 or Thaps3a_31566	Thaps3a_1878,Thaps3a_31566	Phosphoglycerolipid metabolism	0	0	10000	0		2.3.1.23-RXN	2.3.1.23	R01318	MNXR84849
LPCAT_HDE_MYRS_sn2_c	2-lysophosphatidylcholine O-acyl transferase (16:1(9Z)/14:0)	1agpc161_c + tdcoa_c --> coa_c + pc1619Z140_c	Thaps3a_1878 or Thaps3a_31566	Thaps3a_1878,Thaps3a_31566	Phosphoglycerolipid metabolism	0	0	10000	0		2.3.1.23-RXN	2.3.1.23	R01318	MNXR84849
LPCAT_HDE_PALM_sn2_c	2-lysophosphatidylcholine O-acyl transferase (16:1(9Z)/16:0)	1agpc161_c + pmtcoa_c --> coa_c + pc1619Z160_c	Thaps3a_1878 or Thaps3a_31566	Thaps3a_1878,Thaps3a_31566	Phosphoglycerolipid metabolism	0	0	10000	0		2.3.1.23-RXN	2.3.1.23	R01318	MNXR84849
LPCAT_HDE_HDE_sn2_c	2-lysophosphatidylcholine O-acyl transferase (16:1(9Z)/16:1(9Z))	1agpc161_c + hdcoa_c --> coa_c + pc161_c	Thaps3a_1878 or Thaps3a_31566	Thaps3a_1878,Thaps3a_31566	Phosphoglycerolipid metabolism	0	0	10000	0		2.3.1.23-RXN	2.3.1.23	R01318	MNXR84849
LPCAT_HDE_STC_sn2_c	2-lysophosphatidylcholine O-acyl transferase (16:1(9Z)/18:0)	1agpc161_c + ocdccoa_c --> coa_c + pc1619Z180_c	Thaps3a_1878 or Thaps3a_31566	Thaps3a_1878,Thaps3a_31566	Phosphoglycerolipid metabolism	0	0	10000	0		2.3.1.23-RXN	2.3.1.23	R01318	MNXR84849
LPCAT_HDE_OLE_sn2_c	2-lysophosphatidylcholine O-acyl transferase (16:1(9Z)/18:1(9Z))	1agpc161_c + odecoa_c --> coa_c + pc1619Z1819Z_c	Thaps3a_1878 or Thaps3a_31566	Thaps3a_1878,Thaps3a_31566	Phosphoglycerolipid metabolism	0	0	10000	0		2.3.1.23-RXN	2.3.1.23	R01318	MNXR84849
LPCAT_HDE_LNA_sn2_c	2-lysophosphatidylcholine O-acyl transferase (16:1(9Z)/18:2(9Z,12Z))	1agpc161_c + lnlccoa_c --> coa_c + pc1619Z182n6_c	Thaps3a_1878 or Thaps3a_31566	Thaps3a_1878,Thaps3a_31566	Phosphoglycerolipid metabolism	0	0	10000	0		2.3.1.23-RXN	2.3.1.23	R01318	MNXR84849
LPCAT_HDE_ALNA_sn2_c	2-lysophosphatidylcholine O-acyl transferase (16:1(9Z)/18:3(9Z,12Z,15Z))	1agpc161_c + lnlncacoa_c --> coa_c + pc1619Z183n3_c	Thaps3a_1878 or Thaps3a_31566	Thaps3a_1878,Thaps3a_31566	Phosphoglycerolipid metabolism	0	0	10000	0		2.3.1.23-RXN	2.3.1.23	R01318	MNXR84849
LPCAT_HDE_GLNA_sn2_c	2-lysophosphatidylcholine O-acyl transferase (16:1(9Z)/18:3(6Z,9Z,12Z))	1agpc161_c + lnlncgcoa_c --> coa_c + pc1619Z183n6_c	Thaps3a_1878 or Thaps3a_31566	Thaps3a_1878,Thaps3a_31566	Phosphoglycerolipid metabolism	0	0	10000	0		2.3.1.23-RXN	2.3.1.23	R01318	MNXR84849
LPCAT_HDE_EPA_sn2_c	2-lysophosphatidylcholine O-acyl transferase (16:1(9Z)/20:5(5Z,8Z,11Z,14Z,17Z))	1agpc161_c + tmndnccoa_c --> coa_c + pc1619Z205n3_c	Thaps3a_1878 or Thaps3a_31566	Thaps3a_1878,Thaps3a_31566	Phosphoglycerolipid metabolism	0	0	10000	0		2.3.1.23-RXN	2.3.1.23	R01318	MNXR84849
LPCAT_HDE_DHA_sn2_c	2-lysophosphatidylcholine O-acyl transferase (16:1(9Z)/22:6(4Z,7Z,10Z,13Z,16Z,19Z))	1agpc161_c + c226coa_c --> coa_c + pc1619Z226n3_c	Thaps3a_1878 or Thaps3a_31566	Thaps3a_1878,Thaps3a_31566	Phosphoglycerolipid metabolism	0	0	10000	0		2.3.1.23-RXN	2.3.1.23	R01318	MNXR84849
LPCAT_HDE_ARA_sn2_c	2-lysophosphatidylcholine O-acyl transferase (16:1(9Z)/20:4(5Z,8Z,11Z,14Z))	1agpc161_c + arachdcoa_c --> coa_c + pc1619Z204n6_c	Thaps3a_1878 or Thaps3a_31566	Thaps3a_1878,Thaps3a_31566	Phosphoglycerolipid metabolism	0	0	10000	0		2.3.1.23-RXN	2.3.1.23	R01318	MNXR84849
LPCAT_STC_MYRS_sn2_c	2-lysophosphatidylcholine O-acyl transferase (18:0/14:0)	1agpc180_c + tdcoa_c --> coa_c + pc180140_c	Thaps3a_1878 or Thaps3a_31566	Thaps3a_1878,Thaps3a_31566	Phosphoglycerolipid metabolism	0	0	10000	0		2.3.1.23-RXN	2.3.1.23	R01318	MNXR84849
LPCAT_STC_PALM_sn2_c	2-lysophosphatidylcholine O-acyl transferase (18:0/16:0)	1agpc180_c + pmtcoa_c --> coa_c + pc180160_c	Thaps3a_1878 or Thaps3a_31566	Thaps3a_1878,Thaps3a_31566	Phosphoglycerolipid metabolism	0	0	10000	0		2.3.1.23-RXN	2.3.1.23	R01318	MNXR84849
LPCAT_STC_HDE_sn2_c	2-lysophosphatidylcholine O-acyl transferase (18:0/16:1(9Z))	1agpc180_c + hdcoa_c --> coa_c + pc1801619Z_c	Thaps3a_1878 or Thaps3a_31566	Thaps3a_1878,Thaps3a_31566	Phosphoglycerolipid metabolism	0	0	10000	0		2.3.1.23-RXN	2.3.1.23	R01318	MNXR84849
LPCAT_STC_STC_sn2_c	2-lysophosphatidylcholine O-acyl transferase (18:0/18:0)	1agpc180_c + ocdccoa_c --> coa_c + pc180_c	Thaps3a_1878 or Thaps3a_31566	Thaps3a_1878,Thaps3a_31566	Phosphoglycerolipid metabolism	0	0	10000	0		2.3.1.23-RXN	2.3.1.23	R01318	MNXR84849
LPCAT_STC_OLE_sn2_c	2-lysophosphatidylcholine O-acyl transferase (18:0/18:1(9Z))	1agpc180_c + odecoa_c --> coa_c + pc1801819Z_c	Thaps3a_1878 or Thaps3a_31566	Thaps3a_1878,Thaps3a_31566	Phosphoglycerolipid metabolism	0	0	10000	0		2.3.1.23-RXN	2.3.1.23	R01318	MNXR84849
LPCAT_STC_LNA_sn2_c	2-lysophosphatidylcholine O-acyl transferase (18:0/18:2(9Z,12Z))	1agpc180_c + lnlccoa_c --> coa_c + pc180182n6_c	Thaps3a_1878 or Thaps3a_31566	Thaps3a_1878,Thaps3a_31566	Phosphoglycerolipid metabolism	0	0	10000	0		2.3.1.23-RXN	2.3.1.23	R01318	MNXR84849
LPCAT_STC_ALNA_sn2_c	2-lysophosphatidylcholine O-acyl transferase (18:0/18:3(9Z,12Z,15Z))	1agpc180_c + lnlncacoa_c --> coa_c + pc180183n3_c	Thaps3a_1878 or Thaps3a_31566	Thaps3a_1878,Thaps3a_31566	Phosphoglycerolipid metabolism	0	0	10000	0		2.3.1.23-RXN	2.3.1.23	R01318	MNXR84849
LPCAT_STC_GLNA_sn2_c	2-lysophosphatidylcholine O-acyl transferase (18:0/18:3(6Z,9Z,12Z))	1agpc180_c + lnlncgcoa_c --> coa_c + pc180183n6_c	Thaps3a_1878 or Thaps3a_31566	Thaps3a_1878,Thaps3a_31566	Phosphoglycerolipid metabolism	0	0	10000	0		2.3.1.23-RXN	2.3.1.23	R01318	MNXR84849
LPCAT_STC_EPA_sn2_c	2-lysophosphatidylcholine O-acyl transferase (18:0/20:5(5Z,8Z,11Z,14Z,17Z))	1agpc180_c + tmndnccoa_c --> coa_c + pc180205n3_c	Thaps3a_1878 or Thaps3a_31566	Thaps3a_1878,Thaps3a_31566	Phosphoglycerolipid metabolism	0	0	10000	0		2.3.1.23-RXN	2.3.1.23	R01318	MNXR84849
LPCAT_STC_DHA_sn2_c	2-lysophosphatidylcholine O-acyl transferase (18:0/22:6(4Z,7Z,10Z,13Z,16Z,19Z))	1agpc180_c + c226coa_c --> coa_c + pc180226n3_c	Thaps3a_1878 or Thaps3a_31566	Thaps3a_1878,Thaps3a_31566	Phosphoglycerolipid metabolism	0	0	10000	0		2.3.1.23-RXN	2.3.1.23	R01318	MNXR84849
LPCAT_STC_ARA_sn2_c	2-lysophosphatidylcholine O-acyl transferase (18:0/20:4(5Z,8Z,11Z,14Z))	1agpc180_c + arachdcoa_c --> coa_c + pc180204n6_c	Thaps3a_1878 or Thaps3a_31566	Thaps3a_1878,Thaps3a_31566	Phosphoglycerolipid metabolism	0	0	10000	0		2.3.1.23-RXN	2.3.1.23	R01318	MNXR84849
LPCAT_LNA_MYRS_sn2_c	2-lysophosphatidylcholine O-acyl transferase (18:2(9Z,12Z)/14:0)	1agpc182_c + tdcoa_c --> coa_c + pc182n6140_c	Thaps3a_1878 or Thaps3a_31566	Thaps3a_1878,Thaps3a_31566	Phosphoglycerolipid metabolism	0	0	10000	0		2.3.1.23-RXN	2.3.1.23	R01318	MNXR84849
LPCAT_LNA_PALM_sn2_c	2-lysophosphatidylcholine O-acyl transferase (18:2(9Z,12Z)/16:0)	1agpc182_c + pmtcoa_c --> coa_c + pc182n6160_c	Thaps3a_1878 or Thaps3a_31566	Thaps3a_1878,Thaps3a_31566	Phosphoglycerolipid metabolism	0	0	10000	0		2.3.1.23-RXN	2.3.1.23	R01318	MNXR84849
LPCAT_LNA_HDE_sn2_c	2-lysophosphatidylcholine O-acyl transferase (18:2(9Z,12Z)/16:1(9Z))	1agpc182_c + hdcoa_c --> coa_c + pc182n61619Z_c	Thaps3a_1878 or Thaps3a_31566	Thaps3a_1878,Thaps3a_31566	Phosphoglycerolipid metabolism	0	0	10000	0		2.3.1.23-RXN	2.3.1.23	R01318	MNXR84849
LPCAT_LNA_STC_sn2_c	2-lysophosphatidylcholine O-acyl transferase (18:2(9Z,12Z)/18:0)	1agpc182_c + ocdccoa_c --> coa_c + pc182n6180_c	Thaps3a_1878 or Thaps3a_31566	Thaps3a_1878,Thaps3a_31566	Phosphoglycerolipid metabolism	0	0	10000	0		2.3.1.23-RXN	2.3.1.23	R01318	MNXR84849
LPCAT_LNA_OLE_sn2_c	2-lysophosphatidylcholine O-acyl transferase (18:2(9Z,12Z)/18:1(9Z))	1agpc182_c + odecoa_c --> coa_c + pc182n61819Z_c	Thaps3a_1878 or Thaps3a_31566	Thaps3a_1878,Thaps3a_31566	Phosphoglycerolipid metabolism	0	0	10000	0		2.3.1.23-RXN	2.3.1.23	R01318	MNXR84849
LPCAT_LNA_LNA_sn2_c	2-lysophosphatidylcholine O-acyl transferase (18:2(9Z,12Z)/18:2(9Z,12Z))	1agpc182_c + lnlccoa_c --> coa_c + pc182_9_12_c	Thaps3a_1878 or Thaps3a_31566	Thaps3a_1878,Thaps3a_31566	Phosphoglycerolipid metabolism	0	0	10000	0		2.3.1.23-RXN	2.3.1.23	R01318	MNXR84849
LPCAT_LNA_ALNA_sn2_c	2-lysophosphatidylcholine O-acyl transferase (18:2(9Z,12Z)/18:3(9Z,12Z,15Z))	1agpc182_c + lnlncacoa_c --> coa_c + pc182n6183n3_c	Thaps3a_1878 or Thaps3a_31566	Thaps3a_1878,Thaps3a_31566	Phosphoglycerolipid metabolism	0	0	10000	0		2.3.1.23-RXN	2.3.1.23	R01318	MNXR84849
LPCAT_LNA_GLNA_sn2_c	2-lysophosphatidylcholine O-acyl transferase (18:2(9Z,12Z)/18:3(6Z,9Z,12Z))	1agpc182_c + lnlncgcoa_c --> coa_c + pc182n6183n6_c	Thaps3a_1878 or Thaps3a_31566	Thaps3a_1878,Thaps3a_31566	Phosphoglycerolipid metabolism	0	0	10000	0		2.3.1.23-RXN	2.3.1.23	R01318	MNXR84849
LPCAT_LNA_EPA_sn2_c	2-lysophosphatidylcholine O-acyl transferase (18:2(9Z,12Z)/20:5(5Z,8Z,11Z,14Z,17Z))	1agpc182_c + tmndnccoa_c --> coa_c + pc182n6205n3_c	Thaps3a_1878 or Thaps3a_31566	Thaps3a_1878,Thaps3a_31566	Phosphoglycerolipid metabolism	0	0	10000	0		2.3.1.23-RXN	2.3.1.23	R01318	MNXR84849
LPCAT_LNA_DHA_sn2_c	2-lysophosphatidylcholine O-acyl transferase (18:2(9Z,12Z)/22:6(4Z,7Z,10Z,13Z,16Z,19Z))	1agpc182_c + c226coa_c --> coa_c + pc182n6226n3_c	Thaps3a_1878 or Thaps3a_31566	Thaps3a_1878,Thaps3a_31566	Phosphoglycerolipid metabolism	0	0	10000	0		2.3.1.23-RXN	2.3.1.23	R01318	MNXR84849
LPCAT_LNA_ARA_sn2_c	2-lysophosphatidylcholine O-acyl transferase (18:2(9Z,12Z)/20:4(5Z,8Z,11Z,14Z))	1agpc182_c + arachdcoa_c --> coa_c + pc182n6204n6_c	Thaps3a_1878 or Thaps3a_31566	Thaps3a_1878,Thaps3a_31566	Phosphoglycerolipid metabolism	0	0	10000	0		2.3.1.23-RXN	2.3.1.23	R01318	MNXR84849
LPCAT_OLE_MYRS_sn2_c	2-lysophosphatidylcholine O-acyl transferase (18:1(9Z)/14:0)	1agpc181_c + tdcoa_c --> coa_c + pc1819Z140_c	Thaps3a_1878 or Thaps3a_31566	Thaps3a_1878,Thaps3a_31566	Phosphoglycerolipid metabolism	0	0	10000	0		2.3.1.23-RXN	2.3.1.23	R01318	MNXR84849
LPCAT_OLE_PALM_sn2_c	2-lysophosphatidylcholine O-acyl transferase (18:1(9Z)/16:0)	1agpc181_c + pmtcoa_c --> coa_c + pc1819Z160_c	Thaps3a_1878 or Thaps3a_31566	Thaps3a_1878,Thaps3a_31566	Phosphoglycerolipid metabolism	0	0	10000	0		2.3.1.23-RXN	2.3.1.23	R01318	MNXR84849
LPCAT_OLE_HDE_sn2_c	2-lysophosphatidylcholine O-acyl transferase (18:1(9Z)/16:1(9Z))	1agpc181_c + hdcoa_c --> coa_c + pc1819Z1619Z_c	Thaps3a_1878 or Thaps3a_31566	Thaps3a_1878,Thaps3a_31566	Phosphoglycerolipid metabolism	0	0	10000	0		2.3.1.23-RXN	2.3.1.23	R01318	MNXR84849
LPCAT_OLE_STC_sn2_c	2-lysophosphatidylcholine O-acyl transferase (18:1(9Z)/18:0)	1agpc181_c + ocdccoa_c --> coa_c + pc1819Z180_c	Thaps3a_1878 or Thaps3a_31566	Thaps3a_1878,Thaps3a_31566	Phosphoglycerolipid metabolism	0	0	10000	0		2.3.1.23-RXN	2.3.1.23	R01318	MNXR84849
LPCAT_OLE_OLE_sn2_c	2-lysophosphatidylcholine O-acyl transferase (18:1(9Z)/18:1(9Z))	1agpc181_c + odecoa_c --> coa_c + pc181_9_c	Thaps3a_1878 or Thaps3a_31566	Thaps3a_1878,Thaps3a_31566	Phosphoglycerolipid metabolism	0	0	10000	0		2.3.1.23-RXN	2.3.1.23	R01318	MNXR84849
LPCAT_OLE_LNA_sn2_c	2-lysophosphatidylcholine O-acyl transferase (18:1(9Z)/18:2(9Z,12Z))	1agpc181_c + lnlccoa_c --> coa_c + pc1819Z182n6_c	Thaps3a_1878 or Thaps3a_31566	Thaps3a_1878,Thaps3a_31566	Phosphoglycerolipid metabolism	0	0	10000	0		2.3.1.23-RXN	2.3.1.23	R01318	MNXR84849
LPCAT_OLE_ALNA_sn2_c	2-lysophosphatidylcholine O-acyl transferase (18:1(9Z)/18:3(9Z,12Z,15Z))	1agpc181_c + lnlncacoa_c --> coa_c + pc1819Z183n3_c	Thaps3a_1878 or Thaps3a_31566	Thaps3a_1878,Thaps3a_31566	Phosphoglycerolipid metabolism	0	0	10000	0		2.3.1.23-RXN	2.3.1.23	R01318	MNXR84849
LPCAT_OLE_GLNA_sn2_c	2-lysophosphatidylcholine O-acyl transferase (18:1(9Z)/18:3(6Z,9Z,12Z))	1agpc181_c + lnlncgcoa_c --> coa_c + pc1819Z183n6_c	Thaps3a_1878 or Thaps3a_31566	Thaps3a_1878,Thaps3a_31566	Phosphoglycerolipid metabolism	0	0	10000	0		2.3.1.23-RXN	2.3.1.23	R01318	MNXR84849
LPCAT_OLE_EPA_sn2_c	2-lysophosphatidylcholine O-acyl transferase (18:1(9Z)/20:5(5Z,8Z,11Z,14Z,17Z))	1agpc181_c + tmndnccoa_c --> coa_c + pc1819Z205n3_c	Thaps3a_1878 or Thaps3a_31566	Thaps3a_1878,Thaps3a_31566	Phosphoglycerolipid metabolism	0	0	10000	0		2.3.1.23-RXN	2.3.1.23	R01318	MNXR84849
LPCAT_OLE_DHA_sn2_c	2-lysophosphatidylcholine O-acyl transferase (18:1(9Z)/22:6(4Z,7Z,10Z,13Z,16Z,19Z))	1agpc181_c + c226coa_c --> coa_c + pc1819Z226n3_c	Thaps3a_1878 or Thaps3a_31566	Thaps3a_1878,Thaps3a_31566	Phosphoglycerolipid metabolism	0	0	10000	0		2.3.1.23-RXN	2.3.1.23	R01318	MNXR84849
LPCAT_OLE_ARA_sn2_c	2-lysophosphatidylcholine O-acyl transferase (18:1(9Z)/20:4(5Z,8Z,11Z,14Z))	1agpc181_c + arachdcoa_c --> coa_c + pc1819Z204n6_c	Thaps3a_1878 or Thaps3a_31566	Thaps3a_1878,Thaps3a_31566	Phosphoglycerolipid metabolism	0	0	10000	0		2.3.1.23-RXN	2.3.1.23	R01318	MNXR84849
LPCAT_EPA_MYRS_sn2_c	2-lysophosphatidylcholine O-acyl transferase (20:5(5Z,8Z,11Z,14Z,17Z)/14:0)	1agpc205_c + tdcoa_c --> coa_c + pc205n3140_c	Thaps3a_1878 or Thaps3a_31566	Thaps3a_1878,Thaps3a_31566	Phosphoglycerolipid metabolism	0	0	10000	0		2.3.1.23-RXN	2.3.1.23	R01318	MNXR84849
LPCAT_EPA_PALM_sn2_c	2-lysophosphatidylcholine O-acyl transferase (20:5(5Z,8Z,11Z,14Z,17Z)/16:0)	1agpc205_c + pmtcoa_c --> coa_c + pc205n3160_c	Thaps3a_1878 or Thaps3a_31566	Thaps3a_1878,Thaps3a_31566	Phosphoglycerolipid metabolism	0	0	10000	0		2.3.1.23-RXN	2.3.1.23	R01318	MNXR84849
LPCAT_EPA_HDE_sn2_c	2-lysophosphatidylcholine O-acyl transferase (20:5(5Z,8Z,11Z,14Z,17Z)/16:1(9Z))	1agpc205_c + hdcoa_c --> coa_c + pc205n31619Z_c	Thaps3a_1878 or Thaps3a_31566	Thaps3a_1878,Thaps3a_31566	Phosphoglycerolipid metabolism	0	0	10000	0		2.3.1.23-RXN	2.3.1.23	R01318	MNXR84849
LPCAT_EPA_STC_sn2_c	2-lysophosphatidylcholine O-acyl transferase (20:5(5Z,8Z,11Z,14Z,17Z)/18:0)	1agpc205_c + ocdccoa_c --> coa_c + pc205n3180_c	Thaps3a_1878 or Thaps3a_31566	Thaps3a_1878,Thaps3a_31566	Phosphoglycerolipid metabolism	0	0	10000	0		2.3.1.23-RXN	2.3.1.23	R01318	MNXR84849
LPCAT_EPA_OLE_sn2_c	2-lysophosphatidylcholine O-acyl transferase (20:5(5Z,8Z,11Z,14Z,17Z)/18:1(9Z))	1agpc205_c + odecoa_c --> coa_c + pc205n31819Z_c	Thaps3a_1878 or Thaps3a_31566	Thaps3a_1878,Thaps3a_31566	Phosphoglycerolipid metabolism	0	0	10000	0		2.3.1.23-RXN	2.3.1.23	R01318	MNXR84849
LPCAT_EPA_LNA_sn2_c	2-lysophosphatidylcholine O-acyl transferase (20:5(5Z,8Z,11Z,14Z,17Z)/18:2(9Z,12Z))	1agpc205_c + lnlccoa_c --> coa_c + pc205n3182n6_c	Thaps3a_1878 or Thaps3a_31566	Thaps3a_1878,Thaps3a_31566	Phosphoglycerolipid metabolism	0	0	10000	0		2.3.1.23-RXN	2.3.1.23	R01318	MNXR84849
LPCAT_EPA_ALNA_sn2_c	2-lysophosphatidylcholine O-acyl transferase (20:5(5Z,8Z,11Z,14Z,17Z)/18:3(9Z,12Z,15Z))	1agpc205_c + lnlncacoa_c --> coa_c + pc205n3183n3_c	Thaps3a_1878 or Thaps3a_31566	Thaps3a_1878,Thaps3a_31566	Phosphoglycerolipid metabolism	0	0	10000	0		2.3.1.23-RXN	2.3.1.23	R01318	MNXR84849
LPCAT_EPA_GLNA_sn2_c	2-lysophosphatidylcholine O-acyl transferase (20:5(5Z,8Z,11Z,14Z,17Z)/18:3(6Z,9Z,12Z))	1agpc205_c + lnlncgcoa_c --> coa_c + pc205n3183n6_c	Thaps3a_1878 or Thaps3a_31566	Thaps3a_1878,Thaps3a_31566	Phosphoglycerolipid metabolism	0	0	10000	0		2.3.1.23-RXN	2.3.1.23	R01318	MNXR84849
LPCAT_EPA_EPA_sn2_c	2-lysophosphatidylcholine O-acyl transferase (20:5(5Z,8Z,11Z,14Z,17Z)/20:5(5Z,8Z,11Z,14Z,17Z))	1agpc205_c + tmndnccoa_c --> coa_c + pc205n3_c	Thaps3a_1878 or Thaps3a_31566	Thaps3a_1878,Thaps3a_31566	Phosphoglycerolipid metabolism	0	0	10000	0		2.3.1.23-RXN	2.3.1.23	R01318	MNXR84849
LPCAT_EPA_DHA_sn2_c	2-lysophosphatidylcholine O-acyl transferase (20:5(5Z,8Z,11Z,14Z,17Z)/22:6(4Z,7Z,10Z,13Z,16Z,19Z))	1agpc205_c + c226coa_c --> coa_c + pc205n3226n3_c	Thaps3a_1878 or Thaps3a_31566	Thaps3a_1878,Thaps3a_31566	Phosphoglycerolipid metabolism	0	0	10000	0		2.3.1.23-RXN	2.3.1.23	R01318	MNXR84849
LPCAT_EPA_ARA_sn2_c	2-lysophosphatidylcholine O-acyl transferase (20:5(5Z,8Z,11Z,14Z,17Z)/20:4(5Z,8Z,11Z,14Z))	1agpc205_c + arachdcoa_c --> coa_c + pc205n3204n6_c	Thaps3a_1878 or Thaps3a_31566	Thaps3a_1878,Thaps3a_31566	Phosphoglycerolipid metabolism	0	0	10000	0		2.3.1.23-RXN	2.3.1.23	R01318	MNXR84849
LPCAT_DHA_MYRS_sn2_c	2-lysophosphatidylcholine O-acyl transferase (22:6(4Z,7Z,10Z,13Z,16Z,19Z)/14:0)	1agpc226_c + tdcoa_c --> coa_c + pc226n3140_c	Thaps3a_1878 or Thaps3a_31566	Thaps3a_1878,Thaps3a_31566	Phosphoglycerolipid metabolism	0	0	10000	0		2.3.1.23-RXN	2.3.1.23	R01318	MNXR84849
LPCAT_DHA_PALM_sn2_c	2-lysophosphatidylcholine O-acyl transferase (22:6(4Z,7Z,10Z,13Z,16Z,19Z)/16:0)	1agpc226_c + pmtcoa_c --> coa_c + pc226n3160_c	Thaps3a_1878 or Thaps3a_31566	Thaps3a_1878,Thaps3a_31566	Phosphoglycerolipid metabolism	0	0	10000	0		2.3.1.23-RXN	2.3.1.23	R01318	MNXR84849
LPCAT_DHA_HDE_sn2_c	2-lysophosphatidylcholine O-acyl transferase (22:6(4Z,7Z,10Z,13Z,16Z,19Z)/16:1(9Z))	1agpc226_c + hdcoa_c --> coa_c + pc226n31619Z_c	Thaps3a_1878 or Thaps3a_31566	Thaps3a_1878,Thaps3a_31566	Phosphoglycerolipid metabolism	0	0	10000	0		2.3.1.23-RXN	2.3.1.23	R01318	MNXR84849
LPCAT_DHA_STC_sn2_c	2-lysophosphatidylcholine O-acyl transferase (22:6(4Z,7Z,10Z,13Z,16Z,19Z)/18:0)	1agpc226_c + ocdccoa_c --> coa_c + pc226n3180_c	Thaps3a_1878 or Thaps3a_31566	Thaps3a_1878,Thaps3a_31566	Phosphoglycerolipid metabolism	0	0	10000	0		2.3.1.23-RXN	2.3.1.23	R01318	MNXR84849
LPCAT_DHA_OLE_sn2_c	2-lysophosphatidylcholine O-acyl transferase (22:6(4Z,7Z,10Z,13Z,16Z,19Z)/18:1(9Z))	1agpc226_c + odecoa_c --> coa_c + pc226n31819Z_c	Thaps3a_1878 or Thaps3a_31566	Thaps3a_1878,Thaps3a_31566	Phosphoglycerolipid metabolism	0	0	10000	0		2.3.1.23-RXN	2.3.1.23	R01318	MNXR84849
LPCAT_DHA_LNA_sn2_c	2-lysophosphatidylcholine O-acyl transferase (22:6(4Z,7Z,10Z,13Z,16Z,19Z)/18:2(9Z,12Z))	1agpc226_c + lnlccoa_c --> coa_c + pc226n3182n6_c	Thaps3a_1878 or Thaps3a_31566	Thaps3a_1878,Thaps3a_31566	Phosphoglycerolipid metabolism	0	0	10000	0		2.3.1.23-RXN	2.3.1.23	R01318	MNXR84849
[truncated: 4,669 more rows]

## Sheet: metabolites
id	name	formula	charge	compartment	biocyc	chebi	inchi	kegg	mnxm
[truncated: 2,792 more rows]
